# Supplementary material for: Phylo_dCor: distance correlation as a novel metric for phylogenetic profiling
Source: BMC Bioinformatics. 2017 Sep 5;18:396. doi: 10.1186/s12859-017-1815-5 (PMC5584357; doi:10.1186/s12859-017-1815-5)
Supplement: Supplementary file 1 — Table of TPs and TNs. The number of True Positives and True Negatives obtained by dCor, MI and PC calculation for each reference set and each gold standard (GS-fun and GS-phy) for E. coli and S.cerevisiae. (XLSX 23 kb) [file 12859_2017_1815_MOESM1_ESM.xlsx]

## Sheet: S. cerevisiae
S. cerevisiae		RS1				RS2				RS3				RS4
		GS-fun		GS-phy		GS-fun		GS-phy		GS-fun		GS-phy		GS-fun		GS-phy
		TP	TN	TP	TN	TP	TN	TP	TN	TP	TN	TP	TN	TP	TN	TP	TN
DistCor	0.1	6147	4228	2164	194385	11112	8816	3552	340093	5873	4051	2004	243657	11218	8401	3560	330004
	0.2	10794	9958	2632	255510	14004	13109	3693	277914	12193	10888	3112	333121	15226	14064	4233	309591
	0.3	10022	7584	2008	151963	10180	8444	2452	120170	10219	8848	2374	174936	10579	7802	2753	122426
	0.4	6599	6282	1631	87055	7941	2900	2337	65863	7686	5738	1893	91151	7446	3020	2316	55125
	0.5	5923	3753	1788	65011	6003	841	2403	33413	6218	3705	2062	59345	4464	954	1512	21897
	0.6	5921	1714	2251	50292	3988	264	1722	11735	5686	724	2286	37363	2586	140	1061	7634
	0.7	6196	626	2710	33706	2766	24	1191	2877	4401	379	1825	20109	2274	15	997	3518
	0.8	4746	251	2256	13734	1770		680	784	3145	65	1585	7339	2563	2	1094	2185
	0.9	1951	3	810	1528	547	1	236	338	2733	3	1116	1375	1871	2	686	795
	1	334	4	171	61	322	4	155	58	479	2	257	40	406	3	209	70
MI	0.1	20948	14790	5450	429347	26479	18981	7394	575792	12125	6326	3088	210729	14602	7095	4176	276795
	0.2	14005	10281	3643	251034	18002	13743	5218	221213	19720.5	16333	5313	419597	25242	20607	7180	471989
	0.3	7822	5984	2735	95480	8408	1664	3446	52312	10445.5	7471	3412	137265	10502	6538	3678	92923
	0.4	8118	2832	3253	60362	2953	11	1240	2562	7514.5	3737	2768	63768	2465	155	1068	7344
	0.5	5147.5	508	2268	15633	2274	2	902	992	3706.5	526	1700	18720	1717	5	617	2073
	0.6	2184	8	874	1112	170	2	82	110	2645	6	1112	1992	2813	1	1132	1430
	0.7	217		102	211	167		57	184	2064	4	833	964	1009	2	443	494
	0.8	81		41	52	77		38	71	270		115	179	144		56	167
	0.9	42		20	8	41		14	3	56		30	20	51		24	19
	1	15		13	1	18		15	4	24		19	7	28		24	7
	1.1	20		10	3	13		5	1	15		12	1	18		8	2
	1.2	4		2	1	4		1	1	13		7	1	9		5	2
	1.3	9		3	1	8		2		7		2	2	5		1
	1.4	7				7		1		9		4		11		2
	1.5	5		3		3		2		8		2		6		3
	1.6	8				8				9		1		8
	1.7			1				1		1				1		1
PC	-1	0	0	0	0	0	0	0	0	0	0	0	0	0	0	0	0
	-0.9	0	0	0	0	0	0	0	0	0	0	0	0	0	0	0	4
	-0.8	0	0	0	0	0	0	0	3	0	0	0	6	22	0	0	105
	-0.7	27	0	2	42	20	0	1	58	35	0	2	107	134	0	4	375
	-0.6	87	1	4	202	136	0	2	333	199	0	6	515	240	4	11	692
	-0.5	170	11	7	787	181	3	8	755	252	124	11	1006	313	148	18	1446
	-0.4	310	191	14	2482	304	71	14	1517	318	215	14	2830	273	365	30	2153
	-0.3	467	664	28	5468	434	352	18	3450	504	963	47	5630	584	787	56	5718
	-0.2	820	1197	127	16150	776	1542	112	14685	888	1500	137	17249	1135	1504	188	21573
	-0.1	2330	2383	986	70043	3482	3542	1010	94172	2770	2622	864	72788	4532	4033	1119	108902
	0	7264	5475	1705	177792	10525	8143	3047	274558	7289	5392	1965	185618	10868	8400	3237	284933
	0.1	8810	6844	2303	193916	11937	8877	3307	224731	9293	7308	2451	204696	11372	8810	3449	221778
	0.2	9814	6001	2432	145064	9808	6631	2780	110966	9530	6561	2362	147402	8972	6265	2527	104759
	0.3	7494	5191	2224	83847	7189	3757	2265	63466	7645	4581	2299	83488	7263	2959	2237	54698
	0.4	5412	3480	1824	57942	5347	896	2052	37024	5985	3513	2138	58267	4731	855	1926	27907
	0.5	4856	1892	1847	47805	3936	520	1653	20380	5275	1044	2216	39324	3051	249	1264	12228
	0.6	4911	686	2132	33102	2025	63	1057	5667	4103	406	1699	23378	1852	16	902	3943
	0.7	3699	376	1826	16488	1505	1	672	1079	2266	169	1211	9341	1502	3	727	1433
	0.8	1842	8	792	2009	710	2	267	287	1834	2	782	1527	1400	2	526	534
	0.9	320	3	165	106	318	3	153	114	447	3	214	73	389	3	197	64

## Sheet: E. coli
E. coli		RS1				RS2				RS3				RS4
		GS-fun		GS-phy		GS-fun		GS-phy		GS-fun		GS-phy		GS-fun		GS-phy
		TP	TN	TP	TN	TP	TN	TP	TN	TP	TN	TP	TN	TP	TN	TP	TN
dCor	0.1	12200	77207	10	7684	12056	80267	10	8365	12413	74594	10	7766	11909	74521	8	8055
	0.2	9708	62613	40	23830	10704	65397	44	26046	10735	63059	32	24033	11730	65286	39	25222
	0.3	7892	44932	37	20855	8714	47929	48	21535	8276	45006	51	19964	9302	46546	44	19469
	0.4	6098	29667	81	16447	7075	29237	61	16109	5817	28036	51	13467	6849	26907	45	13191
	0.5	5308	17960	126	12458	6213	13347	96	10660	5217	17888	67	11969	5533	16350	75	11013
	0.6	5096	8963	233	8283	3875	6290	189	7285	4735	10088	143	9431	3086	8612	83	8614
	0.7	3481	4070	255	5165	1902	2967	232	4348	2760	5382	239	6399	1751	4978	181	6317
	0.8	2066	1580	203	2313	1490	1526	233	2448	1837	2437	277	3146	1471	2689	255	3215
	0.9	1717	545	113	1365	1561	569	153	1549	1744	999	193	2021	1757	1490	276	2777
	1	969	34	34	425	945	42	66	480	1001	82	69	629	1147	192	126	952
MI	0.1	64068	345340	602	91744	66048	361956	636	98634	53678	263500	518	67942	4071	27559	404	77754
	0.2	24620	112844	424	63062	26544	104686	498	63998	31308	166072	344	68274	4042	18558	284	68652
	0.3	10824	25758	586	26690	8388	21120	574	23806	11880	42534	318	33084	1206	5424	280	28898
	0.4	3946	8002	354	10356	4470	5564	384	7954	4638	14834	330	16682	353	1960	392	12700
	0.5	3100	2572	200	4208	1778	1228	102	1942	3144	5666	434	7158	237	764	444	6316
	0.6	1452	430	62	1042	944	344	28	786	2796	2104	228	3436	233	311	376	2934
	0.7	734	156	14	340	656	158	26	272	1054	386	72	796	53	11	72	344
	0.8	246	28	12	146	164	62	10	150	418	34	14	224	14		10	42
	0.9	58	10	8	54	56	18	4	92	102	12	4	48	5			4
	1	14	2	2	8	12	6	2	14	40			6			2	6
	1.1	4				6			2	6		2		1
	1.2	2				2				2
	1.3	2				2				2
	1.4									2
PC	-1	0	0	0	0	0	0	0	0	0	0	0	0	0	0	0	0
	-0.9	0	0	0	0	0	0	0	0	0	0	0	0	0	0	0	0
	-0.8	0	0	0	0	0	0	0	0	0	0	0	2	2	4	0	6
	-0.7	2	0	0	0	2	0	0	0	4	18	0	38	4	28	0	64
	-0.6	0	0	0	8	0	6	0	12	2	44	0	40	6	54	0	74
	-0.5	2	104	0	30	4	28	0	48	10	218	0	88	6	292	0	72
	-0.4	24	534	0	68	20	312	0	108	42	794	0	92	44	746	0	148
	-0.3	262	2436	0	290	114	1392	0	276	364	2904	0	314	264	2512	0	206
	-0.2	978	9330	6	2066	860	7264	0	1280	1064	9640	4	1906	1020	8696	2	1724
	-0.1	4048	32486	10	8428	3114	31492	12	7270	4084	31460	10	8104	3488	30118	8	7684
	0	25658	173176	68	26022	25778	179808	76	28724	26698	168348	58	24940	26300	168534	52	26498
	0.1	15884	98228	162	43432	18560	106126	176	47928	17246	98906	90	42546	19460	104646	96	43762
	0.2	14540	77670	296	38660	16114	81898	272	39536	15114	76944	214	37252	16814	78584	178	36400
	0.3	12554	51910	380	30366	14206	49238	350	28760	11522	49140	374	26910	12962	46552	282	25542
	0.4	10726	29174	392	22300	11856	22018	326	19154	10398	30236	314	22260	10542	27930	260	20480
	0.5	9694	13012	322	13598	7416	9690	330	12534	9232	15340	334	16136	6884	14344	312	15760
	0.6	6204	5038	258	7294	4160	3694	278	6460	5320	7376	312	9706	4084	7258	364	10478
	0.7	3694	1506	182	2606	2486	1522	168	2762	3134	2590	232	3746	2442	2934	296	3970
	0.8	2934	470	124	1654	2514	586	164	1896	2900	1050	214	2460	2654	1652	234	3268
	0.9	1866	68	64	828	1866	68	112	902	1936	134	108	1110	2094	258	180	1514
