# Supplementary material for: Phylo_dCor: distance correlation as a novel metric for phylogenetic profiling
Source: BMC Bioinformatics. 2017 Sep 5;18:396. doi: 10.1186/s12859-017-1815-5 (PMC5584357; doi:10.1186/s12859-017-1815-5)
Supplement: Supplementary file 2 — List of reference set genomes. The complete lists of genomes utilized for construction of reference sets RS1-RS4. (XLSX 85 kb) [file 12859_2017_1815_MOESM2_ESM.xlsx]

## Sheet: RS1
EggNog ID	TYPE	Name
394	peripheral species	Rhizobium NGR234	BA
882	core species	Desulfovibrio vulgaris Hildenborough	BA
1148	core species	Synechocystis PCC6803	BA
2850	peripheral species	Phaeodactylum tricornutum	E
3055	peripheral species	Chlamydomonas reinhardtii	E
3218	core species	Physcomitrella patens	E
3694	peripheral species	Populus trichocarpa	E
3702	core species	Arabidopsis thaliana	E
4558	peripheral species	Sorghum bicolor	E
4896	core species	Schizosaccharomyces pombe	E
4924	core species	Pichia stipitis	E
4929	peripheral species	Pichia guilliermondii	E
4932	core species	Saccharomyces cerevisiae	E
4952	core species	Yarrowia lipolytica	E
4959	core species	Debaryomyces hansenii	E
5057	peripheral species	Aspergillus clavatus	E
5059	peripheral species	Aspergillus flavus	E
5061	peripheral species	Aspergillus niger	E
5062	peripheral species	Aspergillus oryzae	E
5085	core species	Aspergillus fumigatus	E
5141	core species	Neurospora crassa	E
5270	core species	Ustilago maydis	E
5306	peripheral species	Phanerochaete chrysosporium	E
5476	core species	Candida albicans	E
5518	peripheral species	Gibberella zeae	E
5671	core species	Leishmania infantum	E
5691	core species	Trypanosoma brucei	E
5722	core species	Trichomonas vaginalis	E
5807	core species	Cryptosporidium parvum	E
5833	core species	Plasmodium falciparum	E
5850	peripheral species	Plasmodium knowlesi	E
5855	peripheral species	Plasmodium vivax	E
5874	peripheral species	Theileria annulata	E
5875	peripheral species	Theileria parva	E
5911	core species	Tetrahymena thermophila	E
6035	peripheral species	Encephalitozoon cuniculi	E
6085	core species	Hydra magnipapillata	E
6182	core species	Schistosoma japonicum	E
6238	peripheral species	Caenorhabditis briggsae	E
6239	core species	Caenorhabditis elegans	E
6945	core species	Ixodes scapularis	E
7070	core species	Tribolium castaneum	E
7159	peripheral species	Aedes aegypti	E
7165	peripheral species	Anopheles gambiae	E
7176	peripheral species	Culex quinquefasciatus	E
7217	peripheral species	Drosophila ananassae	E
7222	peripheral species	Drosophila grimshawi	E
7227	core species	Drosophila melanogaster	E
7237	peripheral species	Drosophila pseudoobscura	E
7244	peripheral species	Drosophila virilis	E
7245	peripheral species	Drosophila yakuba	E
7260	peripheral species	Drosophila willistoni	E
7425	core species	Nasonia vitripennis	E
7460	core species	Apis mellifera	E
7668	core species	Strongylocentrotus purpuratus	E
7719	core species	Ciona intestinalis	E
7739	core species	Branchiostoma floridae	E
7955	peripheral species	Danio rerio	E
8090	peripheral species	Oryzias latipes	E
8364	core species	Xenopus tropicalis	E
9031	core species	Gallus gallus	E
9258	core species	Ornithorhynchus anatinus	E
9361	peripheral species	Dasypus novemcinctus	E
9544	peripheral species	Macaca mulatta	E
9598	peripheral species	Pan troglodytes	E
9600	peripheral species	Pongo pygmaeus	E
9606	core species	Homo sapiens	E
9615	core species	Canis familiaris	E
9685	peripheral species	Felis catus	E
9796	peripheral species	Equus caballus	E
9823	peripheral species	Sus scrofa	E
9913	peripheral species	Bos taurus	E
9986	peripheral species	Oryctolagus cuniculus	E
10090	core species	Mus musculus	E
10116	peripheral species	Rattus norvegicus	E
10141	peripheral species	Cavia porcellus	E
10228	peripheral species	Trichoplax adhaerens	E
13616	core species	Monodelphis domestica	E
15368	peripheral species	Brachypodium distachyon	E
28377	peripheral species	Anolis carolinensis	E
28985	core species	Kluyveromyces lactis	E
29760	peripheral species	Vitis vinifera	E
29883	peripheral species	Laccaria bicolor	E
31033	peripheral species	Takifugu rubripes	E
31234	peripheral species	Caenorhabditis remanei	E
33169	peripheral species	Eremothecium gossypii	E
33178	peripheral species	Aspergillus terreus	E
35128	core species	Thalassiosira pseudonana CCMP 1335	E
36630	core species	Neosartorya fischeri	E
36870	core species	Wigglesworthia brevipalpis	BA
36914	peripheral species	Lodderomyces elongisporus	E
39947	core species	Oryza sativa	E
43989	core species	Cyanothece ATCC 51142	BA
44689	core species	Dictyostelium discoideum	E
45351	peripheral species	Nematostella vectensis	E
51453	peripheral species	Trichoderma reesei	E
51511	peripheral species	Ciona savignyi	E
56780	core species	Syntrophus aciditrophicus SB	BA
59374	core species	Fibrobacter succinogenes S85	BA
59689	peripheral species	Arabidopsis lyrata	E
59729	peripheral species	Taeniopygia guttata	E
59748	peripheral species	Candidatus Phytoplasma australiense	BA
62928	peripheral species	Azoarcus BH72	BA
62977	core species	Acinetobacter sp ADP1	BA
63737	peripheral species	Nostoc punctiforme PCC 73102	BA
64091	core species	Halobacterium sp	ARCH
66692	peripheral species	Bacillus clausii KSM-K16	BA
67593	peripheral species	Phytophthora sojae	E
69014	core species	Thermococcus kodakaraensis KOD1	ARCH
69293	core species	Gasterosteus aculeatus	E
70448	core species	Ostreococcus tauri	E
70601	core species	Pyrococcus horikoshii	ARCH
71421	core species	Haemophilus influenzae	BA
73239	peripheral species	Plasmodium yoelii yoelii	E
74547	core species	Prochlorococcus marinus MIT9313	BA
76114	core species	Aromatoleum aromaticum EbN1	BA
78245	core species	Xanthobacter autotrophicus Py2	BA
81824	peripheral species	Monosiga brevicollis	E
83332	core species	Mycobacterium tuberculosis H37Rv	BA
84588	core species	Synechococcus sp WH8102	BA
85643	core species	Thauera MZ1T	BA
85962	core species	Helicobacter pylori 26695	BA
94122	peripheral species	Shewanella ANA-3	BA
96561	core species	Candidatus Desulfococcus oleovorans Hxd3	BA
99883	peripheral species	Tetraodon nigroviridis	E
100226	core species	Streptomyces coelicolor	BA
101510	core species	Rhodococcus jostii RHA1	BA
103690	core species	Nostoc sp	BA
104341	peripheral species	Postia placenta MAD 698	E
106370	core species	Frankia CcI3	BA
107806	core species	Buchnera sp	BA
115713	core species	Chlamydophila pneumoniae CWL029	BA
121224	core species	Pediculus humanus corporis	E
122586	core species	Neisseria meningitidis MC58	BA
123214	core species	Persephonella marina EX H1	BA
126740	peripheral species	Thermotoga RQ2	BA
135651	peripheral species	Caenorhabditis brenneri	E
138119	core species	Desulfitobacterium hafniense Y51	BA
148305	core species	Magnaporthe grisea	E
150340	peripheral species	Vibrio Ex25	BA
156889	core species	Magnetococcus MC-1	BA
158878	core species	Staphylococcus aureus Mu50	BA
159087	core species	Dechloromonas aromatica RCB	BA
160490	peripheral species	Streptococcus pyogenes M1 GAS	BA
160492	core species	Xylella fastidiosa	BA
162425	peripheral species	Aspergillus nidulans	E
163164	core species	Wolbachia endosymbiont of Drosophila melanogaster	BA
164328	peripheral species	Phytophthora ramorum	E
164546	core species	Cupriavidus taiwanensis	BA
164757	peripheral species	Mycobacterium JLS	BA
167879	core species	Colwellia psychrerythraea 34H	BA
169292	peripheral species	Corynebacterium aurimucosum ATCC 700975	BA
169963	peripheral species	Listeria monocytogenes	BA
170187	core species	Streptococcus pneumoniae TIGR4	BA
176279	peripheral species	Staphylococcus epidermidis RP62A	BA
176299	core species	Agrobacterium tumefaciens C58 Cereon	BA
177416	core species	Francisella tularensis tularensis	BA
177437	core species	Desulfobacterium autotrophicum HRM2	BA
177439	core species	Desulfotalea psychrophila LSv54	BA
178306	core species	Pyrobaculum aerophilum	ARCH
186497	peripheral species	Pyrococcus furiosus	ARCH
187272	core species	Alkalilimnicola ehrlichei MLHE-1	BA
187420	core species	Methanobacterium thermoautotrophicum	ARCH
188937	peripheral species	Methanosarcina acetivorans	ARCH
189518	core species	Leptospira interrogans serovar Lai	BA
190192	core species	Methanopyrus kandleri	ARCH
190304	core species	Fusobacterium nucleatum	BA
190485	core species	Xanthomonas campestris ATCC 33913	BA
190486	peripheral species	Xanthomonas citri	BA
190650	core species	Caulobacter crescentus	BA
192222	core species	Campylobacter jejuni	BA
192952	core species	Methanosarcina mazei	ARCH
194439	core species	Chlorobium tepidum TLS	BA
195102	peripheral species	Clostridium perfringens	BA
196162	core species	Nocardioides JS614	BA
196164	core species	Corynebacterium efficiens YS-314	BA
196627	peripheral species	Corynebacterium glutamicum ATCC 13032 Bielefeld	BA
197221	core species	Thermosynechococcus elongatus	BA
198214	core species	Shigella flexneri 2a	BA
203119	peripheral species	Clostridium thermocellum ATCC 27405	BA
203120	core species	Leuconostoc mesenteroides ATCC 8293	BA
203122	core species	Saccharophagus degradans 2-40	BA
203123	core species	Oenococcus oeni PSU-1	BA
203124	core species	Trichodesmium erythraeum IMS101	BA
203267	core species	Tropheryma whipplei Twist	BA
203907	core species	Candidatus Blochmannia floridanus	BA
204536	peripheral species	Sulfurihydrogenibium azorense Az Fu1	BA
204669	core species	Candidatus Koribacter versatilis Ellin345	BA
204722	peripheral species	Brucella suis 1330	BA
204773	core species	Herminiimonas arsenicoxydans	BA
205914	peripheral species	Haemophilus somnus 129PT	BA
205920	peripheral species	Ehrlichia chaffeensis Arkansas	BA
206672	core species	Bifidobacterium longum	BA
208435	peripheral species	Streptococcus agalactiae 2603	BA
208964	core species	Pseudomonas aeruginosa	BA
210007	peripheral species	Streptococcus mutans	BA
211586	core species	Shewanella oneidensis	BA
212042	peripheral species	Anaplasma phagocytophilum HZ	BA
212717	peripheral species	Clostridium tetani E88	BA
214092	core species	Yersinia pestis CO92	BA
214684	peripheral species	Cryptococcus neoformans var JEC21	E
216594	peripheral species	Mycobacterium marinum M	BA
216895	peripheral species	Vibrio vulnificus CMCP6	BA
218491	core species	Erwinia carotovora atroseptica SCRI1043	BA
218495	peripheral species	Streptococcus uberis 0140J	BA
218497	peripheral species	Chlamydophila abortus S26 3	BA
220341	core species	Salmonella typhi	BA
220664	peripheral species	Pseudomonas fluorescens Pf-5	BA
220668	core species	Lactobacillus plantarum	BA
221109	core species	Oceanobacillus iheyensis	BA
221988	core species	Mannheimia succiniciproducens MBEL55E	BA
222891	core species	Neorickettsia sennetsu Miyayama	BA
222929	peripheral species	Coccidioides posadasii	E
223926	peripheral species	Vibrio parahaemolyticus	BA
224308	core species	Bacillus subtilis	BA
224324	core species	Aquifex aeolicus	BA
224325	core species	Archaeoglobus fulgidus	ARCH
224326	core species	Borrelia burgdorferi	BA
224911	core species	Bradyrhizobium japonicum	BA
224914	core species	Brucella melitensis	BA
224915	peripheral species	Buchnera aphidicola	BA
225849	peripheral species	Shewanella piezotolerans WP3	BA
226185	core species	Enterococcus faecalis V583	BA
226186	core species	Bacteroides thetaiotaomicron VPI-5482	BA
227377	core species	Coxiella burnetii	BA
227882	peripheral species	Streptomyces avermitilis	BA
227941	peripheral species	Chlamydophila caviae	BA
228405	core species	Hyphomonas neptunium ATCC 15444	BA
228410	core species	Nitrosomonas europaea	BA
228908	core species	Nanoarchaeum equitans	ARCH
232721	core species	Acidovorax JS42	BA
233412	peripheral species	Haemophilus ducreyi 35000HP	BA
234267	core species	Solibacter usitatus Ellin6076	BA
234621	peripheral species	Rhodococcus erythropolis PR4	BA
234826	core species	Anaplasma marginale St Maries	BA
235279	peripheral species	Helicobacter hepaticus	BA
235909	core species	Geobacillus kaustophilus HTA426	BA
237895	peripheral species	Cryptosporidium hominis	E
240015	core species	Acidobacterium capsulatum ATCC 51196	BA
240292	core species	Anabaena variabilis ATCC 29413	BA
242231	peripheral species	Neisseria gonorrhoeae FA 1090	BA
242619	core species	Porphyromonas gingivalis W83	BA
243090	core species	Pirellula sp	BA
243160	peripheral species	Burkholderia mallei ATCC 23344	BA
243161	peripheral species	Chlamydia muridarum	BA
243164	core species	Dehalococcoides ethenogenes 195	BA
243230	core species	Deinococcus radiodurans	BA
243231	core species	Geobacter sulfurreducens	BA
243232	core species	Methanococcus jannaschii	ARCH
243233	core species	Methylococcus capsulatus Bath	BA
243243	peripheral species	Mycobacterium avium 104	BA
243265	core species	Photorhabdus luminescens	BA
243274	core species	Thermotoga maritima	BA
243275	peripheral species	Treponema denticola ATCC 35405	BA
243276	core species	Treponema pallidum	BA
243277	core species	Vibrio cholerae	BA
243365	core species	Chromobacterium violaceum	BA
246194	core species	Carboxydothermus hydrogenoformans Z-2901	BA
246195	core species	Dichelobacter nodosus VCS1703A	BA
246196	peripheral species	Mycobacterium smegmatis MC2 155	BA
246197	core species	Myxococcus xanthus DK 1622	BA
246200	core species	Ruegeria pomeroyi DSS 3	BA
247156	core species	Nocardia farcinica IFM10152	BA
251221	core species	Gloeobacter violaceus	BA
254945	core species	Ehrlichia ruminantium Welgevonden UPSA	BA
257309	peripheral species	Corynebacterium diphtheriae	BA
257310	core species	Bordetella bronchiseptica	BA
257311	peripheral species	Bordetella parapertussis	BA
257313	peripheral species	Bordetella pertussis	BA
257363	peripheral species	Rickettsia typhi wilmington	BA
258594	core species	Rhodopseudomonas palustris CGA009	BA
259536	core species	Psychrobacter arcticum 273-4	BA
259564	core species	Methanococcoides burtonii DSM 6242	ARCH
262543	core species	Exiguobacterium sibiricum 255 15	BA
262698	peripheral species	Brucella abortus bv 1 9 941	BA
262724	core species	Thermus thermophilus HB27	BA
262768	core species	Onion yellows phytoplasma	BA
263820	core species	Picrophilus torridus DSM 9790	ARCH
264201	core species	Parachlamydia sp UWE25	BA
264202	peripheral species	Chlamydophila felis Fe C-56	BA
264203	core species	Zymomonas mobilis ZM4	BA
264462	core species	Bdellovibrio bacteriovorus	BA
264730	peripheral species	Pseudomonas syringae phaseolicola 1448A	BA
264732	core species	Moorella thermoacetica ATCC 39073	BA
265072	core species	Methylobacillus flagellatus KT	BA
265311	core species	Mesoplasma florum L1	BA
266117	core species	Rubrobacter xylanophilus DSM 9941	BA
266264	peripheral species	Ralstonia metallidurans CH34	BA
266265	peripheral species	Burkholderia xenovorans LB400	BA
266779	peripheral species	Mesorhizobium BNC1	BA
266834	core species	Sinorhizobium meliloti	BA
266835	core species	Mesorhizobium loti	BA
266940	core species	Kineococcus radiotolerans SRS30216	BA
267377	core species	Methanococcus maripaludis S2	ARCH
267608	core species	Ralstonia solanacearum	BA
267747	core species	Propionibacterium acnes KPA171202	BA
269084	peripheral species	Synechococcus elongatus PCC 6301	BA
269482	peripheral species	Burkholderia vietnamiensis G4	BA
269483	peripheral species	Burkholderia 383	BA
269484	peripheral species	Ehrlichia canis Jake	BA
269796	core species	Rhodospirillum rubrum ATCC 11170	BA
269797	peripheral species	Methanosarcina barkeri fusaro	ARCH
269798	core species	Cytophaga hutchinsonii ATCC 33406	BA
269799	peripheral species	Geobacter metallireducens GS-15	BA
269800	core species	Thermobifida fusca YX	BA
271848	peripheral species	Burkholderia thailandensis E264	BA
272557	core species	Aeropyrum pernix	ARCH
272558	peripheral species	Bacillus halodurans	BA
272559	peripheral species	Bacteroides fragilis NCTC 9434	BA
272560	core species	Burkholderia pseudomallei K96243	BA
272561	core species	Chlamydia trachomatis D UW 3 CX	BA
272562	core species	Clostridium acetobutylicum	BA
272563	peripheral species	Clostridium difficile 630	BA
272568	core species	Gluconacetobacter diazotrophicus PAl 5 FAPERJ	BA
272569	core species	Haloarcula marismortui ATCC 43049	ARCH
272620	core species	Klebsiella pneumoniae MGH 78578	BA
272621	peripheral species	Lactobacillus acidophilus NCFM	BA
272623	core species	Lactococcus lactis	BA
272626	core species	Listeria innocua	BA
272631	peripheral species	Mycobacterium leprae	BA
272843	core species	Pasteurella multocida	BA
272844	peripheral species	Pyrococcus abyssi	ARCH
272943	core species	Rhodobacter sphaeroides 2 4 1	BA
272944	peripheral species	Rickettsia conorii	BA
272947	core species	Rickettsia prowazekii	BA
273057	core species	Sulfolobus solfataricus	ARCH
273063	peripheral species	Sulfolobus tokodaii	ARCH
273068	core species	Thermoanaerobacter tengcongensis	BA
273075	core species	Thermoplasma acidophilum	ARCH
273116	peripheral species	Thermoplasma volcanium	ARCH
273119	core species	Ureaplasma urealyticum	BA
273121	core species	Wolinella succinogenes	BA
278197	core species	Pediococcus pentosaceus ATCC 25745	BA
279010	peripheral species	Bacillus licheniformis ATCC 14580	BA
279238	core species	Novosphingobium aromaticivorans DSM 12444	BA
279808	peripheral species	Staphylococcus haemolyticus	BA
281090	core species	Leifsonia xyli xyli CTCB0	BA
281687	peripheral species	Caenorhabditis japonica	E
283165	peripheral species	Bartonella quintana Toulouse	BA
283166	core species	Bartonella henselae Houston-1	BA
283942	core species	Idiomarina loihiensis L2TR	BA
288000	peripheral species	Bradyrhizobium BTAi1	BA
288705	core species	Renibacterium salmoninarum ATCC 33209	BA
289376	core species	Thermodesulfovibrio yellowstonii DSM 11347	BA
290315	peripheral species	Chlorobium limicola DSM 245	BA
290318	core species	Prosthecochloris vibrioformis DSM 265	BA
290338	core species	Citrobacter koseri ATCC BAA-895	BA
290339	core species	Enterobacter sakazakii ATCC BAA-894	BA
290340	core species	Arthrobacter aurescens TC1	BA
290397	core species	Anaeromyxobacter dehalogenans 2CP-C	BA
290398	core species	Chromohalobacter salexigens DSM 3043	BA
290399	peripheral species	Arthrobacter FB24	BA
290400	core species	Jannaschia CCS1	BA
290402	peripheral species	Clostridium beijerinckii NCIMB 8052	BA
290434	peripheral species	Borrelia garinii PBi	BA
290512	peripheral species	Prosthecochloris aestuarii DSM 271	BA
290633	core species	Gluconobacter oxydans 621H	BA
291112	peripheral species	Photorhabdus asymbiotica	BA
291331	peripheral species	Xanthomonas oryzae KACC10331	BA
292414	peripheral species	Silicibacter TM1040	BA
292415	core species	Thiobacillus denitrificans ATCC 25259	BA
292459	core species	Symbiobacterium thermophilum IAM14863	BA
293613	peripheral species	Rickettsia canadensis McKiel	BA
293614	peripheral species	Rickettsia akari Hartford	BA
293826	core species	Alkaliphilus metalliredigens QYMF	BA
294381	core species	Entamoeba histolytica HM-1:IMSS	E
296591	core species	Polaromonas JS666	BA
297246	core species	Legionella pneumophila Paris	BA
298386	core species	Photobacterium profundum SS9	BA
299768	peripheral species	Streptococcus thermophilus CNRZ1066	BA
300267	peripheral species	Shigella dysenteriae	BA
300269	peripheral species	Shigella sonnei Ss046	BA
304371	core species	Methanocella paludicola SANAE	ARCH
306263	peripheral species	Campylobacter lari RM2100	BA
306537	peripheral species	Corynebacterium jeikeium K411	BA
309798	core species	Coprothermobacter proteolyticus DSM 5265	BA
309799	core species	Dictyoglomus thermophilum H 6 12	BA
309801	core species	Thermomicrobium roseum DSM 5159	BA
309803	peripheral species	Thermotoga neapolitana DSM 4359	BA
309807	core species	Salinibacter ruber DSM 13855	BA
311402	peripheral species	Agrobacterium vitis S4	BA
311403	peripheral species	Agrobacterium radiobacter K84	BA
311424	peripheral species	Dehalococcoides VS	BA
312153	core species	Polynucleobacter necessarius asymbioticus QLW P1DMWA 1	BA
312309	peripheral species	Vibrio fischeri ES114	BA
313596	core species	Robiginitalea biformata HTCC2501	BA
314225	core species	Erythrobacter litoralis HTCC2594	BA
314275	core species	Alteromonas macleodii Deep ecotype	BA
314315	peripheral species	Lactobacillus sakei 23K	BA
314723	peripheral species	Borrelia hermsii DAH	BA
314724	peripheral species	Borrelia turicatae 91E135	BA
315456	peripheral species	Rickettsia felis URRWXCal2	BA
315730	peripheral species	Bacillus weihenstephanensis KBAB4	BA
315750	peripheral species	Bacillus pumilus SAFR-032	BA
316067	peripheral species	Geobacter FRC 32	BA
316274	core species	Herpetosiphon aurantiacus ATCC 23779	BA
316275	core species	Aliivibrio salmonicida LFI1238	BA
317025	core species	Thiomicrospira crunogena XCL-2	BA
317655	core species	Sphingopyxis alaskensis RB2256	BA
318161	peripheral species	Shewanella denitrificans OS217	BA
318167	peripheral species	Shewanella frigidimarina NCIMB 400	BA
318586	core species	Paracoccus denitrificans PD1222	BA
319224	peripheral species	Shewanella putrefaciens CN-32	BA
319225	peripheral species	Chlorobium luteolum DSM 273	BA
319795	peripheral species	Deinococcus geothermalis DSM 11300	BA
321314	peripheral species	Salmonella enterica Choleraesuis	BA
321327	peripheral species	Cyanobacteria bacterium Yellowstone A-Prime	BA
322098	peripheral species	Aster yellows witches-broom phytoplasma AYWB	BA
322710	core species	Azotobacter vinelandii DJ	BA
323097	peripheral species	Nitrobacter hamburgensis X14	BA
323098	core species	Nitrobacter winogradskyi Nb-255	BA
323259	core species	Methanospirillum hungatei JF-1	ARCH
323261	core species	Nitrosococcus oceani ATCC 19707	BA
323848	core species	Nitrosospira multiformis ATCC 25196	BA
323850	peripheral species	Shewanella loihica PV-4	BA
324057	core species	Paenibacillus JDR 2	BA
324602	core species	Chloroflexus aurantiacus J 10 fl	BA
324831	peripheral species	Lactobacillus gasseri ATCC 33323	BA
324925	core species	Pelodictyon phaeoclathratiforme BU 1	BA
325240	peripheral species	Shewanella baltica OS155	BA
326297	peripheral species	Shewanella amazonensis SB2B	BA
326298	peripheral species	Thiomicrospira denitrificans ATCC 33889	BA
326423	peripheral species	Bacillus amyloliquefaciens FZB42	BA
326424	peripheral species	Frankia alni ACN14a	BA
326427	peripheral species	Chloroflexus aggregans DSM 9485	BA
326442	core species	Pseudoalteromonas haloplanktis TAC125	BA
329726	core species	Acaryochloris marina MBIC11017	BA
330779	peripheral species	Sulfolobus acidocaldarius DSM 639	ARCH
331104	peripheral species	Blattabacterium Blattella germanica Bge	BA
331271	peripheral species	Burkholderia cenocepacia AU 1054	BA
331678	peripheral species	Chlorobium phaeobacteroides BS1	BA
332648	peripheral species	Botryotinia fuckeliana B05.10	E
334390	peripheral species	Lactobacillus fermentum IFO 3956	BA
334413	core species	Finegoldia magna ATCC 29328	BA
335283	peripheral species	Nitrosomonas eutropha C71	BA
335284	peripheral species	Psychrobacter cryohalolentis K5	BA
335541	core species	Syntrophomonas wolfei Goettingen	BA
335543	core species	Syntrophobacter fumaroxidans MPOB	BA
335992	core species	Candidatus Pelagibacter ubique HTCC1062	BA
338187	peripheral species	Vibrio harveyi ATCC BAA-1116	BA
338963	core species	Pelobacter carbinolicus	BA
338966	peripheral species	Pelobacter propionicus DSM 2379	BA
338969	core species	Rhodoferax ferrireducens T118	BA
339670	peripheral species	Burkholderia cepacia AMMD	BA
339671	peripheral species	Actinobacillus succinogenes 130Z	BA
339860	core species	Methanosphaera stadtmanae	ARCH
340099	peripheral species	Thermoanaerobacter pseudethanolicus ATCC 33223	BA
340100	peripheral species	Bordetella petrii	BA
340102	peripheral species	Pyrobaculum arsenaticum DSM 13514	ARCH
340177	peripheral species	Chlorobium chlorochromatii CaD3	BA
342108	core species	Magnetospirillum magneticum AMB-1	BA
342451	peripheral species	Staphylococcus saprophyticus	BA
342610	peripheral species	Pseudoalteromonas atlantica T6c	BA
343509	core species	Sodalis glossinidius morsitans	BA
344609	peripheral species	Shigella boydii CDC 3083 94	BA
347255	peripheral species	Rickettsia africae ESF 5	BA
347834	core species	Rhizobium etli CFN 42	BA
348780	core species	Natronomonas pharaonis	ARCH
349106	peripheral species	Psychrobacter PRwf-1	BA
349124	core species	Halorhodospira halophila SL1	BA
349161	core species	Desulfotomaculum reducens MI-1	BA
349163	core species	Acidiphilium cryptum JF-5	BA
349307	core species	Methanosaeta thermophila PT	ARCH
349519	peripheral species	Leuconostoc citreum KM20	BA
349521	core species	Hahella chejuensis KCTC 2396	BA
349741	core species	Akkermansia muciniphila ATCC BAA 835	BA
349747	peripheral species	Yersinia pseudotuberculosis IP 31758	BA
350054	peripheral species	Mycobacterium gilvum PYR-GCK	BA
350058	peripheral species	Mycobacterium vanbaalenii PYR-1	BA
350688	peripheral species	Alkaliphilus oremlandii OhILAs	BA
351160	core species	uncultured methanogenic archaeon RC-I	ARCH
351348	core species	Marinobacter aquaeolei VT8	BA
351605	peripheral species	Geobacter uraniumreducens Rf4	BA
351607	core species	Acidothermus cellulolyticus 11B	BA
351627	core species	Caldicellulosiruptor saccharolyticus DSM 8903	BA
351746	peripheral species	Pseudomonas putida F1	BA
355277	peripheral species	Leptospira borgpetersenii serovar Hardjo-bovis JB197	BA
355278	peripheral species	Leptospira biflexa serovar Patoc Patoc 1 Ames	BA
357244	core species	Orientia tsutsugamushi Boryong	BA
357804	core species	Psychromonas ingrahamii 37	BA
357808	peripheral species	Roseiflexus RS-1	BA
357809	peripheral species	Clostridium phytofermentans ISDg	BA
358681	core species	Brevibacillus brevis NBRC 100599	BA
360095	peripheral species	Bartonella bacilliformis KC583	BA
360104	peripheral species	Campylobacter concisus 13826	BA
360105	peripheral species	Campylobacter curvus 525 92	BA
360106	peripheral species	Campylobacter fetus 82-40	BA
360107	peripheral species	Campylobacter hominis ATCC BAA-381	BA
360910	peripheral species	Bordetella avium 197N	BA
360911	peripheral species	Exiguobacterium AT1b	BA
362242	peripheral species	Mycobacterium ulcerans Agy99	BA
362948	peripheral species	Lactobacillus salivarius UCC118	BA
362976	core species	Haloquadratum walsbyi	ARCH
363253	core species	Lawsonia intracellularis PHE MN1-00	BA
365044	peripheral species	Polaromonas naphthalenivorans CJ2	BA
366394	peripheral species	Sinorhizobium medicae WSM419	BA
366602	peripheral species	Caulobacter K31	BA
367737	core species	Arcobacter butzleri RM4018	BA
367928	peripheral species	Bifidobacterium adolescentis ATCC 15703	BA
368407	core species	Methanoculleus marisnigri JR1	ARCH
368408	core species	Thermofilum pendens Hrk 5	ARCH
369723	core species	Salinispora tropica CNB-440	BA
370438	core species	Pelotomaculum thermopropionicum SI	BA
373903	core species	Halothermothrix orenii H 168	BA
374463	core species	Baumannia cicadellinicola Homalodisca coagulata	BA
374847	core species	Candidatus Korarchaeum cryptofilum OPF8	ARCH
375286	core species	Janthinobacterium Marseille	BA
375451	core species	Roseobacter denitrificans OCh 114	BA
376686	core species	Flavobacterium johnsoniae UW101	BA
377629	core species	Teredinibacter turnerae T7901	BA
378753	core species	Kocuria rhizophila DC2201	BA
379066	core species	Gemmatimonas aurantiaca T 27	BA
379731	peripheral species	Pseudomonas stutzeri A1501	BA
380394	core species	Acidithiobacillus ferrooxidans ATCC 53993	BA
380703	core species	Aeromonas hydrophila ATCC 7966	BA
380749	core species	Hydrogenobaculum Y04AAS1	BA
381666	peripheral species	Ralstonia eutropha H16	BA
381764	core species	Fervidobacterium nodosum Rt17-B1	BA
382245	peripheral species	Aeromonas salmonicida A449	BA
382638	peripheral species	Helicobacter acinonychis Sheeba	BA
382640	peripheral species	Bartonella tribocorum CIP 105476	BA
383372	core species	Roseiflexus castenholzii DSM 13941	BA
384616	peripheral species	Pyrobaculum islandicum DSM 4184	ARCH
384676	peripheral species	Pseudomonas entomophila L48	BA
386043	peripheral species	Listeria welshimeri serovar 6b SLCC5334	BA
386415	peripheral species	Clostridium novyi NT	BA
387092	core species	Nitratiruptor SB155-2	BA
387093	core species	Sulfurovum NBC37-1	BA
387344	peripheral species	Lactobacillus brevis ATCC 367	BA
387662	core species	Candidatus Carsonella ruddii PV	BA
388919	peripheral species	Streptococcus sanguinis SK36	BA
390236	peripheral species	Borrelia afzelii PKo	BA
390333	peripheral species	Lactobacillus delbrueckii bulgaricus	BA
390874	peripheral species	Thermotoga petrophila RKU-1	BA
391009	core species	Thermosipho melanesiensis BI429	BA
391037	peripheral species	Salinispora arenicola CNS-205	BA
391038	peripheral species	Burkholderia phymatum STM815	BA
391165	core species	Granulobacter bethesdensis CGDNIH1	BA
391295	peripheral species	Streptococcus suis 05ZYH33	BA
391735	core species	Verminephrobacter eiseniae EF01-2	BA
391896	peripheral species	Rickettsia bellii OSU 85-389	BA
392499	core species	Sphingomonas wittichii RW1	BA
392500	peripheral species	Shewanella woodyi ATCC 51908	BA
393305	peripheral species	Yersinia enterocolitica 8081	BA
393595	core species	Alcanivorax borkumensis SK2	BA
394221	core species	Maricaulis maris MCS10	BA
394503	peripheral species	Clostridium cellulolyticum H10	BA
395019	peripheral species	Burkholderia multivorans ATCC 17616 JGI	BA
395491	peripheral species	Rhizobium leguminosarum bv trifolii WSM1325	BA
395495	core species	Leptothrix cholodnii SP 6	BA
395963	core species	Beijerinckia indica ATCC 9039	BA
395965	core species	Methylocella silvestris BL2	BA
396513	peripheral species	Staphylococcus carnosus TM300	BA
396588	core species	Thioalkalivibrio HL EbGR7	BA
397945	peripheral species	Acidovorax avenae citrulli AAC00-1	BA
397948	core species	Caldivirga maquilingensis IC-167	ARCH
398527	peripheral species	Burkholderia phytofirmans PsJN	BA
398577	peripheral species	Burkholderia ambifaria MC40 6	BA
398578	core species	Delftia acidovorans SPH-1	BA
398579	peripheral species	Shewanella pealeana ATCC 700345	BA
398580	core species	Dinoroseobacter shibae DFL 12	BA
398767	peripheral species	Geobacter lovleyi SZ	BA
399549	core species	Metallosphaera sedula DSM 5348	ARCH
399550	core species	Staphylothermus marinus F1	ARCH
399726	peripheral species	Thermoanaerobacter X514	BA
399739	peripheral species	Pseudomonas mendocina ymp	BA
399741	core species	Serratia proteamaculans 568	BA
399742	peripheral species	Enterobacter 638	BA
400668	core species	Marinomonas MWYL1	BA
401473	peripheral species	Bifidobacterium dentium Bd1	BA
402612	peripheral species	Flavobacterium psychrophilum JIP02 86	BA
402881	core species	Parvibaculum lavamentivorans DS-1	BA
403833	core species	Petrotoga mobilis SJ95	BA
404380	peripheral species	Geobacter bemidjiensis Bem	BA
404589	peripheral species	Anaeromyxobacter Fw109-5	BA
405566	peripheral species	Lactobacillus helveticus DPC 4571	BA
405948	core species	Saccharopolyspora erythraea NRRL 2338	BA
406327	peripheral species	Methanococcus vannielii SB	ARCH
410358	core species	Methanocorpusculum labreanum Z	ARCH
410359	peripheral species	Pyrobaculum calidifontis JCM 11548	ARCH
411154	core species	Gramella forsetii KT0803	BA
412418	peripheral species	Borrelia recurrentis A1	BA
412419	peripheral species	Borrelia duttonii Ly	BA
412694	peripheral species	Bacillus thuringiensis Al Hakam	BA
412965	peripheral species	Candidatus Vesicomyosocius okutanii HA	BA
413404	peripheral species	Candidatus Ruthia magnifica Cm Calyptogena magnifica	BA
413502	peripheral species	Cronobacter turicensis	BA
413999	peripheral species	Clostridium botulinum A	BA
414684	peripheral species	Rhodospirillum centenum SW	BA
415426	core species	Hyperthermus butylicus	ARCH
416269	core species	Actinobacillus pleuropneumoniae L20	BA
416276	peripheral species	Rickettsia massiliae MTU5	BA
416348	core species	Halorubrum lacusprofundi ATCC 49239	ARCH
416591	peripheral species	Thermotoga lettingae TMO	BA
419610	core species	Methylobacterium extorquens PA1	BA
419665	peripheral species	Methanococcus aeolicus Nankai-3	ARCH
420246	peripheral species	Geobacillus thermodenitrificans NG80-2	BA
420247	core species	Methanobrevibacter smithii ATCC 35061	ARCH
420662	core species	Methylibium petroleiphilum PM1	BA
425104	peripheral species	Shewanella sediminis HAW-EB3	BA
426117	peripheral species	Methylobacterium 4 46	BA
426355	peripheral species	Methylobacterium radiotolerans JCM 2831	BA
428406	peripheral species	Ralstonia pickettii 12D	BA
429009	core species	Ammonifex degensii KC4	BA
429572	peripheral species	Sulfolobus islandicus L S 2 15	ARCH
431943	peripheral species	Clostridium kluyveri DSM 555	BA
434131	peripheral species	Neorickettsia risticii Illinois	BA
435590	peripheral species	Bacteroides vulgatus ATCC 8482	BA
435591	core species	Parabacteroides distasonis ATCC 8503	BA
436017	peripheral species	Ostreococcus lucimarinus CCE9901	E
436114	core species	Sulfurihydrogenibium YO3AOP1	BA
436308	core species	Nitrosopumilus maritimus SCM1	ARCH
436907	peripheral species	Vanderwaltozyma polyspora DSM 70294	E
438753	core species	Azorhizobium caulinodans ORS 571	BA
439235	core species	Desulfatibacillum alkenivorans AK 01	BA
439375	core species	Ochrobactrum anthropi ATCC 49188	BA
440085	peripheral species	Methylobacterium chloromethanicum CM4	BA
441620	peripheral species	Methylobacterium populi BJ001	BA
441768	core species	Acholeplasma laidlawii PG 8A	BA
442563	peripheral species	Bifidobacterium animalis lactis AD011	BA
443906	core species	Clavibacter michiganensis NCPPB 382	BA
444157	core species	Thermoproteus neutrophilus V24Sta	ARCH
444177	core species	Lysinibacillus sphaericus C3 41	BA
444178	peripheral species	Brucella ovis	BA
444179	core species	Candidatus Sulcia muelleri GWSS	BA
445932	core species	Elusimicrobium minutum Pei191	BA
446462	core species	Actinosynnema mirum DSM 43827	BA
446465	core species	Brachybacterium faecium DSM 4810	BA
446471	core species	Xylanimonas cellulosilytica DSM 15894	BA
447217	peripheral species	Anaeromyxobacter K	BA
448385	core species	Sorangium cellulosum So ce 56	BA
449447	core species	Microcystis aeruginosa NIES 843	BA
450851	core species	Phenylobacterium zucineum HLK1	BA
452471	core species	Candidatus Amoebophilus asiaticus 5a2	BA
452637	core species	Opitutus terrae PB90 1	BA
452659	peripheral species	Rickettsia rickettsii Iowa	BA
452863	peripheral species	Arthrobacter chlorophenolicus A6	BA
453591	core species	Ignicoccus hospitalis KIN4 I	ARCH
455632	peripheral species	Streptomyces griseus NBRC 13350	BA
456442	peripheral species	Candidatus Methanoregula boonei 6A8	ARCH
457570	core species	Natranaerobius thermophilus JW NM WN LF	BA
458233	core species	Macrococcus caseolyticus JCSC5402	BA
458817	peripheral species	Shewanella halifaxensis HAW EB4	BA
460265	peripheral species	Methylobacterium nodulans ORS 2060	BA
465515	core species	Micrococcus luteus NCTC 2665	BA
465817	peripheral species	Erwinia tasmaniensis	BA
467705	peripheral species	Streptococcus gordonii Challis substr CH1	BA
469378	core species	Cryptobacterium curtum DSM 15641	BA
471223	peripheral species	Geobacillus WCH70	BA
471821	core species	uncultured Termite group 1 bacterium phylotype Rs D17	BA
471852	core species	Thermomonospora curvata DSM 43183	BA
471853	core species	Beutenbergia cavernae DSM 12333	BA
471854	core species	Dyadobacter fermentans DSM 18053	BA
471855	core species	Slackia heliotrinireducens DSM 20476	BA
471856	core species	Jonesia denitrificans DSM 20603	BA
471857	core species	Saccharomonospora viridis DSM 43017	BA
477974	core species	Candidatus Desulforudis audaxviator MP104C	BA
478009	peripheral species	Halobacterium salinarum R1	ARCH
478801	core species	Kytococcus sedentarius DSM 20547	BA
479431	core species	Nakamurella multipartita DSM 44233	BA
479432	core species	Streptosporangium roseum DSM 43021	BA
479433	core species	Catenulispora acidiphila DSM 44928	BA
479434	core species	Sphaerobacter thermophilus DSM 20745	BA
479436	core species	Veillonella parvula DSM 2008	BA
479437	core species	Eggerthella lenta DSM 2243	BA
480119	peripheral species	Acinetobacter baumannii AB0057	BA
481448	core species	Methylacidiphilum infernorum V4	BA
483179	peripheral species	Brucella canis ATCC 23365	BA
484019	peripheral species	Thermosipho africanus TCF52B	BA
484022	peripheral species	Francisella philomiragia ATCC 25017	BA
485914	core species	Halomicrobium mukohataei DSM 12286	ARCH
485915	core species	Desulfohalobium retbaense DSM 5692	BA
485916	peripheral species	Desulfotomaculum acetoxidans DSM 771	BA
485917	core species	Pedobacter heparinus DSM 2366	BA
485918	core species	Chitinophaga pinensis DSM 2588	BA
486410	peripheral species	Streptococcus dysgalactiae equisimilis GGS 124	BA
490899	core species	Desulfurococcus kamchatkensis 1221n	ARCH
491915	core species	Anoxybacillus flavithermus WK1	BA
498211	core species	Cellvibrio japonicus Ueda107	BA
498217	peripheral species	Edwardsiella tarda EIB202	BA
498761	core species	Heliobacterium modesticaldum Ice1	BA
500485	peripheral species	Penicillium chrysogenum Wisconsin 54-1255	E
502025	core species	Haliangium ochraceum DSM 14365	BA
504474	peripheral species	Corynebacterium urealyticum DSM 7109	BA
504832	core species	Oligotropha carboxidovorans OM5	BA
505682	peripheral species	Ureaplasma parvum serovar 3 ATCC 27815	BA
511145	core species	Escherichia coli K 12 substr MG1655	BA
511995	core species	Candidatus Azobacteroides pseudotrichonymphae genomovar CFP2	BA
515619	peripheral species	Eubacterium rectale ATCC 33656	BA
515620	core species	Eubacterium eligens ATCC 27750	BA
515635	peripheral species	Dictyoglomus turgidum DSM 6724	BA
517417	core species	Chlorobaculum parvum NCIB 8327	BA
517418	core species	Chloroherpeton thalassium ATCC 35110	BA
518766	core species	Rhodothermus marinus DSM 4252	BA
519441	core species	Streptobacillus moniliformis DSM 12112	BA
519442	core species	Halorhabdus utahensis DSM 12940	ARCH
521011	core species	Candidatus Methanosphaerula palustris E1 9c	ARCH
521045	core species	Kosmotoga olearia TBF 19 5 1	BA
521095	core species	Atopobium parvulum DSM 20469	BA
521097	core species	Capnocytophaga ochracea DSM 7271	BA
521098	core species	Alicyclobacillus acidocaldarius DSM 446	BA
521460	core species	Anaerocellum thermophilum DSM 6725	BA
522306	core species	Candidatus Accumulibacter phosphatis clade IIA UW 1	BA
522373	core species	Stenotrophomonas maltophilia K279a	BA
523791	core species	Kangiella koreensis DSM 16069	BA
523794	core species	Leptotrichia buccalis DSM 1135	BA
523850	peripheral species	Thermococcus onnurineus NA1	ARCH
525146	peripheral species	Desulfovibrio desulfuricans ATCC 27774	BA
525897	core species	Desulfomicrobium baculatum DSM 4028	BA
525898	core species	Sulfurospirillum deleyianum DSM 6946	BA
525903	core species	Thermanaerovibrio acidaminovorans DSM 6589	BA
525904	core species	Thermobaculum terrenum ATCC BAA 798	BA
525909	peripheral species	Acidimicrobium ferrooxidans DSM 10331	BA
525919	core species	Anaerococcus prevotii DSM 20548	BA
526218	core species	Sebaldella termitidis ATCC 33386	BA
526222	peripheral species	Desulfovibrio salexigens DSM 2638	BA
526226	core species	Gordonia bronchialis DSM 43247	BA
529507	core species	Proteus mirabilis	BA
531844	core species	Flavobacteriaceae bacterium 3519 10	BA
535289	core species	Diaphorobacter TPSY	BA
537021	core species	Candidatus Liberibacter asiaticus psy62	BA
543728	core species	Variovorax paradoxus S110	BA
543734	peripheral species	Lactobacillus casei	BA
546414	peripheral species	Deinococcus deserti VCD115	BA
553482	peripheral species	Streptococcus equi 4047	BA
555778	core species	Halothiobacillus neapolitanus c2	BA
557436	peripheral species	Lactobacillus reuteri DSM 20016	BA
557598	core species	Laribacter hongkongensis HLHK9	BA
557723	peripheral species	Haemophilus parasuis SH0165	BA
559295	peripheral species	Lachancea thermotolerans CBS 6340	E
559307	peripheral species	Zygosaccharomyces rouxii CBS 732	E
561007	peripheral species	Mycobacterium abscessus ATCC 19977	BA
561229	peripheral species	Dickeya zeae Ech1591	BA
561230	peripheral species	Pectobacterium carotovorum PC1	BA
561231	peripheral species	Pectobacterium wasabiae WPP163	BA
562019	peripheral species	Rickettsia peacockii Rustic	BA
565034	core species	Brachyspira hyodysenteriae WA1	BA
568703	peripheral species	Lactobacillus rhamnosus GG	BA
568815	peripheral species	Brucella microti CCM 4915	BA
572264	peripheral species	Bacillus cereus 03BB102	BA
572265	core species	Candidatus Hamiltonella defensa 5AT Acyrthosiphon pisum	BA
573064	peripheral species	Methanocaldococcus fervens AG86	ARCH
573234	core species	Candidatus Hodgkinia cicadicola Dsem	BA
573370	peripheral species	Desulfovibrio magneticus RS 1	BA
573826	peripheral species	Candida dubliniensis CD36	E
574556	peripheral species	Anaplasma centrale Israel	BA
575788	peripheral species	Vibrio splendidus LGP32	BA
579137	peripheral species	Methanocaldococcus vulcanius M7	ARCH
579405	core species	Dickeya dadantii Ech703	BA
582402	core species	Hirschia baltica ATCC 49814	BA
582744	core species	Methylovorus SIP3 4	BA
583345	core species	Methylotenera mobilis JLW8	BA
585054	peripheral species	Escherichia fergusonii ATCC 35469	BA
590168	peripheral species	Thermotoga naphthophila RKU 10	BA
592021	peripheral species	Bacillus anthracis A0248	BA
593117	peripheral species	Thermococcus gammatolerans EJ3	ARCH
595494	core species	Tolumonas auensis DSM 9187	BA
598659	core species	Nautilia profundicola AmH	BA
600809	core species	Blattabacterium Periplaneta americana BPLAN	BA
604354	peripheral species	Thermococcus sibiricus MM 739	ARCH
626418	peripheral species	Burkholderia glumae BGR1	BA
632772	peripheral species	Rhodococcus opacus B4	BA
633699	peripheral species	Lactobacillus johnsonii FI9785	BA
634176	core species	Aggregatibacter aphrophilus NJ8700	BA
634452	core species	Acetobacter pasteurianus IFO 3283 01	BA
634499	peripheral species	Erwinia pyrifoliae Ep1 96	BA
634503	core species	Edwardsiella ictaluri 93 146	BA
634504	peripheral species	Bartonella grahamii as4aup	BA
644223	peripheral species	Pichia pastoris GS115	E
645127	peripheral species	Corynebacterium kroppenstedtii DSM 44385	BA
665079	peripheral species	Sclerotinia sclerotiorum 1980 UF-70	E
668336	peripheral species	Aggregatibacter actinomycetemcomitans D11S 1	BA
680646	core species	Rothia mucilaginosa	BA
688245	core species	Comamonas testosteroni CNB 1	BA

## Sheet: RS2
EggNog ID	TYPE	Name
394	peripheral species	Rhizobium NGR234	BA
882	core species	Desulfovibrio vulgaris Hildenborough	BA
1148	core species	Synechocystis PCC6803	BA
3218	core species	Physcomitrella patens	E
3702	core species	Arabidopsis thaliana	E
4896	core species	Schizosaccharomyces pombe	E
4924	core species	Pichia stipitis	E
4932	core species	Saccharomyces cerevisiae	E
4952	core species	Yarrowia lipolytica	E
4959	core species	Debaryomyces hansenii	E
5085	core species	Aspergillus fumigatus	E
5141	core species	Neurospora crassa	E
5270	core species	Ustilago maydis	E
5476	core species	Candida albicans	E
5671	core species	Leishmania infantum	E
5691	core species	Trypanosoma brucei	E
5722	core species	Trichomonas vaginalis	E
5807	core species	Cryptosporidium parvum	E
5833	core species	Plasmodium falciparum	E
5911	core species	Tetrahymena thermophila	E
6085	core species	Hydra magnipapillata	E
6182	core species	Schistosoma japonicum	E
6239	core species	Caenorhabditis elegans	E
6945	core species	Ixodes scapularis	E
7070	core species	Tribolium castaneum	E
7227	core species	Drosophila melanogaster	E
7425	core species	Nasonia vitripennis	E
7460	core species	Apis mellifera	E
7668	core species	Strongylocentrotus purpuratus	E
7719	core species	Ciona intestinalis	E
7739	core species	Branchiostoma floridae	E
8364	core species	Xenopus tropicalis	E
9031	core species	Gallus gallus	E
9258	core species	Ornithorhynchus anatinus	E
9606	core species	Homo sapiens	E
9615	core species	Canis familiaris	E
10090	core species	Mus musculus	E
13616	core species	Monodelphis domestica	E
28985	core species	Kluyveromyces lactis	E
35128	core species	Thalassiosira pseudonana CCMP 1335	E
36630	core species	Neosartorya fischeri	E
36870	core species	Wigglesworthia brevipalpis	BA
39947	core species	Oryza sativa	E
43989	core species	Cyanothece ATCC 51142	BA
44689	core species	Dictyostelium discoideum	E
56780	core species	Syntrophus aciditrophicus SB	BA
59374	core species	Fibrobacter succinogenes S85	BA
59748	peripheral species	Candidatus Phytoplasma australiense	BA
62928	peripheral species	Azoarcus BH72	BA
62977	core species	Acinetobacter sp ADP1	BA
63737	peripheral species	Nostoc punctiforme PCC 73102	BA
64091	core species	Halobacterium sp	ARCH
66692	peripheral species	Bacillus clausii KSM-K16	BA
69014	core species	Thermococcus kodakaraensis KOD1	ARCH
69293	core species	Gasterosteus aculeatus	E
70448	core species	Ostreococcus tauri	E
70601	core species	Pyrococcus horikoshii	ARCH
71421	core species	Haemophilus influenzae	BA
74547	core species	Prochlorococcus marinus MIT9313	BA
76114	core species	Aromatoleum aromaticum EbN1	BA
78245	core species	Xanthobacter autotrophicus Py2	BA
83332	core species	Mycobacterium tuberculosis H37Rv	BA
84588	core species	Synechococcus sp WH8102	BA
85643	core species	Thauera MZ1T	BA
85962	core species	Helicobacter pylori 26695	BA
94122	peripheral species	Shewanella ANA-3	BA
96561	core species	Candidatus Desulfococcus oleovorans Hxd3	BA
100226	core species	Streptomyces coelicolor	BA
101510	core species	Rhodococcus jostii RHA1	BA
103690	core species	Nostoc sp	BA
106370	core species	Frankia CcI3	BA
107806	core species	Buchnera sp	BA
115713	core species	Chlamydophila pneumoniae CWL029	BA
121224	core species	Pediculus humanus corporis	E
122586	core species	Neisseria meningitidis MC58	BA
123214	core species	Persephonella marina EX H1	BA
126740	peripheral species	Thermotoga RQ2	BA
138119	core species	Desulfitobacterium hafniense Y51	BA
148305	core species	Magnaporthe grisea	E
150340	peripheral species	Vibrio Ex25	BA
156889	core species	Magnetococcus MC-1	BA
158878	core species	Staphylococcus aureus Mu50	BA
159087	core species	Dechloromonas aromatica RCB	BA
160490	peripheral species	Streptococcus pyogenes M1 GAS	BA
160492	core species	Xylella fastidiosa	BA
163164	core species	Wolbachia endosymbiont of Drosophila melanogaster	BA
164546	core species	Cupriavidus taiwanensis	BA
164757	peripheral species	Mycobacterium JLS	BA
167879	core species	Colwellia psychrerythraea 34H	BA
169292	peripheral species	Corynebacterium aurimucosum ATCC 700975	BA
169963	peripheral species	Listeria monocytogenes	BA
170187	core species	Streptococcus pneumoniae TIGR4	BA
176279	peripheral species	Staphylococcus epidermidis RP62A	BA
176299	core species	Agrobacterium tumefaciens C58 Cereon	BA
177416	core species	Francisella tularensis tularensis	BA
177437	core species	Desulfobacterium autotrophicum HRM2	BA
177439	core species	Desulfotalea psychrophila LSv54	BA
178306	core species	Pyrobaculum aerophilum	ARCH
186497	peripheral species	Pyrococcus furiosus	ARCH
187272	core species	Alkalilimnicola ehrlichei MLHE-1	BA
187420	core species	Methanobacterium thermoautotrophicum	ARCH
188937	peripheral species	Methanosarcina acetivorans	ARCH
189518	core species	Leptospira interrogans serovar Lai	BA
190192	core species	Methanopyrus kandleri	ARCH
190304	core species	Fusobacterium nucleatum	BA
190485	core species	Xanthomonas campestris ATCC 33913	BA
190486	peripheral species	Xanthomonas citri	BA
190650	core species	Caulobacter crescentus	BA
192222	core species	Campylobacter jejuni	BA
192952	core species	Methanosarcina mazei	ARCH
194439	core species	Chlorobium tepidum TLS	BA
195102	peripheral species	Clostridium perfringens	BA
196162	core species	Nocardioides JS614	BA
196164	core species	Corynebacterium efficiens YS-314	BA
196627	peripheral species	Corynebacterium glutamicum ATCC 13032 Bielefeld	BA
197221	core species	Thermosynechococcus elongatus	BA
198214	core species	Shigella flexneri 2a	BA
203119	peripheral species	Clostridium thermocellum ATCC 27405	BA
203120	core species	Leuconostoc mesenteroides ATCC 8293	BA
203122	core species	Saccharophagus degradans 2-40	BA
203123	core species	Oenococcus oeni PSU-1	BA
203124	core species	Trichodesmium erythraeum IMS101	BA
203267	core species	Tropheryma whipplei Twist	BA
203907	core species	Candidatus Blochmannia floridanus	BA
204536	peripheral species	Sulfurihydrogenibium azorense Az Fu1	BA
204669	core species	Candidatus Koribacter versatilis Ellin345	BA
204722	peripheral species	Brucella suis 1330	BA
204773	core species	Herminiimonas arsenicoxydans	BA
205914	peripheral species	Haemophilus somnus 129PT	BA
205920	peripheral species	Ehrlichia chaffeensis Arkansas	BA
206672	core species	Bifidobacterium longum	BA
208435	peripheral species	Streptococcus agalactiae 2603	BA
208964	core species	Pseudomonas aeruginosa	BA
210007	peripheral species	Streptococcus mutans	BA
211586	core species	Shewanella oneidensis	BA
212042	peripheral species	Anaplasma phagocytophilum HZ	BA
212717	peripheral species	Clostridium tetani E88	BA
214092	core species	Yersinia pestis CO92	BA
216594	peripheral species	Mycobacterium marinum M	BA
216895	peripheral species	Vibrio vulnificus CMCP6	BA
218491	core species	Erwinia carotovora atroseptica SCRI1043	BA
218495	peripheral species	Streptococcus uberis 0140J	BA
218497	peripheral species	Chlamydophila abortus S26 3	BA
220341	core species	Salmonella typhi	BA
220664	peripheral species	Pseudomonas fluorescens Pf-5	BA
220668	core species	Lactobacillus plantarum	BA
221109	core species	Oceanobacillus iheyensis	BA
221988	core species	Mannheimia succiniciproducens MBEL55E	BA
222891	core species	Neorickettsia sennetsu Miyayama	BA
223926	peripheral species	Vibrio parahaemolyticus	BA
224308	core species	Bacillus subtilis	BA
224324	core species	Aquifex aeolicus	BA
224325	core species	Archaeoglobus fulgidus	ARCH
224326	core species	Borrelia burgdorferi	BA
224911	core species	Bradyrhizobium japonicum	BA
224914	core species	Brucella melitensis	BA
224915	peripheral species	Buchnera aphidicola	BA
225849	peripheral species	Shewanella piezotolerans WP3	BA
226185	core species	Enterococcus faecalis V583	BA
226186	core species	Bacteroides thetaiotaomicron VPI-5482	BA
227377	core species	Coxiella burnetii	BA
227882	peripheral species	Streptomyces avermitilis	BA
227941	peripheral species	Chlamydophila caviae	BA
228405	core species	Hyphomonas neptunium ATCC 15444	BA
228410	core species	Nitrosomonas europaea	BA
228908	core species	Nanoarchaeum equitans	ARCH
232721	core species	Acidovorax JS42	BA
233412	peripheral species	Haemophilus ducreyi 35000HP	BA
234267	core species	Solibacter usitatus Ellin6076	BA
234621	peripheral species	Rhodococcus erythropolis PR4	BA
234826	core species	Anaplasma marginale St Maries	BA
235279	peripheral species	Helicobacter hepaticus	BA
235909	core species	Geobacillus kaustophilus HTA426	BA
240015	core species	Acidobacterium capsulatum ATCC 51196	BA
240292	core species	Anabaena variabilis ATCC 29413	BA
242231	peripheral species	Neisseria gonorrhoeae FA 1090	BA
242619	core species	Porphyromonas gingivalis W83	BA
243090	core species	Pirellula sp	BA
243160	peripheral species	Burkholderia mallei ATCC 23344	BA
243161	peripheral species	Chlamydia muridarum	BA
243164	core species	Dehalococcoides ethenogenes 195	BA
243230	core species	Deinococcus radiodurans	BA
243231	core species	Geobacter sulfurreducens	BA
243232	core species	Methanococcus jannaschii	ARCH
243233	core species	Methylococcus capsulatus Bath	BA
243243	peripheral species	Mycobacterium avium 104	BA
243265	core species	Photorhabdus luminescens	BA
243274	core species	Thermotoga maritima	BA
243275	peripheral species	Treponema denticola ATCC 35405	BA
243276	core species	Treponema pallidum	BA
243277	core species	Vibrio cholerae	BA
243365	core species	Chromobacterium violaceum	BA
246194	core species	Carboxydothermus hydrogenoformans Z-2901	BA
246195	core species	Dichelobacter nodosus VCS1703A	BA
246196	peripheral species	Mycobacterium smegmatis MC2 155	BA
246197	core species	Myxococcus xanthus DK 1622	BA
246200	core species	Ruegeria pomeroyi DSS 3	BA
247156	core species	Nocardia farcinica IFM10152	BA
251221	core species	Gloeobacter violaceus	BA
254945	core species	Ehrlichia ruminantium Welgevonden UPSA	BA
257309	peripheral species	Corynebacterium diphtheriae	BA
257310	core species	Bordetella bronchiseptica	BA
257311	peripheral species	Bordetella parapertussis	BA
257313	peripheral species	Bordetella pertussis	BA
257363	peripheral species	Rickettsia typhi wilmington	BA
258594	core species	Rhodopseudomonas palustris CGA009	BA
259536	core species	Psychrobacter arcticum 273-4	BA
259564	core species	Methanococcoides burtonii DSM 6242	ARCH
262543	core species	Exiguobacterium sibiricum 255 15	BA
262698	peripheral species	Brucella abortus bv 1 9 941	BA
262724	core species	Thermus thermophilus HB27	BA
262768	core species	Onion yellows phytoplasma	BA
263820	core species	Picrophilus torridus DSM 9790	ARCH
264201	core species	Parachlamydia sp UWE25	BA
264202	peripheral species	Chlamydophila felis Fe C-56	BA
264203	core species	Zymomonas mobilis ZM4	BA
264462	core species	Bdellovibrio bacteriovorus	BA
264730	peripheral species	Pseudomonas syringae phaseolicola 1448A	BA
264732	core species	Moorella thermoacetica ATCC 39073	BA
265072	core species	Methylobacillus flagellatus KT	BA
265311	core species	Mesoplasma florum L1	BA
266117	core species	Rubrobacter xylanophilus DSM 9941	BA
266264	peripheral species	Ralstonia metallidurans CH34	BA
266265	peripheral species	Burkholderia xenovorans LB400	BA
266779	peripheral species	Mesorhizobium BNC1	BA
266834	core species	Sinorhizobium meliloti	BA
266835	core species	Mesorhizobium loti	BA
266940	core species	Kineococcus radiotolerans SRS30216	BA
267377	core species	Methanococcus maripaludis S2	ARCH
267608	core species	Ralstonia solanacearum	BA
267747	core species	Propionibacterium acnes KPA171202	BA
269084	peripheral species	Synechococcus elongatus PCC 6301	BA
269482	peripheral species	Burkholderia vietnamiensis G4	BA
269483	peripheral species	Burkholderia 383	BA
269484	peripheral species	Ehrlichia canis Jake	BA
269796	core species	Rhodospirillum rubrum ATCC 11170	BA
269797	peripheral species	Methanosarcina barkeri fusaro	ARCH
269798	core species	Cytophaga hutchinsonii ATCC 33406	BA
269799	peripheral species	Geobacter metallireducens GS-15	BA
269800	core species	Thermobifida fusca YX	BA
271848	peripheral species	Burkholderia thailandensis E264	BA
272557	core species	Aeropyrum pernix	ARCH
272558	peripheral species	Bacillus halodurans	BA
272559	peripheral species	Bacteroides fragilis NCTC 9434	BA
272560	core species	Burkholderia pseudomallei K96243	BA
272561	core species	Chlamydia trachomatis D UW 3 CX	BA
272562	core species	Clostridium acetobutylicum	BA
272563	peripheral species	Clostridium difficile 630	BA
272568	core species	Gluconacetobacter diazotrophicus PAl 5 FAPERJ	BA
272569	core species	Haloarcula marismortui ATCC 43049	ARCH
272620	core species	Klebsiella pneumoniae MGH 78578	BA
272621	peripheral species	Lactobacillus acidophilus NCFM	BA
272623	core species	Lactococcus lactis	BA
272626	core species	Listeria innocua	BA
272631	peripheral species	Mycobacterium leprae	BA
272843	core species	Pasteurella multocida	BA
272844	peripheral species	Pyrococcus abyssi	ARCH
272943	core species	Rhodobacter sphaeroides 2 4 1	BA
272944	peripheral species	Rickettsia conorii	BA
272947	core species	Rickettsia prowazekii	BA
273057	core species	Sulfolobus solfataricus	ARCH
273063	peripheral species	Sulfolobus tokodaii	ARCH
273068	core species	Thermoanaerobacter tengcongensis	BA
273075	core species	Thermoplasma acidophilum	ARCH
273116	peripheral species	Thermoplasma volcanium	ARCH
273119	core species	Ureaplasma urealyticum	BA
273121	core species	Wolinella succinogenes	BA
278197	core species	Pediococcus pentosaceus ATCC 25745	BA
279010	peripheral species	Bacillus licheniformis ATCC 14580	BA
279238	core species	Novosphingobium aromaticivorans DSM 12444	BA
279808	peripheral species	Staphylococcus haemolyticus	BA
281090	core species	Leifsonia xyli xyli CTCB0	BA
283165	peripheral species	Bartonella quintana Toulouse	BA
283166	core species	Bartonella henselae Houston-1	BA
283942	core species	Idiomarina loihiensis L2TR	BA
288000	peripheral species	Bradyrhizobium BTAi1	BA
288705	core species	Renibacterium salmoninarum ATCC 33209	BA
289376	core species	Thermodesulfovibrio yellowstonii DSM 11347	BA
290315	peripheral species	Chlorobium limicola DSM 245	BA
290318	core species	Prosthecochloris vibrioformis DSM 265	BA
290338	core species	Citrobacter koseri ATCC BAA-895	BA
290339	core species	Enterobacter sakazakii ATCC BAA-894	BA
290340	core species	Arthrobacter aurescens TC1	BA
290397	core species	Anaeromyxobacter dehalogenans 2CP-C	BA
290398	core species	Chromohalobacter salexigens DSM 3043	BA
290399	peripheral species	Arthrobacter FB24	BA
290400	core species	Jannaschia CCS1	BA
290402	peripheral species	Clostridium beijerinckii NCIMB 8052	BA
290434	peripheral species	Borrelia garinii PBi	BA
290512	peripheral species	Prosthecochloris aestuarii DSM 271	BA
290633	core species	Gluconobacter oxydans 621H	BA
291112	peripheral species	Photorhabdus asymbiotica	BA
291331	peripheral species	Xanthomonas oryzae KACC10331	BA
292414	peripheral species	Silicibacter TM1040	BA
292415	core species	Thiobacillus denitrificans ATCC 25259	BA
292459	core species	Symbiobacterium thermophilum IAM14863	BA
293613	peripheral species	Rickettsia canadensis McKiel	BA
293614	peripheral species	Rickettsia akari Hartford	BA
293826	core species	Alkaliphilus metalliredigens QYMF	BA
294381	core species	Entamoeba histolytica HM-1:IMSS	E
296591	core species	Polaromonas JS666	BA
297246	core species	Legionella pneumophila Paris	BA
298386	core species	Photobacterium profundum SS9	BA
299768	peripheral species	Streptococcus thermophilus CNRZ1066	BA
300267	peripheral species	Shigella dysenteriae	BA
300269	peripheral species	Shigella sonnei Ss046	BA
304371	core species	Methanocella paludicola SANAE	ARCH
306263	peripheral species	Campylobacter lari RM2100	BA
306537	peripheral species	Corynebacterium jeikeium K411	BA
309798	core species	Coprothermobacter proteolyticus DSM 5265	BA
309799	core species	Dictyoglomus thermophilum H 6 12	BA
309801	core species	Thermomicrobium roseum DSM 5159	BA
309803	peripheral species	Thermotoga neapolitana DSM 4359	BA
309807	core species	Salinibacter ruber DSM 13855	BA
311402	peripheral species	Agrobacterium vitis S4	BA
311403	peripheral species	Agrobacterium radiobacter K84	BA
311424	peripheral species	Dehalococcoides VS	BA
312153	core species	Polynucleobacter necessarius asymbioticus QLW P1DMWA 1	BA
312309	peripheral species	Vibrio fischeri ES114	BA
313596	core species	Robiginitalea biformata HTCC2501	BA
314225	core species	Erythrobacter litoralis HTCC2594	BA
314275	core species	Alteromonas macleodii Deep ecotype	BA
314315	peripheral species	Lactobacillus sakei 23K	BA
314723	peripheral species	Borrelia hermsii DAH	BA
314724	peripheral species	Borrelia turicatae 91E135	BA
315456	peripheral species	Rickettsia felis URRWXCal2	BA
315730	peripheral species	Bacillus weihenstephanensis KBAB4	BA
315750	peripheral species	Bacillus pumilus SAFR-032	BA
316067	peripheral species	Geobacter FRC 32	BA
316274	core species	Herpetosiphon aurantiacus ATCC 23779	BA
316275	core species	Aliivibrio salmonicida LFI1238	BA
317025	core species	Thiomicrospira crunogena XCL-2	BA
317655	core species	Sphingopyxis alaskensis RB2256	BA
318161	peripheral species	Shewanella denitrificans OS217	BA
318167	peripheral species	Shewanella frigidimarina NCIMB 400	BA
318586	core species	Paracoccus denitrificans PD1222	BA
319224	peripheral species	Shewanella putrefaciens CN-32	BA
319225	peripheral species	Chlorobium luteolum DSM 273	BA
319795	peripheral species	Deinococcus geothermalis DSM 11300	BA
321314	peripheral species	Salmonella enterica Choleraesuis	BA
321327	peripheral species	Cyanobacteria bacterium Yellowstone A-Prime	BA
322098	peripheral species	Aster yellows witches-broom phytoplasma AYWB	BA
322710	core species	Azotobacter vinelandii DJ	BA
323097	peripheral species	Nitrobacter hamburgensis X14	BA
323098	core species	Nitrobacter winogradskyi Nb-255	BA
323259	core species	Methanospirillum hungatei JF-1	ARCH
323261	core species	Nitrosococcus oceani ATCC 19707	BA
323848	core species	Nitrosospira multiformis ATCC 25196	BA
323850	peripheral species	Shewanella loihica PV-4	BA
324057	core species	Paenibacillus JDR 2	BA
324602	core species	Chloroflexus aurantiacus J 10 fl	BA
324831	peripheral species	Lactobacillus gasseri ATCC 33323	BA
324925	core species	Pelodictyon phaeoclathratiforme BU 1	BA
325240	peripheral species	Shewanella baltica OS155	BA
326297	peripheral species	Shewanella amazonensis SB2B	BA
326298	peripheral species	Thiomicrospira denitrificans ATCC 33889	BA
326423	peripheral species	Bacillus amyloliquefaciens FZB42	BA
326424	peripheral species	Frankia alni ACN14a	BA
326427	peripheral species	Chloroflexus aggregans DSM 9485	BA
326442	core species	Pseudoalteromonas haloplanktis TAC125	BA
329726	core species	Acaryochloris marina MBIC11017	BA
330779	peripheral species	Sulfolobus acidocaldarius DSM 639	ARCH
331104	peripheral species	Blattabacterium Blattella germanica Bge	BA
331271	peripheral species	Burkholderia cenocepacia AU 1054	BA
331678	peripheral species	Chlorobium phaeobacteroides BS1	BA
334390	peripheral species	Lactobacillus fermentum IFO 3956	BA
334413	core species	Finegoldia magna ATCC 29328	BA
335283	peripheral species	Nitrosomonas eutropha C71	BA
335284	peripheral species	Psychrobacter cryohalolentis K5	BA
335541	core species	Syntrophomonas wolfei Goettingen	BA
335543	core species	Syntrophobacter fumaroxidans MPOB	BA
335992	core species	Candidatus Pelagibacter ubique HTCC1062	BA
338187	peripheral species	Vibrio harveyi ATCC BAA-1116	BA
338963	core species	Pelobacter carbinolicus	BA
338966	peripheral species	Pelobacter propionicus DSM 2379	BA
338969	core species	Rhodoferax ferrireducens T118	BA
339670	peripheral species	Burkholderia cepacia AMMD	BA
339671	peripheral species	Actinobacillus succinogenes 130Z	BA
339860	core species	Methanosphaera stadtmanae	ARCH
340099	peripheral species	Thermoanaerobacter pseudethanolicus ATCC 33223	BA
340100	peripheral species	Bordetella petrii	BA
340102	peripheral species	Pyrobaculum arsenaticum DSM 13514	ARCH
340177	peripheral species	Chlorobium chlorochromatii CaD3	BA
342108	core species	Magnetospirillum magneticum AMB-1	BA
342451	peripheral species	Staphylococcus saprophyticus	BA
342610	peripheral species	Pseudoalteromonas atlantica T6c	BA
343509	core species	Sodalis glossinidius morsitans	BA
344609	peripheral species	Shigella boydii CDC 3083 94	BA
347255	peripheral species	Rickettsia africae ESF 5	BA
347834	core species	Rhizobium etli CFN 42	BA
348780	core species	Natronomonas pharaonis	ARCH
349106	peripheral species	Psychrobacter PRwf-1	BA
349124	core species	Halorhodospira halophila SL1	BA
349161	core species	Desulfotomaculum reducens MI-1	BA
349163	core species	Acidiphilium cryptum JF-5	BA
349307	core species	Methanosaeta thermophila PT	ARCH
349519	peripheral species	Leuconostoc citreum KM20	BA
349521	core species	Hahella chejuensis KCTC 2396	BA
349741	core species	Akkermansia muciniphila ATCC BAA 835	BA
349747	peripheral species	Yersinia pseudotuberculosis IP 31758	BA
350054	peripheral species	Mycobacterium gilvum PYR-GCK	BA
350058	peripheral species	Mycobacterium vanbaalenii PYR-1	BA
350688	peripheral species	Alkaliphilus oremlandii OhILAs	BA
351160	core species	uncultured methanogenic archaeon RC-I	ARCH
351348	core species	Marinobacter aquaeolei VT8	BA
351605	peripheral species	Geobacter uraniumreducens Rf4	BA
351607	core species	Acidothermus cellulolyticus 11B	BA
351627	core species	Caldicellulosiruptor saccharolyticus DSM 8903	BA
351746	peripheral species	Pseudomonas putida F1	BA
355277	peripheral species	Leptospira borgpetersenii serovar Hardjo-bovis JB197	BA
355278	peripheral species	Leptospira biflexa serovar Patoc Patoc 1 Ames	BA
357244	core species	Orientia tsutsugamushi Boryong	BA
357804	core species	Psychromonas ingrahamii 37	BA
357808	peripheral species	Roseiflexus RS-1	BA
357809	peripheral species	Clostridium phytofermentans ISDg	BA
358681	core species	Brevibacillus brevis NBRC 100599	BA
360095	peripheral species	Bartonella bacilliformis KC583	BA
360104	peripheral species	Campylobacter concisus 13826	BA
360105	peripheral species	Campylobacter curvus 525 92	BA
360106	peripheral species	Campylobacter fetus 82-40	BA
360107	peripheral species	Campylobacter hominis ATCC BAA-381	BA
360910	peripheral species	Bordetella avium 197N	BA
360911	peripheral species	Exiguobacterium AT1b	BA
362242	peripheral species	Mycobacterium ulcerans Agy99	BA
362948	peripheral species	Lactobacillus salivarius UCC118	BA
362976	core species	Haloquadratum walsbyi	ARCH
363253	core species	Lawsonia intracellularis PHE MN1-00	BA
365044	peripheral species	Polaromonas naphthalenivorans CJ2	BA
366394	peripheral species	Sinorhizobium medicae WSM419	BA
366602	peripheral species	Caulobacter K31	BA
367737	core species	Arcobacter butzleri RM4018	BA
367928	peripheral species	Bifidobacterium adolescentis ATCC 15703	BA
368407	core species	Methanoculleus marisnigri JR1	ARCH
368408	core species	Thermofilum pendens Hrk 5	ARCH
369723	core species	Salinispora tropica CNB-440	BA
370438	core species	Pelotomaculum thermopropionicum SI	BA
373903	core species	Halothermothrix orenii H 168	BA
374463	core species	Baumannia cicadellinicola Homalodisca coagulata	BA
374847	core species	Candidatus Korarchaeum cryptofilum OPF8	ARCH
375286	core species	Janthinobacterium Marseille	BA
375451	core species	Roseobacter denitrificans OCh 114	BA
376686	core species	Flavobacterium johnsoniae UW101	BA
377629	core species	Teredinibacter turnerae T7901	BA
378753	core species	Kocuria rhizophila DC2201	BA
379066	core species	Gemmatimonas aurantiaca T 27	BA
379731	peripheral species	Pseudomonas stutzeri A1501	BA
380394	core species	Acidithiobacillus ferrooxidans ATCC 53993	BA
380703	core species	Aeromonas hydrophila ATCC 7966	BA
380749	core species	Hydrogenobaculum Y04AAS1	BA
381666	peripheral species	Ralstonia eutropha H16	BA
381764	core species	Fervidobacterium nodosum Rt17-B1	BA
382245	peripheral species	Aeromonas salmonicida A449	BA
382638	peripheral species	Helicobacter acinonychis Sheeba	BA
382640	peripheral species	Bartonella tribocorum CIP 105476	BA
383372	core species	Roseiflexus castenholzii DSM 13941	BA
384616	peripheral species	Pyrobaculum islandicum DSM 4184	ARCH
384676	peripheral species	Pseudomonas entomophila L48	BA
386043	peripheral species	Listeria welshimeri serovar 6b SLCC5334	BA
386415	peripheral species	Clostridium novyi NT	BA
387092	core species	Nitratiruptor SB155-2	BA
387093	core species	Sulfurovum NBC37-1	BA
387344	peripheral species	Lactobacillus brevis ATCC 367	BA
387662	core species	Candidatus Carsonella ruddii PV	BA
388919	peripheral species	Streptococcus sanguinis SK36	BA
390236	peripheral species	Borrelia afzelii PKo	BA
390333	peripheral species	Lactobacillus delbrueckii bulgaricus	BA
390874	peripheral species	Thermotoga petrophila RKU-1	BA
391009	core species	Thermosipho melanesiensis BI429	BA
391037	peripheral species	Salinispora arenicola CNS-205	BA
391038	peripheral species	Burkholderia phymatum STM815	BA
391165	core species	Granulobacter bethesdensis CGDNIH1	BA
391295	peripheral species	Streptococcus suis 05ZYH33	BA
391735	core species	Verminephrobacter eiseniae EF01-2	BA
391896	peripheral species	Rickettsia bellii OSU 85-389	BA
392499	core species	Sphingomonas wittichii RW1	BA
392500	peripheral species	Shewanella woodyi ATCC 51908	BA
393305	peripheral species	Yersinia enterocolitica 8081	BA
393595	core species	Alcanivorax borkumensis SK2	BA
394221	core species	Maricaulis maris MCS10	BA
394503	peripheral species	Clostridium cellulolyticum H10	BA
395019	peripheral species	Burkholderia multivorans ATCC 17616 JGI	BA
395491	peripheral species	Rhizobium leguminosarum bv trifolii WSM1325	BA
395495	core species	Leptothrix cholodnii SP 6	BA
395963	core species	Beijerinckia indica ATCC 9039	BA
395965	core species	Methylocella silvestris BL2	BA
396513	peripheral species	Staphylococcus carnosus TM300	BA
396588	core species	Thioalkalivibrio HL EbGR7	BA
397945	peripheral species	Acidovorax avenae citrulli AAC00-1	BA
397948	core species	Caldivirga maquilingensis IC-167	ARCH
398527	peripheral species	Burkholderia phytofirmans PsJN	BA
398577	peripheral species	Burkholderia ambifaria MC40 6	BA
398578	core species	Delftia acidovorans SPH-1	BA
398579	peripheral species	Shewanella pealeana ATCC 700345	BA
398580	core species	Dinoroseobacter shibae DFL 12	BA
398767	peripheral species	Geobacter lovleyi SZ	BA
399549	core species	Metallosphaera sedula DSM 5348	ARCH
399550	core species	Staphylothermus marinus F1	ARCH
399726	peripheral species	Thermoanaerobacter X514	BA
399739	peripheral species	Pseudomonas mendocina ymp	BA
399741	core species	Serratia proteamaculans 568	BA
399742	peripheral species	Enterobacter 638	BA
400668	core species	Marinomonas MWYL1	BA
401473	peripheral species	Bifidobacterium dentium Bd1	BA
402612	peripheral species	Flavobacterium psychrophilum JIP02 86	BA
402881	core species	Parvibaculum lavamentivorans DS-1	BA
403833	core species	Petrotoga mobilis SJ95	BA
404380	peripheral species	Geobacter bemidjiensis Bem	BA
404589	peripheral species	Anaeromyxobacter Fw109-5	BA
405566	peripheral species	Lactobacillus helveticus DPC 4571	BA
405948	core species	Saccharopolyspora erythraea NRRL 2338	BA
406327	peripheral species	Methanococcus vannielii SB	ARCH
410358	core species	Methanocorpusculum labreanum Z	ARCH
410359	peripheral species	Pyrobaculum calidifontis JCM 11548	ARCH
411154	core species	Gramella forsetii KT0803	BA
412418	peripheral species	Borrelia recurrentis A1	BA
412419	peripheral species	Borrelia duttonii Ly	BA
412694	peripheral species	Bacillus thuringiensis Al Hakam	BA
412965	peripheral species	Candidatus Vesicomyosocius okutanii HA	BA
413404	peripheral species	Candidatus Ruthia magnifica Cm Calyptogena magnifica	BA
413502	peripheral species	Cronobacter turicensis	BA
413999	peripheral species	Clostridium botulinum A	BA
414684	peripheral species	Rhodospirillum centenum SW	BA
415426	core species	Hyperthermus butylicus	ARCH
416269	core species	Actinobacillus pleuropneumoniae L20	BA
416276	peripheral species	Rickettsia massiliae MTU5	BA
416348	core species	Halorubrum lacusprofundi ATCC 49239	ARCH
416591	peripheral species	Thermotoga lettingae TMO	BA
419610	core species	Methylobacterium extorquens PA1	BA
419665	peripheral species	Methanococcus aeolicus Nankai-3	ARCH
420246	peripheral species	Geobacillus thermodenitrificans NG80-2	BA
420247	core species	Methanobrevibacter smithii ATCC 35061	ARCH
420662	core species	Methylibium petroleiphilum PM1	BA
425104	peripheral species	Shewanella sediminis HAW-EB3	BA
426117	peripheral species	Methylobacterium 4 46	BA
426355	peripheral species	Methylobacterium radiotolerans JCM 2831	BA
428406	peripheral species	Ralstonia pickettii 12D	BA
429009	core species	Ammonifex degensii KC4	BA
429572	peripheral species	Sulfolobus islandicus L S 2 15	ARCH
431943	peripheral species	Clostridium kluyveri DSM 555	BA
434131	peripheral species	Neorickettsia risticii Illinois	BA
435590	peripheral species	Bacteroides vulgatus ATCC 8482	BA
435591	core species	Parabacteroides distasonis ATCC 8503	BA
436114	core species	Sulfurihydrogenibium YO3AOP1	BA
436308	core species	Nitrosopumilus maritimus SCM1	ARCH
438753	core species	Azorhizobium caulinodans ORS 571	BA
439235	core species	Desulfatibacillum alkenivorans AK 01	BA
439375	core species	Ochrobactrum anthropi ATCC 49188	BA
440085	peripheral species	Methylobacterium chloromethanicum CM4	BA
441620	peripheral species	Methylobacterium populi BJ001	BA
441768	core species	Acholeplasma laidlawii PG 8A	BA
442563	peripheral species	Bifidobacterium animalis lactis AD011	BA
443906	core species	Clavibacter michiganensis NCPPB 382	BA
444157	core species	Thermoproteus neutrophilus V24Sta	ARCH
444177	core species	Lysinibacillus sphaericus C3 41	BA
444178	peripheral species	Brucella ovis	BA
444179	core species	Candidatus Sulcia muelleri GWSS	BA
445932	core species	Elusimicrobium minutum Pei191	BA
446462	core species	Actinosynnema mirum DSM 43827	BA
446465	core species	Brachybacterium faecium DSM 4810	BA
446471	core species	Xylanimonas cellulosilytica DSM 15894	BA
447217	peripheral species	Anaeromyxobacter K	BA
448385	core species	Sorangium cellulosum So ce 56	BA
449447	core species	Microcystis aeruginosa NIES 843	BA
450851	core species	Phenylobacterium zucineum HLK1	BA
452471	core species	Candidatus Amoebophilus asiaticus 5a2	BA
452637	core species	Opitutus terrae PB90 1	BA
452659	peripheral species	Rickettsia rickettsii Iowa	BA
452863	peripheral species	Arthrobacter chlorophenolicus A6	BA
453591	core species	Ignicoccus hospitalis KIN4 I	ARCH
455632	peripheral species	Streptomyces griseus NBRC 13350	BA
456442	peripheral species	Candidatus Methanoregula boonei 6A8	ARCH
457570	core species	Natranaerobius thermophilus JW NM WN LF	BA
458233	core species	Macrococcus caseolyticus JCSC5402	BA
458817	peripheral species	Shewanella halifaxensis HAW EB4	BA
460265	peripheral species	Methylobacterium nodulans ORS 2060	BA
465515	core species	Micrococcus luteus NCTC 2665	BA
465817	peripheral species	Erwinia tasmaniensis	BA
467705	peripheral species	Streptococcus gordonii Challis substr CH1	BA
469378	core species	Cryptobacterium curtum DSM 15641	BA
471223	peripheral species	Geobacillus WCH70	BA
471821	core species	uncultured Termite group 1 bacterium phylotype Rs D17	BA
471852	core species	Thermomonospora curvata DSM 43183	BA
471853	core species	Beutenbergia cavernae DSM 12333	BA
471854	core species	Dyadobacter fermentans DSM 18053	BA
471855	core species	Slackia heliotrinireducens DSM 20476	BA
471856	core species	Jonesia denitrificans DSM 20603	BA
471857	core species	Saccharomonospora viridis DSM 43017	BA
477974	core species	Candidatus Desulforudis audaxviator MP104C	BA
478009	peripheral species	Halobacterium salinarum R1	ARCH
478801	core species	Kytococcus sedentarius DSM 20547	BA
479431	core species	Nakamurella multipartita DSM 44233	BA
479432	core species	Streptosporangium roseum DSM 43021	BA
479433	core species	Catenulispora acidiphila DSM 44928	BA
479434	core species	Sphaerobacter thermophilus DSM 20745	BA
479436	core species	Veillonella parvula DSM 2008	BA
479437	core species	Eggerthella lenta DSM 2243	BA
480119	peripheral species	Acinetobacter baumannii AB0057	BA
481448	core species	Methylacidiphilum infernorum V4	BA
483179	peripheral species	Brucella canis ATCC 23365	BA
484019	peripheral species	Thermosipho africanus TCF52B	BA
484022	peripheral species	Francisella philomiragia ATCC 25017	BA
485914	core species	Halomicrobium mukohataei DSM 12286	ARCH
485915	core species	Desulfohalobium retbaense DSM 5692	BA
485916	peripheral species	Desulfotomaculum acetoxidans DSM 771	BA
485917	core species	Pedobacter heparinus DSM 2366	BA
485918	core species	Chitinophaga pinensis DSM 2588	BA
486410	peripheral species	Streptococcus dysgalactiae equisimilis GGS 124	BA
490899	core species	Desulfurococcus kamchatkensis 1221n	ARCH
491915	core species	Anoxybacillus flavithermus WK1	BA
498211	core species	Cellvibrio japonicus Ueda107	BA
498217	peripheral species	Edwardsiella tarda EIB202	BA
498761	core species	Heliobacterium modesticaldum Ice1	BA
502025	core species	Haliangium ochraceum DSM 14365	BA
504474	peripheral species	Corynebacterium urealyticum DSM 7109	BA
504832	core species	Oligotropha carboxidovorans OM5	BA
505682	peripheral species	Ureaplasma parvum serovar 3 ATCC 27815	BA
511145	core species	Escherichia coli K 12 substr MG1655	BA
511995	core species	Candidatus Azobacteroides pseudotrichonymphae genomovar CFP2	BA
515619	peripheral species	Eubacterium rectale ATCC 33656	BA
515620	core species	Eubacterium eligens ATCC 27750	BA
515635	peripheral species	Dictyoglomus turgidum DSM 6724	BA
517417	core species	Chlorobaculum parvum NCIB 8327	BA
517418	core species	Chloroherpeton thalassium ATCC 35110	BA
518766	core species	Rhodothermus marinus DSM 4252	BA
519441	core species	Streptobacillus moniliformis DSM 12112	BA
519442	core species	Halorhabdus utahensis DSM 12940	ARCH
521011	core species	Candidatus Methanosphaerula palustris E1 9c	ARCH
521045	core species	Kosmotoga olearia TBF 19 5 1	BA
521095	core species	Atopobium parvulum DSM 20469	BA
521097	core species	Capnocytophaga ochracea DSM 7271	BA
521098	core species	Alicyclobacillus acidocaldarius DSM 446	BA
521460	core species	Anaerocellum thermophilum DSM 6725	BA
522306	core species	Candidatus Accumulibacter phosphatis clade IIA UW 1	BA
522373	core species	Stenotrophomonas maltophilia K279a	BA
523791	core species	Kangiella koreensis DSM 16069	BA
523794	core species	Leptotrichia buccalis DSM 1135	BA
523850	peripheral species	Thermococcus onnurineus NA1	ARCH
525146	peripheral species	Desulfovibrio desulfuricans ATCC 27774	BA
525897	core species	Desulfomicrobium baculatum DSM 4028	BA
525898	core species	Sulfurospirillum deleyianum DSM 6946	BA
525903	core species	Thermanaerovibrio acidaminovorans DSM 6589	BA
525904	core species	Thermobaculum terrenum ATCC BAA 798	BA
525909	peripheral species	Acidimicrobium ferrooxidans DSM 10331	BA
525919	core species	Anaerococcus prevotii DSM 20548	BA
526218	core species	Sebaldella termitidis ATCC 33386	BA
526222	peripheral species	Desulfovibrio salexigens DSM 2638	BA
526226	core species	Gordonia bronchialis DSM 43247	BA
529507	core species	Proteus mirabilis	BA
531844	core species	Flavobacteriaceae bacterium 3519 10	BA
535289	core species	Diaphorobacter TPSY	BA
537021	core species	Candidatus Liberibacter asiaticus psy62	BA
543728	core species	Variovorax paradoxus S110	BA
543734	peripheral species	Lactobacillus casei	BA
546414	peripheral species	Deinococcus deserti VCD115	BA
553482	peripheral species	Streptococcus equi 4047	BA
555778	core species	Halothiobacillus neapolitanus c2	BA
557436	peripheral species	Lactobacillus reuteri DSM 20016	BA
557598	core species	Laribacter hongkongensis HLHK9	BA
557723	peripheral species	Haemophilus parasuis SH0165	BA
561007	peripheral species	Mycobacterium abscessus ATCC 19977	BA
561229	peripheral species	Dickeya zeae Ech1591	BA
561230	peripheral species	Pectobacterium carotovorum PC1	BA
561231	peripheral species	Pectobacterium wasabiae WPP163	BA
562019	peripheral species	Rickettsia peacockii Rustic	BA
565034	core species	Brachyspira hyodysenteriae WA1	BA
568703	peripheral species	Lactobacillus rhamnosus GG	BA
568815	peripheral species	Brucella microti CCM 4915	BA
572264	peripheral species	Bacillus cereus 03BB102	BA
572265	core species	Candidatus Hamiltonella defensa 5AT Acyrthosiphon pisum	BA
573064	peripheral species	Methanocaldococcus fervens AG86	ARCH
573234	core species	Candidatus Hodgkinia cicadicola Dsem	BA
573370	peripheral species	Desulfovibrio magneticus RS 1	BA
574556	peripheral species	Anaplasma centrale Israel	BA
575788	peripheral species	Vibrio splendidus LGP32	BA
579137	peripheral species	Methanocaldococcus vulcanius M7	ARCH
579405	core species	Dickeya dadantii Ech703	BA
582402	core species	Hirschia baltica ATCC 49814	BA
582744	core species	Methylovorus SIP3 4	BA
583345	core species	Methylotenera mobilis JLW8	BA
585054	peripheral species	Escherichia fergusonii ATCC 35469	BA
590168	peripheral species	Thermotoga naphthophila RKU 10	BA
592021	peripheral species	Bacillus anthracis A0248	BA
593117	peripheral species	Thermococcus gammatolerans EJ3	ARCH
595494	core species	Tolumonas auensis DSM 9187	BA
598659	core species	Nautilia profundicola AmH	BA
600809	core species	Blattabacterium Periplaneta americana BPLAN	BA
604354	peripheral species	Thermococcus sibiricus MM 739	ARCH
626418	peripheral species	Burkholderia glumae BGR1	BA
632772	peripheral species	Rhodococcus opacus B4	BA
633699	peripheral species	Lactobacillus johnsonii FI9785	BA
634176	core species	Aggregatibacter aphrophilus NJ8700	BA
634452	core species	Acetobacter pasteurianus IFO 3283 01	BA
634499	peripheral species	Erwinia pyrifoliae Ep1 96	BA
634503	core species	Edwardsiella ictaluri 93 146	BA
634504	peripheral species	Bartonella grahamii as4aup	BA
645127	peripheral species	Corynebacterium kroppenstedtii DSM 44385	BA
668336	peripheral species	Aggregatibacter actinomycetemcomitans D11S 1	BA
680646	core species	Rothia mucilaginosa	BA
688245	core species	Comamonas testosteroni CNB 1	BA

## Sheet: RS3
EggNog ID	TYPE	Name
882	core species	Desulfovibrio vulgaris Hildenborough	BA
1148	core species	Synechocystis PCC6803	BA
3218	core species	Physcomitrella patens	E
3702	core species	Arabidopsis thaliana	E
4896	core species	Schizosaccharomyces pombe	E
4924	core species	Pichia stipitis	E
4932	core species	Saccharomyces cerevisiae	E
4952	core species	Yarrowia lipolytica	E
4959	core species	Debaryomyces hansenii	E
5085	core species	Aspergillus fumigatus	E
5141	core species	Neurospora crassa	E
5270	core species	Ustilago maydis	E
5476	core species	Candida albicans	E
5671	core species	Leishmania infantum	E
5691	core species	Trypanosoma brucei	E
5722	core species	Trichomonas vaginalis	E
5807	core species	Cryptosporidium parvum	E
5833	core species	Plasmodium falciparum	E
5911	core species	Tetrahymena thermophila	E
6085	core species	Hydra magnipapillata	E
6182	core species	Schistosoma japonicum	E
6239	core species	Caenorhabditis elegans	E
6945	core species	Ixodes scapularis	E
7070	core species	Tribolium castaneum	E
7227	core species	Drosophila melanogaster	E
7425	core species	Nasonia vitripennis	E
7460	core species	Apis mellifera	E
7668	core species	Strongylocentrotus purpuratus	E
7719	core species	Ciona intestinalis	E
7739	core species	Branchiostoma floridae	E
8364	core species	Xenopus tropicalis	E
9031	core species	Gallus gallus	E
9258	core species	Ornithorhynchus anatinus	E
9606	core species	Homo sapiens	E
9615	core species	Canis familiaris	E
10090	core species	Mus musculus	E
13616	core species	Monodelphis domestica	E
28985	core species	Kluyveromyces lactis	E
35128	core species	Thalassiosira pseudonana CCMP 1335	E
36630	core species	Neosartorya fischeri	E
36870	core species	Wigglesworthia brevipalpis	BA
39947	core species	Oryza sativa	E
43989	core species	Cyanothece ATCC 51142	BA
44689	core species	Dictyostelium discoideum	E
56780	core species	Syntrophus aciditrophicus SB	BA
59374	core species	Fibrobacter succinogenes S85	BA
62977	core species	Acinetobacter sp ADP1	BA
64091	core species	Halobacterium sp	ARCH
69014	core species	Thermococcus kodakaraensis KOD1	ARCH
69293	core species	Gasterosteus aculeatus	E
70448	core species	Ostreococcus tauri	E
70601	core species	Pyrococcus horikoshii	ARCH
71421	core species	Haemophilus influenzae	BA
74547	core species	Prochlorococcus marinus MIT9313	BA
76114	core species	Aromatoleum aromaticum EbN1	BA
78245	core species	Xanthobacter autotrophicus Py2	BA
83332	core species	Mycobacterium tuberculosis H37Rv	BA
84588	core species	Synechococcus sp WH8102	BA
85643	core species	Thauera MZ1T	BA
85962	core species	Helicobacter pylori 26695	BA
96561	core species	Candidatus Desulfococcus oleovorans Hxd3	BA
100226	core species	Streptomyces coelicolor	BA
101510	core species	Rhodococcus jostii RHA1	BA
103690	core species	Nostoc sp	BA
106370	core species	Frankia CcI3	BA
107806	core species	Buchnera sp	BA
115713	core species	Chlamydophila pneumoniae CWL029	BA
121224	core species	Pediculus humanus corporis	E
122586	core species	Neisseria meningitidis MC58	BA
123214	core species	Persephonella marina EX H1	BA
138119	core species	Desulfitobacterium hafniense Y51	BA
148305	core species	Magnaporthe grisea	E
156889	core species	Magnetococcus MC-1	BA
158878	core species	Staphylococcus aureus Mu50	BA
159087	core species	Dechloromonas aromatica RCB	BA
160492	core species	Xylella fastidiosa	BA
163164	core species	Wolbachia endosymbiont of Drosophila melanogaster	BA
164546	core species	Cupriavidus taiwanensis	BA
167879	core species	Colwellia psychrerythraea 34H	BA
170187	core species	Streptococcus pneumoniae TIGR4	BA
176299	core species	Agrobacterium tumefaciens C58 Cereon	BA
177416	core species	Francisella tularensis tularensis	BA
177437	core species	Desulfobacterium autotrophicum HRM2	BA
177439	core species	Desulfotalea psychrophila LSv54	BA
178306	core species	Pyrobaculum aerophilum	ARCH
186497	peripheral species	Pyrococcus furiosus	ARCH
187272	core species	Alkalilimnicola ehrlichei MLHE-1	BA
187420	core species	Methanobacterium thermoautotrophicum	ARCH
188937	peripheral species	Methanosarcina acetivorans	ARCH
189518	core species	Leptospira interrogans serovar Lai	BA
190192	core species	Methanopyrus kandleri	ARCH
190304	core species	Fusobacterium nucleatum	BA
190485	core species	Xanthomonas campestris ATCC 33913	BA
190650	core species	Caulobacter crescentus	BA
192222	core species	Campylobacter jejuni	BA
192952	core species	Methanosarcina mazei	ARCH
194439	core species	Chlorobium tepidum TLS	BA
196162	core species	Nocardioides JS614	BA
196164	core species	Corynebacterium efficiens YS-314	BA
197221	core species	Thermosynechococcus elongatus	BA
198214	core species	Shigella flexneri 2a	BA
203120	core species	Leuconostoc mesenteroides ATCC 8293	BA
203122	core species	Saccharophagus degradans 2-40	BA
203123	core species	Oenococcus oeni PSU-1	BA
203124	core species	Trichodesmium erythraeum IMS101	BA
203267	core species	Tropheryma whipplei Twist	BA
203907	core species	Candidatus Blochmannia floridanus	BA
204669	core species	Candidatus Koribacter versatilis Ellin345	BA
204773	core species	Herminiimonas arsenicoxydans	BA
206672	core species	Bifidobacterium longum	BA
208964	core species	Pseudomonas aeruginosa	BA
211586	core species	Shewanella oneidensis	BA
214092	core species	Yersinia pestis CO92	BA
218491	core species	Erwinia carotovora atroseptica SCRI1043	BA
220341	core species	Salmonella typhi	BA
220668	core species	Lactobacillus plantarum	BA
221109	core species	Oceanobacillus iheyensis	BA
221988	core species	Mannheimia succiniciproducens MBEL55E	BA
222891	core species	Neorickettsia sennetsu Miyayama	BA
224308	core species	Bacillus subtilis	BA
224324	core species	Aquifex aeolicus	BA
224325	core species	Archaeoglobus fulgidus	ARCH
224326	core species	Borrelia burgdorferi	BA
224911	core species	Bradyrhizobium japonicum	BA
224914	core species	Brucella melitensis	BA
226185	core species	Enterococcus faecalis V583	BA
226186	core species	Bacteroides thetaiotaomicron VPI-5482	BA
227377	core species	Coxiella burnetii	BA
228405	core species	Hyphomonas neptunium ATCC 15444	BA
228410	core species	Nitrosomonas europaea	BA
228908	core species	Nanoarchaeum equitans	ARCH
232721	core species	Acidovorax JS42	BA
234267	core species	Solibacter usitatus Ellin6076	BA
234826	core species	Anaplasma marginale St Maries	BA
235909	core species	Geobacillus kaustophilus HTA426	BA
240015	core species	Acidobacterium capsulatum ATCC 51196	BA
240292	core species	Anabaena variabilis ATCC 29413	BA
242619	core species	Porphyromonas gingivalis W83	BA
243090	core species	Pirellula sp	BA
243164	core species	Dehalococcoides ethenogenes 195	BA
243230	core species	Deinococcus radiodurans	BA
243231	core species	Geobacter sulfurreducens	BA
243232	core species	Methanococcus jannaschii	ARCH
243233	core species	Methylococcus capsulatus Bath	BA
243265	core species	Photorhabdus luminescens	BA
243274	core species	Thermotoga maritima	BA
243276	core species	Treponema pallidum	BA
243277	core species	Vibrio cholerae	BA
243365	core species	Chromobacterium violaceum	BA
246194	core species	Carboxydothermus hydrogenoformans Z-2901	BA
246195	core species	Dichelobacter nodosus VCS1703A	BA
246197	core species	Myxococcus xanthus DK 1622	BA
246200	core species	Ruegeria pomeroyi DSS 3	BA
247156	core species	Nocardia farcinica IFM10152	BA
251221	core species	Gloeobacter violaceus	BA
254945	core species	Ehrlichia ruminantium Welgevonden UPSA	BA
257310	core species	Bordetella bronchiseptica	BA
258594	core species	Rhodopseudomonas palustris CGA009	BA
259536	core species	Psychrobacter arcticum 273-4	BA
259564	core species	Methanococcoides burtonii DSM 6242	ARCH
262543	core species	Exiguobacterium sibiricum 255 15	BA
262724	core species	Thermus thermophilus HB27	BA
262768	core species	Onion yellows phytoplasma	BA
263820	core species	Picrophilus torridus DSM 9790	ARCH
264201	core species	Parachlamydia sp UWE25	BA
264203	core species	Zymomonas mobilis ZM4	BA
264462	core species	Bdellovibrio bacteriovorus	BA
264732	core species	Moorella thermoacetica ATCC 39073	BA
265072	core species	Methylobacillus flagellatus KT	BA
265311	core species	Mesoplasma florum L1	BA
266117	core species	Rubrobacter xylanophilus DSM 9941	BA
266834	core species	Sinorhizobium meliloti	BA
266835	core species	Mesorhizobium loti	BA
266940	core species	Kineococcus radiotolerans SRS30216	BA
267377	core species	Methanococcus maripaludis S2	ARCH
267608	core species	Ralstonia solanacearum	BA
267747	core species	Propionibacterium acnes KPA171202	BA
269796	core species	Rhodospirillum rubrum ATCC 11170	BA
269797	peripheral species	Methanosarcina barkeri fusaro	ARCH
269798	core species	Cytophaga hutchinsonii ATCC 33406	BA
269800	core species	Thermobifida fusca YX	BA
272557	core species	Aeropyrum pernix	ARCH
272560	core species	Burkholderia pseudomallei K96243	BA
272561	core species	Chlamydia trachomatis D UW 3 CX	BA
272562	core species	Clostridium acetobutylicum	BA
272568	core species	Gluconacetobacter diazotrophicus PAl 5 FAPERJ	BA
272569	core species	Haloarcula marismortui ATCC 43049	ARCH
272620	core species	Klebsiella pneumoniae MGH 78578	BA
272623	core species	Lactococcus lactis	BA
272626	core species	Listeria innocua	BA
272843	core species	Pasteurella multocida	BA
272844	peripheral species	Pyrococcus abyssi	ARCH
272943	core species	Rhodobacter sphaeroides 2 4 1	BA
272947	core species	Rickettsia prowazekii	BA
273057	core species	Sulfolobus solfataricus	ARCH
273063	peripheral species	Sulfolobus tokodaii	ARCH
273068	core species	Thermoanaerobacter tengcongensis	BA
273075	core species	Thermoplasma acidophilum	ARCH
273116	peripheral species	Thermoplasma volcanium	ARCH
273119	core species	Ureaplasma urealyticum	BA
273121	core species	Wolinella succinogenes	BA
278197	core species	Pediococcus pentosaceus ATCC 25745	BA
279238	core species	Novosphingobium aromaticivorans DSM 12444	BA
281090	core species	Leifsonia xyli xyli CTCB0	BA
283166	core species	Bartonella henselae Houston-1	BA
283942	core species	Idiomarina loihiensis L2TR	BA
288705	core species	Renibacterium salmoninarum ATCC 33209	BA
289376	core species	Thermodesulfovibrio yellowstonii DSM 11347	BA
290318	core species	Prosthecochloris vibrioformis DSM 265	BA
290338	core species	Citrobacter koseri ATCC BAA-895	BA
290339	core species	Enterobacter sakazakii ATCC BAA-894	BA
290340	core species	Arthrobacter aurescens TC1	BA
290397	core species	Anaeromyxobacter dehalogenans 2CP-C	BA
290398	core species	Chromohalobacter salexigens DSM 3043	BA
290400	core species	Jannaschia CCS1	BA
290633	core species	Gluconobacter oxydans 621H	BA
292415	core species	Thiobacillus denitrificans ATCC 25259	BA
292459	core species	Symbiobacterium thermophilum IAM14863	BA
293826	core species	Alkaliphilus metalliredigens QYMF	BA
294381	core species	Entamoeba histolytica HM-1:IMSS	E
296591	core species	Polaromonas JS666	BA
297246	core species	Legionella pneumophila Paris	BA
298386	core species	Photobacterium profundum SS9	BA
304371	core species	Methanocella paludicola SANAE	ARCH
309798	core species	Coprothermobacter proteolyticus DSM 5265	BA
309799	core species	Dictyoglomus thermophilum H 6 12	BA
309801	core species	Thermomicrobium roseum DSM 5159	BA
309807	core species	Salinibacter ruber DSM 13855	BA
312153	core species	Polynucleobacter necessarius asymbioticus QLW P1DMWA 1	BA
313596	core species	Robiginitalea biformata HTCC2501	BA
314225	core species	Erythrobacter litoralis HTCC2594	BA
314275	core species	Alteromonas macleodii Deep ecotype	BA
316274	core species	Herpetosiphon aurantiacus ATCC 23779	BA
316275	core species	Aliivibrio salmonicida LFI1238	BA
317025	core species	Thiomicrospira crunogena XCL-2	BA
317655	core species	Sphingopyxis alaskensis RB2256	BA
318586	core species	Paracoccus denitrificans PD1222	BA
322710	core species	Azotobacter vinelandii DJ	BA
323098	core species	Nitrobacter winogradskyi Nb-255	BA
323259	core species	Methanospirillum hungatei JF-1	ARCH
323261	core species	Nitrosococcus oceani ATCC 19707	BA
323848	core species	Nitrosospira multiformis ATCC 25196	BA
324057	core species	Paenibacillus JDR 2	BA
324602	core species	Chloroflexus aurantiacus J 10 fl	BA
324925	core species	Pelodictyon phaeoclathratiforme BU 1	BA
326442	core species	Pseudoalteromonas haloplanktis TAC125	BA
329726	core species	Acaryochloris marina MBIC11017	BA
330779	peripheral species	Sulfolobus acidocaldarius DSM 639	ARCH
334413	core species	Finegoldia magna ATCC 29328	BA
335541	core species	Syntrophomonas wolfei Goettingen	BA
335543	core species	Syntrophobacter fumaroxidans MPOB	BA
335992	core species	Candidatus Pelagibacter ubique HTCC1062	BA
338963	core species	Pelobacter carbinolicus	BA
338969	core species	Rhodoferax ferrireducens T118	BA
339860	core species	Methanosphaera stadtmanae	ARCH
340102	peripheral species	Pyrobaculum arsenaticum DSM 13514	ARCH
342108	core species	Magnetospirillum magneticum AMB-1	BA
343509	core species	Sodalis glossinidius morsitans	BA
347834	core species	Rhizobium etli CFN 42	BA
348780	core species	Natronomonas pharaonis	ARCH
349124	core species	Halorhodospira halophila SL1	BA
349161	core species	Desulfotomaculum reducens MI-1	BA
349163	core species	Acidiphilium cryptum JF-5	BA
349307	core species	Methanosaeta thermophila PT	ARCH
349521	core species	Hahella chejuensis KCTC 2396	BA
349741	core species	Akkermansia muciniphila ATCC BAA 835	BA
351160	core species	uncultured methanogenic archaeon RC-I	ARCH
351348	core species	Marinobacter aquaeolei VT8	BA
351607	core species	Acidothermus cellulolyticus 11B	BA
351627	core species	Caldicellulosiruptor saccharolyticus DSM 8903	BA
357244	core species	Orientia tsutsugamushi Boryong	BA
357804	core species	Psychromonas ingrahamii 37	BA
358681	core species	Brevibacillus brevis NBRC 100599	BA
362976	core species	Haloquadratum walsbyi	ARCH
363253	core species	Lawsonia intracellularis PHE MN1-00	BA
367737	core species	Arcobacter butzleri RM4018	BA
368407	core species	Methanoculleus marisnigri JR1	ARCH
368408	core species	Thermofilum pendens Hrk 5	ARCH
369723	core species	Salinispora tropica CNB-440	BA
370438	core species	Pelotomaculum thermopropionicum SI	BA
373903	core species	Halothermothrix orenii H 168	BA
374463	core species	Baumannia cicadellinicola Homalodisca coagulata	BA
374847	core species	Candidatus Korarchaeum cryptofilum OPF8	ARCH
375286	core species	Janthinobacterium Marseille	BA
375451	core species	Roseobacter denitrificans OCh 114	BA
376686	core species	Flavobacterium johnsoniae UW101	BA
377629	core species	Teredinibacter turnerae T7901	BA
378753	core species	Kocuria rhizophila DC2201	BA
379066	core species	Gemmatimonas aurantiaca T 27	BA
380394	core species	Acidithiobacillus ferrooxidans ATCC 53993	BA
380703	core species	Aeromonas hydrophila ATCC 7966	BA
380749	core species	Hydrogenobaculum Y04AAS1	BA
381764	core species	Fervidobacterium nodosum Rt17-B1	BA
383372	core species	Roseiflexus castenholzii DSM 13941	BA
384616	peripheral species	Pyrobaculum islandicum DSM 4184	ARCH
387092	core species	Nitratiruptor SB155-2	BA
387093	core species	Sulfurovum NBC37-1	BA
387662	core species	Candidatus Carsonella ruddii PV	BA
391009	core species	Thermosipho melanesiensis BI429	BA
391165	core species	Granulobacter bethesdensis CGDNIH1	BA
391735	core species	Verminephrobacter eiseniae EF01-2	BA
392499	core species	Sphingomonas wittichii RW1	BA
393595	core species	Alcanivorax borkumensis SK2	BA
394221	core species	Maricaulis maris MCS10	BA
395495	core species	Leptothrix cholodnii SP 6	BA
395963	core species	Beijerinckia indica ATCC 9039	BA
395965	core species	Methylocella silvestris BL2	BA
396588	core species	Thioalkalivibrio HL EbGR7	BA
397948	core species	Caldivirga maquilingensis IC-167	ARCH
398578	core species	Delftia acidovorans SPH-1	BA
398580	core species	Dinoroseobacter shibae DFL 12	BA
399549	core species	Metallosphaera sedula DSM 5348	ARCH
399550	core species	Staphylothermus marinus F1	ARCH
399741	core species	Serratia proteamaculans 568	BA
406327	peripheral species	Methanococcus vannielii SB	ARCH
410358	core species	Methanocorpusculum labreanum Z	ARCH
410359	peripheral species	Pyrobaculum calidifontis JCM 11548	ARCH
415426	core species	Hyperthermus butylicus	ARCH
416348	core species	Halorubrum lacusprofundi ATCC 49239	ARCH
419665	peripheral species	Methanococcus aeolicus Nankai-3	ARCH
420247	core species	Methanobrevibacter smithii ATCC 35061	ARCH
429572	peripheral species	Sulfolobus islandicus L S 2 15	ARCH
436308	core species	Nitrosopumilus maritimus SCM1	ARCH
444157	core species	Thermoproteus neutrophilus V24Sta	ARCH
453591	core species	Ignicoccus hospitalis KIN4 I	ARCH
456442	peripheral species	Candidatus Methanoregula boonei 6A8	ARCH
478009	peripheral species	Halobacterium salinarum R1	ARCH
485914	core species	Halomicrobium mukohataei DSM 12286	ARCH
490899	core species	Desulfurococcus kamchatkensis 1221n	ARCH
519442	core species	Halorhabdus utahensis DSM 12940	ARCH
521011	core species	Candidatus Methanosphaerula palustris E1 9c	ARCH
523850	peripheral species	Thermococcus onnurineus NA1	ARCH
573064	peripheral species	Methanocaldococcus fervens AG86	ARCH
579137	peripheral species	Methanocaldococcus vulcanius M7	ARCH
593117	peripheral species	Thermococcus gammatolerans EJ3	ARCH
604354	peripheral species	Thermococcus sibiricus MM 739	ARCH

## Sheet: RS4
EggNog ID	TYPE	Name
64091	core species	Halobacterium sp	A
69014	core species	Thermococcus kodakaraensis KOD1	A
70601	core species	Pyrococcus horikoshii	A
178306	core species	Pyrobaculum aerophilum	A
186497	peripheral species	Pyrococcus furiosus	A
187420	core species	Methanobacterium thermoautotrophicum	A
188937	peripheral species	Methanosarcina acetivorans	A
190192	core species	Methanopyrus kandleri	A
192952	core species	Methanosarcina mazei	A
224325	core species	Archaeoglobus fulgidus	A
228908	core species	Nanoarchaeum equitans	A
243232	core species	Methanococcus jannaschii	A
259564	core species	Methanococcoides burtonii DSM 6242	A
263820	core species	Picrophilus torridus DSM 9790	A
267377	core species	Methanococcus maripaludis S2	A
269797	peripheral species	Methanosarcina barkeri fusaro	A
272557	core species	Aeropyrum pernix	A
272569	core species	Haloarcula marismortui ATCC 43049	A
272844	peripheral species	Pyrococcus abyssi	A
273057	core species	Sulfolobus solfataricus	A
273063	peripheral species	Sulfolobus tokodaii	A
273075	core species	Thermoplasma acidophilum	A
273116	peripheral species	Thermoplasma volcanium	A
304371	core species	Methanocella paludicola SANAE	A
323259	core species	Methanospirillum hungatei JF-1	A
330779	peripheral species	Sulfolobus acidocaldarius DSM 639	A
339860	core species	Methanosphaera stadtmanae	A
340102	peripheral species	Pyrobaculum arsenaticum DSM 13514	A
348780	core species	Natronomonas pharaonis	A
349307	core species	Methanosaeta thermophila PT	A
351160	core species	uncultured methanogenic archaeon RC-I	A
362976	core species	Haloquadratum walsbyi	A
368407	core species	Methanoculleus marisnigri JR1	A
368408	core species	Thermofilum pendens Hrk 5	A
374847	core species	Candidatus Korarchaeum cryptofilum OPF8	A
384616	peripheral species	Pyrobaculum islandicum DSM 4184	A
397948	core species	Caldivirga maquilingensis IC-167	A
399549	core species	Metallosphaera sedula DSM 5348	A
399550	core species	Staphylothermus marinus F1	A
406327	peripheral species	Methanococcus vannielii SB	A
410358	core species	Methanocorpusculum labreanum Z	A
410359	peripheral species	Pyrobaculum calidifontis JCM 11548	A
415426	core species	Hyperthermus butylicus	A
416348	core species	Halorubrum lacusprofundi ATCC 49239	A
419665	peripheral species	Methanococcus aeolicus Nankai-3	A
420247	core species	Methanobrevibacter smithii ATCC 35061	A
429572	peripheral species	Sulfolobus islandicus L S 2 15	A
436308	core species	Nitrosopumilus maritimus SCM1	A
444157	core species	Thermoproteus neutrophilus V24Sta	A
453591	core species	Ignicoccus hospitalis KIN4 I	A
456442	peripheral species	Candidatus Methanoregula boonei 6A8	A
478009	peripheral species	Halobacterium salinarum R1	A
485914	core species	Halomicrobium mukohataei DSM 12286	A
490899	core species	Desulfurococcus kamchatkensis 1221n	A
519442	core species	Halorhabdus utahensis DSM 12940	A
521011	core species	Candidatus Methanosphaerula palustris E1 9c	A
523850	peripheral species	Thermococcus onnurineus NA1	A
573064	peripheral species	Methanocaldococcus fervens AG86	A
579137	peripheral species	Methanocaldococcus vulcanius M7	A
593117	peripheral species	Thermococcus gammatolerans EJ3	A
604354	peripheral species	Thermococcus sibiricus MM 739	A
882	core species	Desulfovibrio vulgaris Hildenborough	BA
1148	core species	Synechocystis PCC6803	BA
36870	core species	Wigglesworthia brevipalpis	BA
43989	core species	Cyanothece ATCC 51142	BA
56780	core species	Syntrophus aciditrophicus SB	BA
59374	core species	Fibrobacter succinogenes S85	BA
62977	core species	Acinetobacter sp ADP1	BA
71421	core species	Haemophilus influenzae	BA
74547	core species	Prochlorococcus marinus MIT9313	BA
76114	core species	Aromatoleum aromaticum EbN1	BA
78245	core species	Xanthobacter autotrophicus Py2	BA
83332	core species	Mycobacterium tuberculosis H37Rv	BA
84588	core species	Synechococcus sp WH8102	BA
85643	core species	Thauera MZ1T	BA
85962	core species	Helicobacter pylori 26695	BA
96561	core species	Candidatus Desulfococcus oleovorans Hxd3	BA
100226	core species	Streptomyces coelicolor	BA
101510	core species	Rhodococcus jostii RHA1	BA
103690	core species	Nostoc sp	BA
106370	core species	Frankia CcI3	BA
107806	core species	Buchnera sp	BA
115713	core species	Chlamydophila pneumoniae CWL029	BA
122586	core species	Neisseria meningitidis MC58	BA
123214	core species	Persephonella marina EX H1	BA
138119	core species	Desulfitobacterium hafniense Y51	BA
156889	core species	Magnetococcus MC-1	BA
158878	core species	Staphylococcus aureus Mu50	BA
159087	core species	Dechloromonas aromatica RCB	BA
160492	core species	Xylella fastidiosa	BA
163164	core species	Wolbachia endosymbiont of Drosophila melanogaster	BA
164546	core species	Cupriavidus taiwanensis	BA
167879	core species	Colwellia psychrerythraea 34H	BA
170187	core species	Streptococcus pneumoniae TIGR4	BA
176299	core species	Agrobacterium tumefaciens C58 Cereon	BA
177416	core species	Francisella tularensis tularensis	BA
177437	core species	Desulfobacterium autotrophicum HRM2	BA
177439	core species	Desulfotalea psychrophila LSv54	BA
187272	core species	Alkalilimnicola ehrlichei MLHE-1	BA
189518	core species	Leptospira interrogans serovar Lai	BA
190304	core species	Fusobacterium nucleatum	BA
190485	core species	Xanthomonas campestris ATCC 33913	BA
190650	core species	Caulobacter crescentus	BA
192222	core species	Campylobacter jejuni	BA
194439	core species	Chlorobium tepidum TLS	BA
196162	core species	Nocardioides JS614	BA
196164	core species	Corynebacterium efficiens YS-314	BA
197221	core species	Thermosynechococcus elongatus	BA
198214	core species	Shigella flexneri 2a	BA
203120	core species	Leuconostoc mesenteroides ATCC 8293	BA
203122	core species	Saccharophagus degradans 2-40	BA
203123	core species	Oenococcus oeni PSU-1	BA
203124	core species	Trichodesmium erythraeum IMS101	BA
203267	core species	Tropheryma whipplei Twist	BA
203907	core species	Candidatus Blochmannia floridanus	BA
204669	core species	Candidatus Koribacter versatilis Ellin345	BA
204773	core species	Herminiimonas arsenicoxydans	BA
206672	core species	Bifidobacterium longum	BA
208964	core species	Pseudomonas aeruginosa	BA
211586	core species	Shewanella oneidensis	BA
214092	core species	Yersinia pestis CO92	BA
218491	core species	Erwinia carotovora atroseptica SCRI1043	BA
220341	core species	Salmonella typhi	BA
220668	core species	Lactobacillus plantarum	BA
221109	core species	Oceanobacillus iheyensis	BA
221988	core species	Mannheimia succiniciproducens MBEL55E	BA
222891	core species	Neorickettsia sennetsu Miyayama	BA
224308	core species	Bacillus subtilis	BA
224324	core species	Aquifex aeolicus	BA
224326	core species	Borrelia burgdorferi	BA
224911	core species	Bradyrhizobium japonicum	BA
224914	core species	Brucella melitensis	BA
226185	core species	Enterococcus faecalis V583	BA
226186	core species	Bacteroides thetaiotaomicron VPI-5482	BA
227377	core species	Coxiella burnetii	BA
228405	core species	Hyphomonas neptunium ATCC 15444	BA
228410	core species	Nitrosomonas europaea	BA
232721	core species	Acidovorax JS42	BA
234267	core species	Solibacter usitatus Ellin6076	BA
234826	core species	Anaplasma marginale St Maries	BA
235909	core species	Geobacillus kaustophilus HTA426	BA
240015	core species	Acidobacterium capsulatum ATCC 51196	BA
240292	core species	Anabaena variabilis ATCC 29413	BA
242619	core species	Porphyromonas gingivalis W83	BA
243090	core species	Pirellula sp	BA
243164	core species	Dehalococcoides ethenogenes 195	BA
243230	core species	Deinococcus radiodurans	BA
243231	core species	Geobacter sulfurreducens	BA
243233	core species	Methylococcus capsulatus Bath	BA
243265	core species	Photorhabdus luminescens	BA
243274	core species	Thermotoga maritima	BA
243276	core species	Treponema pallidum	BA
243277	core species	Vibrio cholerae	BA
243365	core species	Chromobacterium violaceum	BA
246194	core species	Carboxydothermus hydrogenoformans Z-2901	BA
246195	core species	Dichelobacter nodosus VCS1703A	BA
246197	core species	Myxococcus xanthus DK 1622	BA
246200	core species	Ruegeria pomeroyi DSS 3	BA
247156	core species	Nocardia farcinica IFM10152	BA
251221	core species	Gloeobacter violaceus	BA
254945	core species	Ehrlichia ruminantium Welgevonden UPSA	BA
257310	core species	Bordetella bronchiseptica	BA
258594	core species	Rhodopseudomonas palustris CGA009	BA
259536	core species	Psychrobacter arcticum 273-4	BA
262543	core species	Exiguobacterium sibiricum 255 15	BA
262724	core species	Thermus thermophilus HB27	BA
262768	core species	Onion yellows phytoplasma	BA
264201	core species	Parachlamydia sp UWE25	BA
264203	core species	Zymomonas mobilis ZM4	BA
264462	core species	Bdellovibrio bacteriovorus	BA
264732	core species	Moorella thermoacetica ATCC 39073	BA
265072	core species	Methylobacillus flagellatus KT	BA
265311	core species	Mesoplasma florum L1	BA
266117	core species	Rubrobacter xylanophilus DSM 9941	BA
266834	core species	Sinorhizobium meliloti	BA
266835	core species	Mesorhizobium loti	BA
266940	core species	Kineococcus radiotolerans SRS30216	BA
267608	core species	Ralstonia solanacearum	BA
267747	core species	Propionibacterium acnes KPA171202	BA
269796	core species	Rhodospirillum rubrum ATCC 11170	BA
269798	core species	Cytophaga hutchinsonii ATCC 33406	BA
269800	core species	Thermobifida fusca YX	BA
272560	core species	Burkholderia pseudomallei K96243	BA
272561	core species	Chlamydia trachomatis D UW 3 CX	BA
272562	core species	Clostridium acetobutylicum	BA
272568	core species	Gluconacetobacter diazotrophicus PAl 5 FAPERJ	BA
272620	core species	Klebsiella pneumoniae MGH 78578	BA
272623	core species	Lactococcus lactis	BA
272626	core species	Listeria innocua	BA
272843	core species	Pasteurella multocida	BA
272943	core species	Rhodobacter sphaeroides 2 4 1	BA
272947	core species	Rickettsia prowazekii	BA
273068	core species	Thermoanaerobacter tengcongensis	BA
273119	core species	Ureaplasma urealyticum	BA
273121	core species	Wolinella succinogenes	BA
278197	core species	Pediococcus pentosaceus ATCC 25745	BA
279238	core species	Novosphingobium aromaticivorans DSM 12444	BA
281090	core species	Leifsonia xyli xyli CTCB0	BA
283166	core species	Bartonella henselae Houston-1	BA
283942	core species	Idiomarina loihiensis L2TR	BA
288705	core species	Renibacterium salmoninarum ATCC 33209	BA
289376	core species	Thermodesulfovibrio yellowstonii DSM 11347	BA
290318	core species	Prosthecochloris vibrioformis DSM 265	BA
290338	core species	Citrobacter koseri ATCC BAA-895	BA
290339	core species	Enterobacter sakazakii ATCC BAA-894	BA
290340	core species	Arthrobacter aurescens TC1	BA
290397	core species	Anaeromyxobacter dehalogenans 2CP-C	BA
290398	core species	Chromohalobacter salexigens DSM 3043	BA
290400	core species	Jannaschia CCS1	BA
290633	core species	Gluconobacter oxydans 621H	BA
292415	core species	Thiobacillus denitrificans ATCC 25259	BA
292459	core species	Symbiobacterium thermophilum IAM14863	BA
293826	core species	Alkaliphilus metalliredigens QYMF	BA
296591	core species	Polaromonas JS666	BA
297246	core species	Legionella pneumophila Paris	BA
298386	core species	Photobacterium profundum SS9	BA
309798	core species	Coprothermobacter proteolyticus DSM 5265	BA
309799	core species	Dictyoglomus thermophilum H 6 12	BA
309801	core species	Thermomicrobium roseum DSM 5159	BA
309807	core species	Salinibacter ruber DSM 13855	BA
312153	core species	Polynucleobacter necessarius asymbioticus QLW P1DMWA 1	BA
313596	core species	Robiginitalea biformata HTCC2501	BA
314225	core species	Erythrobacter litoralis HTCC2594	BA
314275	core species	Alteromonas macleodii Deep ecotype	BA
316274	core species	Herpetosiphon aurantiacus ATCC 23779	BA
316275	core species	Aliivibrio salmonicida LFI1238	BA
317025	core species	Thiomicrospira crunogena XCL-2	BA
317655	core species	Sphingopyxis alaskensis RB2256	BA
318586	core species	Paracoccus denitrificans PD1222	BA
322710	core species	Azotobacter vinelandii DJ	BA
323098	core species	Nitrobacter winogradskyi Nb-255	BA
323261	core species	Nitrosococcus oceani ATCC 19707	BA
323848	core species	Nitrosospira multiformis ATCC 25196	BA
324057	core species	Paenibacillus JDR 2	BA
324602	core species	Chloroflexus aurantiacus J 10 fl	BA
324925	core species	Pelodictyon phaeoclathratiforme BU 1	BA
326442	core species	Pseudoalteromonas haloplanktis TAC125	BA
329726	core species	Acaryochloris marina MBIC11017	BA
334413	core species	Finegoldia magna ATCC 29328	BA
335541	core species	Syntrophomonas wolfei Goettingen	BA
335543	core species	Syntrophobacter fumaroxidans MPOB	BA
335992	core species	Candidatus Pelagibacter ubique HTCC1062	BA
338963	core species	Pelobacter carbinolicus	BA
338969	core species	Rhodoferax ferrireducens T118	BA
342108	core species	Magnetospirillum magneticum AMB-1	BA
343509	core species	Sodalis glossinidius morsitans	BA
347834	core species	Rhizobium etli CFN 42	BA
349124	core species	Halorhodospira halophila SL1	BA
349161	core species	Desulfotomaculum reducens MI-1	BA
349163	core species	Acidiphilium cryptum JF-5	BA
349521	core species	Hahella chejuensis KCTC 2396	BA
349741	core species	Akkermansia muciniphila ATCC BAA 835	BA
351348	core species	Marinobacter aquaeolei VT8	BA
351607	core species	Acidothermus cellulolyticus 11B	BA
351627	core species	Caldicellulosiruptor saccharolyticus DSM 8903	BA
357244	core species	Orientia tsutsugamushi Boryong	BA
357804	core species	Psychromonas ingrahamii 37	BA
358681	core species	Brevibacillus brevis NBRC 100599	BA
363253	core species	Lawsonia intracellularis PHE MN1-00	BA
367737	core species	Arcobacter butzleri RM4018	BA
369723	core species	Salinispora tropica CNB-440	BA
370438	core species	Pelotomaculum thermopropionicum SI	BA
373903	core species	Halothermothrix orenii H 168	BA
374463	core species	Baumannia cicadellinicola Homalodisca coagulata	BA
375286	core species	Janthinobacterium Marseille	BA
375451	core species	Roseobacter denitrificans OCh 114	BA
376686	core species	Flavobacterium johnsoniae UW101	BA
377629	core species	Teredinibacter turnerae T7901	BA
378753	core species	Kocuria rhizophila DC2201	BA
379066	core species	Gemmatimonas aurantiaca T 27	BA
380394	core species	Acidithiobacillus ferrooxidans ATCC 53993	BA
380703	core species	Aeromonas hydrophila ATCC 7966	BA
380749	core species	Hydrogenobaculum Y04AAS1	BA
381764	core species	Fervidobacterium nodosum Rt17-B1	BA
383372	core species	Roseiflexus castenholzii DSM 13941	BA
387092	core species	Nitratiruptor SB155-2	BA
387093	core species	Sulfurovum NBC37-1	BA
387662	core species	Candidatus Carsonella ruddii PV	BA
391009	core species	Thermosipho melanesiensis BI429	BA
391165	core species	Granulobacter bethesdensis CGDNIH1	BA
391735	core species	Verminephrobacter eiseniae EF01-2	BA
392499	core species	Sphingomonas wittichii RW1	BA
393595	core species	Alcanivorax borkumensis SK2	BA
394221	core species	Maricaulis maris MCS10	BA
395495	core species	Leptothrix cholodnii SP 6	BA
395963	core species	Beijerinckia indica ATCC 9039	BA
395965	core species	Methylocella silvestris BL2	BA
396588	core species	Thioalkalivibrio HL EbGR7	BA
398578	core species	Delftia acidovorans SPH-1	BA
398580	core species	Dinoroseobacter shibae DFL 12	BA
399741	core species	Serratia proteamaculans 568	BA
3702	core species	Arabidopsis thaliana	E
4932	core species	Saccharomyces cerevisiae	E
5476	core species	Candida albicans	E
5671	core species	Leishmania infantum	E
5691	core species	Trypanosoma brucei	E
5722	core species	Trichomonas vaginalis	E
5807	core species	Cryptosporidium parvum	E
5833	core species	Plasmodium falciparum	E
6085	core species	Hydra magnipapillata	E
6239	core species	Caenorhabditis elegans	E
7227	core species	Drosophila melanogaster	E
7460	core species	Apis mellifera	E
8364	core species	Xenopus tropicalis	E
9031	core species	Gallus gallus	E
9606	core species	Homo sapiens	E
9615	core species	Canis familiaris	E
10090	core species	Mus musculus	E
39947	core species	Oryza sativa	E
