# Supplementary material for: Phylo_dCor: distance correlation as a novel metric for phylogenetic profiling
Source: BMC Bioinformatics. 2017 Sep 5;18:396. doi: 10.1186/s12859-017-1815-5 (PMC5584357; doi:10.1186/s12859-017-1815-5)
Supplement: Supplementary file 3 — Phylogenetic profile matrices. The phylogenetic profiles derived for E. coli and S. cerevisiae using the reference set RS1. (XLSX 68277 kb) [file 12859_2017_1815_MOESM3_ESM.xlsx]

## Sheet: E.coli_phylogenetic_matrix
Ensemble Genes		b0001	b0002	b0003	b0004	b0005	b0006	b0007	b0008	b0009	b0010	b0011	b0012	b0013	b0014	b0015	b0016	b0018	b0019	b0020	b0021	b0022	b0023	b0024	b0025	b0026	b0027	b0028	b0029	b0030	b0031	b0032	b0033	b0034	b0035	b0036	b0037	b0038	b0039	b0040	b0041	b0042	b0043	b0044	b0045	b0046	b0047	b0048	b0049
eggNOG ID
64091	A	1	0.0748696	0.0493398	0.153968	1	1	1	1	0.13318	1	1	1	1	0.0100433	0.0223607	0.15682	1	1	1	1	0.396373	1	1	1	0.0156173	1	0.21076	1	1	0.856538	0.0968251	0.00712148	1	0.302133	0.0442438	0.0453895	1	0.027177	0.0322204	0.0805871	0.0415957	0.170827	0.455826	0.376283	1	0.0712917	1	1
69014	A	1	0.0804389	0.0526195	1	0.875145	0.875145	1	0.973831	0.11043	0.856538	1	1	1	1	0.828083	1	1	1	1	1	0.947403	1	1	1	0.0175566	1	0.072624	1	1	1	0.0741023	0.737166	1	0.0451493	0.510567	1	1	1	0.413186	1	1	0.303727	0.870518	0.145903	1	0.0723384	1	0.389312
70601	A	1	0.0600327	0.0556836	0.160344	1	1	0.0290622	1	0.0761908	1	1	1	1	1	0.324578	0.73178	1	1	1	1	0.324578	1	1	1	0.0176301	1	0.0797601	1	1	1	0.114663	0.475653	1	0.0454545	0.306783	0.565115	1	1	0.893506	0.818432	1	0.333333	0.668963	0.15682	0.698422	0.0681302	1	1
178306	A	1	0.0787465	0.0592205	1	1	1	1	1	0.10532	1	1	1	1	1	1	1	1	1	1	0.354119	0.778818	1	1	1	0.0198545	1	0.134557	1	1	1	0.0529491	0.0137966	1	0.332361	0.0387659	0.0281017	0.213777	0.0288369	1	0.0445317	0.0268212	0.0204692	0.108927	0.06141	1	1	1	0.510567
186497	A	1	0.0697939	0.0532031	0.149277	1	1	0.0514305	1	0.0854776	1	1	1	1	1	0.364335	1	1	1	1	1	1	1	1	1	0.0187992	1	0.0991973	1	1	1	0.0253447	0.0118439	1	0.0418654	0.624196	0.520611	1	1	0.720868	1	1	0.286135	0.333333	0.182432	0.951828	0.0609005	1	1
187420	A	1	0.0542882	0.306034	0.346494	1	1	0.773736	1	0.0815685	0.0304916	1	1	1	0.00883596	0.0144736	1	1	1	1	1	1	1	1	0.630904	0.0101499	1	0.10532	1	1	0.0248576	0.0590988	0.00828792	1	0.0545055	1	0.030967	1	1	0.322334	1	1	0.136465	1	0.133895	1	0.0341675	1	1
188937	A	1	0.0200707	0.479344	0.162307	1	1	0.0175298	1	0.0989866	0.0272148	1	1	1	0.00830425	0.0126765	0.227935	1	1	1	0.160151	0.145221	1	1	1	0.0103093	1	0.113328	1	0.875145	0.0293139	0.0507641	0.00462039	1	0.0534152	1	0.027554	1	1	0.530207	1	1	0.119667	0.656651	0.170827	0.1324	0.0317512	1	1
190192	A	1	0.0193066	0.0399114	0.184101	1	1	1	1	0.153642	0.643981	1	1	1	1	0.573155	1	1	1	0.295228	1	1	1	1	0.823269	0.0269098	1	0.112097	1	1	0.0268387	0.0442438	0.011246	1	0.0666667	1	1	1	1	1	1	1	0.183699	0.520611	0.288307	1	0.160724	1	0.55683
192952	A	1	0.0183755	0.244408	0.157797	1	1	0.0186886	0.610399	0.109659	0.0275728	1	1	1	0.00846643	0.013742	1	1	1	1	0.276259	0.148782	1	1	1	0.0117321	1	0.0861916	1	1	0.0265551	0.0446251	0	1	0.0501037	1	0.0275964	1	1	1	1	1	0.111624	0.596025	0.271903	0.117331	0.027654	1	0.686845
224325	A	1	0.021343	0.239208	0.189251	1	1	1	1	0.118084	1	1	1	1	1	1	1	1	0.482956	0.991302	1	1	1	1	1	0.0100704	1	0.101153	1	1	0.0258811	0.0219932	0	1	1	0.0286647	0.0232006	0.0532031	0.0250496	1	0.0784638	0.0297752	0.134972	0.55683	0.162472	1	0.25	1	1
228908	A	1	1	1	0.763473	1	0.84713	1	0.888937	1	1	1	1	1	1	1	1	1	1	1	1	1	1	1	1	0.0497178	0.565115	0.182432	1	1	1	1	1	1	1	1	1	1	1	1	1	1	1	1	1	1	1	1	1
243232	A	1	0.0173377	0.037866	0.139764	0.617364	1	0.396373	0.127813	0.0947612	1	1	1	1	1	0.283859	0.879757	0.624196	0.788889	0.496715	1	1	1	1	1	0.0154794	1	0.0759075	1	1	0.0230118	0.0276342	0.00866647	1	0.0489981	0.488816	1	1	1	1	1	1	0.117528	0.668963	0.236454	0.823269	0.0790041	1	0.432937
259564	A	1	0.0218084	0.181533	0.0196758	1	1	0.0162928	0.758289	0.129513	0.0232558	1	1	1	0.00792936	0.0154034	0.497816	1	0.920653	1	1	1	1	0.548273	1	0.0109078	1	0.116705	1	1	0.0286053	0.0506464	0.00552728	1	0.0460851	0.898062	0.0294804	0.45862	1	1	1	1	0.11078	0.373444	1	0.803778	0.0310619	1	1
263820	A	1	0.0684835	0.0554727	0.828083	1	1	1	0.25733	0.157318	0.0535396	1	1	1	0.00875807	0.0156351	0.617364	1	1	1	1	1	1	1	1	0.0150723	1	0.231548	1	1	1	0.0629483	0.0124118	1	0.0486177	0.0528518	0.0645933	1	0.0257573	1	0.0592205	0.0318707	0.0431149	0.133425	0.0353451	1	0.0830168	1	0.426114
267377	A	1	0.0201457	0.0450296	0.13318	1	1	0.015536	0.116012	0.0947612	0.0245281	1	1	1	1	0.418898	1	1	1	0.417025	1	1	0.98258	1	0.856538	0.0144368	1	0.0733231	1	0.737166	0.0225544	0.0286647	0.00832082	1	0.0475477	0.692666	0.0226205	1	1	1	1	1	0.112097	0.793879	0.226233	1	0.0377236	1	1
269797	A	1	0.0188316	0.452979	0.160724	0.394073	0.995654	0.0211632	1	0.115764	0.0271342	1	1	1	0.00823586	0.0130981	0.207301	1	1	1	0.19556	0.145221	1	1	1	0.0106772	1	0.0882049	1	1	0.0274011	0.0496003	0	1	0.0542541	1	0.0279362	1	1	1	1	1	0.115237	1	0.176754	0.135173	0.0286362	1	0.437829
272557	A	1	0.0473756	0.0604126	0.209663	0.364335	1	1	1	0.0979661	1	1	1	1	0.823269	1	1	1	1	1	1	1	1	1	1	0.0129521	1	0.238058	1	1	1	0.0860601	1	1	0.350401	0.0398011	0.0283856	1	0.0280597	1	0.0505156	0.0362292	0.0202096	0.119524	0.610399	1	0.289358	1	0.301317
272569	A	1	0.0815685	0.0499096	0.192283	1	1	1	1	0.111111	1	1	1	1	0.0105233	0.0217587	0.165003	1	1	1	1	0.488816	1	1	1	0.0305161	1	0.103546	1	0.031677	0.0376152	0.0412973	0.0126485	1	0.0648013	0.0415176	0.0335617	0.0552745	0.0271964	0.0286362	0.0706469	0.0429632	0.0307337	0.22442	0.0602954	1	0.109795	0.0462539	0.263444
272844	A	0.624196	0.0543539	0.0450713	0.173324	1	1	0.0313275	1	0.0969109	1	1	1	1	1	0.925136	1	1	0.580974	1	1	0.73178	1	1	1	0.0181406	1	0.0779793	1	1	1	0.0702783	0.539412	1	0.0418654	0.692666	0.60329	0.778818	1	1	1	1	0.189251	0.686845	0.218884	1	0.0783113	1	0.934072
273057	A	1	0.043306	0.0464929	1	1	1	0.299649	1	0.137748	0.0458213	1	1	1	1	1	1	1	1	1	0.143707	0.183699	1	1	1	0.015161	1	0.110184	1	0.0418654	1	0.0363522	0.00641865	1	0.0660647	0.0359766	0.0244954	0.0528518	0.0269936	1	0.0553847	0.0281622	0.0501987	0.109727	0.0528518	1	0.137443	1	0.991302
273063	A	1	0.0426331	0.0502865	1	1	1	0.268727	0.520611	0.170827	0.102867	1	1	1	1	1	1	1	1	1	0.134767	0.121941	1	1	0.929609	0.0249036	0.875145	0.141633	1	0.0323407	0.530207	0.0395375	0.00673362	1	0.0540691	0.0323771	0.0304378	0.0600327	0.0243902	0.398623	0.0597203	0.0341768	0.0488555	0.110837	0.0384218	1	0.157071	1	1
273075	A	1	0.0973937	0.0463284	1	1	1	0.325671	0.21646	0.21646	0.0541831	1	1	1	0.009082	0.0237696	1	1	0.715338	1	1	1	1	0.753068	1	0.0140745	1	0.333333	1	1	1	0.0831789	0.0120248	1	0.0499557	0.0501987	0.0456912	1	0.0267235	0.34237	0.0595384	0.0321519	0.0185061	0.115506	0.0352271	1	0.244408	1	1
273116	A	1	0.1229	0.0526195	0.386843	1	1	0.818432	0.192027	0.259479	0.0574781	1	1	1	0.00911586	0.0263445	0.32176	1	1	1	1	1	1	0.870518	1	0.0137554	1	0.297925	1	1	1	0.0767644	0.0118744	0.879757	0.0502865	0.0534789	0.0429324	0.0407023	0.0265818	1	0.0655324	0.0306389	0.0188534	0.111624	0.0292392	1	0.146544	0.969446	1
304371	A	1	0.0189201	0.0684004	0.193277	1	1	0.0416359	1	0.123251	0.0265551	1	1	1	0.00810164	0.0225064	1	1	0.455826	1	1	1	1	1	1	0.0167623	1	0.106877	1	1	0.0298901	0.0538068	0	0.920653	0.05809	0.907134	0.0246396	1	1	0.813572	1	1	0.118921	0.73178	0.167824	1	0.0352528	1	0.328844
323259	A	1	0.0188827	0.861215	0.129513	1	1	0.925136	1	0.153968	0.0254087	0.978209	1	1	0.00750934	0.0196642	0.386843	1	1	1	0.995654	0.231548	1	1	1	0.0134372	1	0.106155	1	1	0.0376152	0.0539001	0.00873883	1	0.0448919	1	0.021125	1	1	0.55683	1	0.520611	0.22442	0.5	0.0574046	0.417025	0.022803	1	1
330779	A	1	0.0380086	0.0489148	1	1	1	0.637496	0.565115	0.122144	0.0462144	1	1	1	1	1	1	0.530207	1	1	1	0.737166	1	1	1	0.0127909	1	0.114031	1	0.0380579	0.84713	0.0392024	0.00659902	1	0.0598839	0.03568	0.0319566	0.180584	0.0317512	1	0.0585803	0.0340753	0.0492156	0.108769	0.0535975	1	0.100416	1	1
339860	A	1	0.0483611	0.389312	0.199826	0.851843	1	0.480556	1	1	1	1	1	1	0.00966103	0.0194519	1	1	0.637496	1	0.384311	1	1	1	1	0.0120817	1	0.0973937	1	1	0.0242125	0.0561044	0.0090806	1	0.0631955	1	0.0335301	1	1	0.692666	1	1	0.131839	0.884354	1	1	0.0381964	1	1
340102	A	1	0.072182	0.0600327	0.624196	1	0.742508	1	1	0.119077	1	1	1	1	1	1	1	1	1	0.715338	1	1	1	1	1	0.019793	1	0.135173	1	1	1	0.0491242	0.0141854	0.680957	0.2	0.0408688	0.0312193	0.0450713	0.0296343	1	0.0448583	0.0273076	0.0214235	0.114956	0.141014	1	0.875145	1	0.457229
348780	A	1	0.0773945	0.0520436	0.136291	1	1	0.292379	0.573155	0.0941638	1	1	1	1	0.0096539	0.0203464	1	1	1	0.870518	1	0.704118	1	1	1	0.0247537	1	0.103104	1	1	0.0422337	0.0997777	0.0117195	0.793879	0.0472564	0.0420241	0.0216747	0.0439662	0.0263158	0.027085	0.072182	0.044173	0.12565	0.758289	1	1	0.055801	0.0829834	0.548273
349307	A	1	0.0215014	0.370512	0.0189677	1	1	0.768622	1	0.185986	0.0217587	1	1	1	0.00841581	0.0184403	1	1	0.539412	1	1	1	1	0.768622	1	0.0111089	1	0.0977599	0.580974	1	0.0359403	0.06436	0.00462488	1	0.0776033	1	0.0273691	1	1	0.643981	1	1	0.114355	0.299649	0.139764	1	0.0341483	1	1
351160	A	1	0.0199431	0.0586821	0.148782	1	1	0.037146	1	0.135369	0.0257375	1	1	1	0.00852631	0.0207143	1	1	0.947403	1	1	0.273405	1	1	1	0.0184244	1	0.123504	1	1	0.0310418	0.0528518	0.00468677	1	0.0482596	1	0.028928	1	1	1	1	1	0.17547	0.530207	0.230561	1	0.0349625	1	0.510567
362976	A	1	0.0776033	0.0496003	0.18984	1	1	1	1	0.217294	1	1	1	1	0.00949498	0.0233514	0.308969	1	1	1	1	1	1	1	1	0.0352774	1	0.107808	1	0.0452772	0.0405873	0.036314	0.00675467	1	0.454409	0.0425376	0.0395104	0.0532031	0.0359403	0.0704866	1	1	0.139008	1	1	1	0.0934669	0.0648974	0.162635
368407	A	1	0.0187113	0.73178	0.124214	1	1	1	1	0.185986	1	1	1	1	0.00858407	0.0193791	1	1	1	1	1	1	1	1	1	0.0117267	0.367479	0.0698822	1	1	0.0349183	0.0539873	0.00925365	1	0.0576476	0.337997	0.0191989	1	1	0.0260356	1	1	0.131543	0.407177	0.231059	0.320006	0.0784638	1	1
368408	A	0.851843	1	0.38171	1	0.911652	1	1	1	0.105891	1	1	1	1	1	1	0.947403	1	1	1	1	1	1	1	1	0.0313275	0.726348	0.115764	0.497816	1	1	1	0.235194	1	0.20167	1	0.103753	1	1	1	1	1	0.136967	0.510567	0.0513982	1	0.432937	0.861215	1
374847	A	1	0.0264174	0.0595384	0.117331	1	1	0.692666	1	0.103753	1	1	1	1	1	1	1	1	1	1	1	1	0.911652	1	1	0.0137594	0.302936	0.10959	1	1	1	0.11692	0.440994	1	0.25733	0.047471	1	1	0.0412726	1	0.0492999	0.0306729	0.144492	0.5	0.0405873	1	0.0847754	1	0.394073
384616	A	1	0.0915682	0.0635133	0.373444	1	1	1	1	0.118762	0.580974	1	1	1	1	1	1	1	1	1	1	1	1	1	1	0.0161892	1	0.129513	1	1	1	0.0324997	0.0122432	1	0.296143	0.0402837	0.031677	0.0807284	0.0246185	1	0.0437563	0.0332077	0.0195085	0.112536	0.0901152	1	1	1	0.337997
397948	A	1	0.0928544	0.0520627	0.247173	1	1	1	1	0.109449	0.114031	1	1	1	1	1	0.793879	1	1	1	1	1	1	1	0.920653	0.0294476	1	0.121733	1	1	0.888937	0.0434783	0.0121823	1	0.0482596	0.0360107	0.0790041	0.0712443	0.039773	0.969446	0.0484971	0.0422698	0.0165569	0.0740267	0.0472279	1	0.112097	1	0.610399
399549	A	1	0.0437563	0.0544166	1	1	1	0.220381	1	0.127326	0.0487599	1	1	1	1	1	1	1	0.520611	1	1	1	1	1	1	0.0133744	1	0.125	1	0.0367731	1	0.0368424	0.00768388	1	0.0491242	0.0310553	0.0397133	1	0.0286647	1	0.0708822	0.0309056	0.0555009	0.112097	0.0437563	1	0.12565	1	1
399550	A	1	0.84713	0.680957	0.907134	1	1	1	1	0.157071	1	0.753068	1	1	0.588592	0.793879	1	1	0.580974	1	1	1	1	1	1	0.0105922	1	0.092133	1	1	1	1	0.737166	1	1	1	1	1	1	1	1	1	0.367479	0.493371	0.0531239	0.588592	0.0896467	1	0.261513
406327	A	1	0.0197065	0.044986	0.249727	1	1	0.0172414	0.111624	0.110723	0.0250496	1	1	1	0.0259953	0.637496	1	1	0.753068	0.384311	1	1	1	1	1	0.0128273	1	0.080283	1	1	0.0235606	0.0288008	0.0083695	1	0.0456187	0.720868	0.0301007	1	1	1	1	1	0.468016	0.55683	0.929609	1	0.0309056	1	1
410358	A	1	0.0194826	0.573155	0.208512	1	1	0.0140642	1	0.142217	1	1	1	1	0.00801129	0.01832	1	1	1	1	1	1	1	1	1	0.0131548	1	0.0805139	1	1	0.0336952	0.072182	0.00904416	1	0.0582924	1	0.0283062	1	1	1	1	1	0.115506	0.856538	0.197996	1	0.0349409	1	1
410359	A	1	0.0847754	0.0675864	0.870518	1	1	0.828083	1	0.139008	0.902604	1	1	1	1	1	1	1	1	1	1	1	1	0.768622	1	0.0174736	1	0.145221	1	1	1	0.0333794	0.0137769	1	0.274856	0.04141	0.027866	0.0452096	0.0287608	1	0.0488856	0.0302093	0.0206026	0.114663	0.080033	1	0.317587	1	1
415426	A	1	0.153968	0.182865	1	1	1	1	1	0.117718	1	1	1	1	0.861215	1	1	1	0.793879	0.803778	1	1	1	1	1	0.0197065	1	0.0980329	1	1	1	0.0260778	0.00634708	1	1	1	1	1	1	1	1	0.686845	0.302936	1	0.188331	1	0.194678	1	0.171706
416348	A	1	0.0805139	0.0565682	0.145221	1	1	1	1	0.125	1	1	1	1	0.0100769	0.0229157	0.242086	1	1	1	1	1	1	1	1	0.0272322	1	0.0833333	1	1	0.0452552	0.103104	0.0078038	1	1	0.0473374	0.0519843	0.0340524	0.0258256	0.0298173	0.0714286	0.0427775	0.134557	1	0.31442	1	0.0878986	0.09383	1
419665	A	1	0.0191103	0.0424852	0.140798	0.643981	1	1	0.0926279	0.0984746	0.715338	1	1	1	1	0.480556	0.934072	1	0.520611	0.333333	1	1	1	1	1	0.0179958	1	0.0825525	0.818432	1	0.0263949	0.0436285	0	1	0.0567544	1	1	1	1	1	0.510567	1	0.24174	0.588592	0.152606	1	0.0689245	1	0.773736
420247	A	1	0.0499444	0.241037	1	1	1	0.55683	1	0.0696062	1	1	1	1	0.0085721	0.0195201	1	1	0.934072	1	1	1	0.763473	1	1	0.0211074	0.842398	0.0971588	1	1	0.0258811	0.0491002	0.00726222	1	0.0517137	0.951828	0.0257573	1	0.588592	0.986944	0.808687	0.823269	0.163871	0.715338	1	1	0.520611	1	1
429572	A	1	0.0434188	0.0414991	1	1	1	1	1	0.145221	0.0438137	1	1	1	1	1	0.793879	1	1	1	1	0.12565	1	1	1	0.0626621	1	0.103104	1	0.0404875	0.709756	0.0382604	0.0059323	1	0.0631955	0.032897	0.0260356	0.0383266	0.0267235	0.656651	0.0582278	0.0298788	0.0523793	0.120592	0.0433258	1	0.130246	1	1
436308	A	1	0.0177205	0.0374234	0.22954	1	1	0.662849	0.196197	1	0.452979	1	1	1	0.0100738	0.0262047	0.986944	1	1	1	1	1	1	1	1	0.0414409	1	0.14975	0.422559	1	1	0.0231621	0.00560643	1	1	0.0399788	0.111624	1	1	1	1	1	0.34237	1	0.346494	0.0898881	0.0546155	0.715338	1
444157	A	1	0.0711464	0.0636984	1	1	1	0.55683	1	0.118084	0.650363	1	1	1	1	0.497816	1	1	1	1	1	1	1	1	1	0.015727	1	0.139138	1	1	1	0.0498242	0.0137704	1	0.520611	0.0403721	0.0602335	1	0.0232006	1	0.0452212	0.0309241	0.0209223	0.105613	0.0940002	1	1	1	0.329358
453591	A	1	0.033226	0.0681302	1	0.42435	1	1	1	0.110723	0.823269	1	1	1	1	1	1	1	0.98258	1	1	1	1	1	1	0.022146	1	0.0889353	1	0.783869	1	0.0714063	0.0122853	1	0.411218	0.0439662	0.053653	1	0.709756	1	1	0.737166	0.221098	1	0.22314	1	0.951828	1	1
456442	A	1	0.0178936	0.354119	0.193277	1	1	1	1	0.193033	0.0226507	1	1	1	0.00823663	0.0153944	0.84713	1	1	1	1	1	1	1	1	0.0138603	1	0.0968251	1	1	0.0373192	0.0665474	0.00845109	1	0.0596319	1	0.0164485	1	1	1	1	1	0.189251	1	0.238446	0.715338	0.0348948	1	0.415121
478009	A	1	0.0692343	0.0501037	0.149277	1	1	1	1	0.130246	1	1	1	1	0.00996999	0.024027	0.153307	1	1	1	1	0.42435	1	1	1	0.0155599	1	0.214704	1	1	0.911652	0.111624	0.00701074	1	0.305276	0.0432214	0.0462539	1	0.0267394	0.0336712	0.0795631	0.0410399	0.174787	0.465389	0.191503	1	0.0743167	1	1
485914	A	1	0.0885549	0.0538543	0.127326	1	1	1	1	0.14975	1	1	1	1	0.0105855	0.0225343	0.263444	1	1	1	1	0.482956	1	1	1	0.0224604	1	0.225038	1	1	0.03754	0.120835	0.0241621	1	0.0873843	0.0495201	0.0276861	0.0587307	0.0279143	0.565115	0.0829154	0.0457585	0.0296125	0.252614	0.0589671	1	0.101153	0.0474363	0.259479
490899	A	1	1	0.31941	1	0.698422	1	0.0227682	1	0.114031	1	1	1	1	1	0.803778	1	1	1	1	1	1	1	0.861215	1	0.0123578	1	0.0731113	1	1	1	0.520611	0.137443	1	1	1	0.875145	0.0579649	1	1	0.837647	1	0.183287	0.832876	0.255049	1	0.650363	0.573155	0.778818
519442	A	1	0.0702044	0.0566329	0.118921	1	1	0.84713	0.174073	0.156563	0.285011	1	1	1	0.0103553	0.0218084	1	1	1	1	1	1	1	1	1	0.0255396	0.911652	0.133895	1	1	0.0426331	0.114663	0.012994	1	0.402984	0.0413557	0.0464929	1	1	0.0330298	0.0856327	0.0448583	0.0205894	0.143707	0.38171	1	0.0734226	1	1
521011	A	1	0.0213125	0.398623	0.183699	1	1	1	1	0.167824	0.0230847	1	1	1	0.00855989	0.0159865	1	1	1	0.337997	1	1	1	1	1	0.0133101	1	0.123828	1	1	0.0370065	0.0546674	0.0081995	1	0.0654279	1	0.0195144	1	1	0.596025	1	1	0.128708	0.995654	0.165139	0.686845	0.0353557	1	1
523850	A	1	0.373444	0.247173	1	1	1	0.398623	1	0.0894418	0.692666	1	1	1	1	1	1	1	0.637496	1	1	0.768622	1	1	1	0.0181245	1	0.0907254	1	1	1	0.121838	1	1	0.0409103	0.773736	1	1	1	1	1	1	0.376283	0.747808	0.0419746	1	0.0776033	1	0.692666
573064	A	1	0.019034	0.0387659	0.147148	1	1	0.454409	0.110247	0.0836218	0.832876	1	1	1	1	0.25733	1	1	1	0.445608	1	1	1	1	1	0.0149877	1	0.0761908	1	1	0.0247667	0.0251105	0.0084303	1	1	0.650363	0.122043	1	1	1	0.837647	1	0.22314	0.469314	0.237266	1	0.0750306	1	0.470602
579137	A	1	0.0179389	0.0372802	0.119944	0.884354	1	0.418898	0.1324	0.104329	0.938525	1	1	1	1	0.386843	1	1	1	0.376283	0.656651	1	1	1	1	0.0159246	1	0.0759446	1	1	0.0229347	0.0245957	0.0092718	0.624196	0.0489148	0.747808	0.879757	1	1	0.413186	0.938525	1	0.12021	0.956245	1	1	0.0809927	1	0.34237
593117	A	0.907134	0.0589671	0.0455402	0.104681	1	1	0.0670205	1	0.0979661	1	1	1	1	1	0.969446	1	1	0.788889	1	1	1	1	1	1	0.0169912	0.580974	0.0926279	1	1	1	0.110247	0.184879	1	0.0446892	1	0.161093	1	1	1	1	1	0.32176	0.5	0.136635	1	0.0745771	1	0.861215
604354	A	1	0.0521889	0.0493201	0.139138	1	1	1	1	0.0880549	0.916158	1	1	1	0.842398	0.624196	1	1	1	1	1	0.610399	1	1	1	0.0172008	1	0.0791247	1	1	1	0.106282	0.38171	1	0.0423374	0.778818	1	1	1	1	1	1	0.245355	0.548273	0.174787	1	0.0681302	0.742508	0.454409
394	BA	1	0.0650765	1	0.0234314	1	1	1	0.236454	0.115506	1	1	1	1	0.00624467	0.0112223	1	1	0.630904	0.118084	1	1	0.105168	1	0.103952	0.0131343	0.0491242	0.753068	0.0169012	0.0314229	0.0259953	0.0136719	0.00792389	1	0.0635133	0.0203249	0.0233947	0.0581138	0.0264764	0.01886	0.0994964	0.0523495	0.0224675	0.0714286	0.13092	0.297042	0.0153436	0.0453196	0.261513
882	BA	0.610399	0.0389442	0.539412	1	0.951828	1	0.0164046	0.166667	0.076157	0.0227863	1	1	0.888937	0.00626416	0.0146292	1	1	1	0.22314	1	1	0.111624	1	0.026153	0.00533459	0.0470375	0.0598839	0.0489711	1	0.0288537	0.0153116	0	1	0.422559	1	0.028194	1	1	1	1	1	0.60329	0.400826	0.192537	0.25733	0.0233811	1	0.870518
1148	BA	1	0.0573664	0.0309908	1	1	1	1	0.0138083	1	1	1	1	1	0.00698182	0.0223926	0.333333	1	1	0.227935	0.135369	0.188331	0.159954	0.715338	0.0229437	0.0348174	0.0747566	0.261513	0.108606	1	0.044986	0.0122686	0	1	0.0744502	0.0540691	0.107515	1	1	0.539412	1	1	0.656651	0.798842	0.222477	1	0.080202	1	0.168896
36870	BA	1	0.00782326	1	1	1	1	1	0.0165682	1	1	1	1	0.637496	0.00462337	0.00830425	1	1	0.0169819	1	1	1	0.0448054	1	0.0173551	0	0.040451	1	0.0139626	1	0.0433548	0.0197243	0	1	1	1	1	1	1	1	1	1	0.548273	1	0.596025	1	0.520611	0.0380579	0.0185688
43989	BA	1	0.0476092	0.0363522	0.136114	1	0.0244374	0.0294804	0.0139626	0.0951598	0.668963	0.5	1	1	0.00670043	0.0220221	1	1	0.539412	0.20167	0.662849	1	0.129513	1	0.0207246	0.0241071	0.0508187	0.0766815	1	0.144492	0.0460379	0.0117805	0	1	0.0595384	0.0561044	0.0816718	1	0.0666079	1	1	1	1	0.793879	0.0986517	1	0.0429324	1	0.141431
56780	BA	1	0.0293638	0.417025	0.0198697	0.350401	1	0.832876	0.132668	0.0491478	0.0415266	1	1	1	0.00623449	0.0146079	1	1	1	1	1	1	0.0718349	1	0.0238545	0.00518347	0.0531239	1	0.0332772	1	0.0195599	0.0133002	0	1	0.0473244	0.0390854	0.0206525	1	0.0290226	1	0.0489148	0.041285	0.465389	0.662849	0.248332	0.0330886	0.0259953	1	0.166667
59374	BA	1	0.0415084	0.45862	0.0703499	1	1	0.0156053	1	0.875145	1	1	1	1	0.00693951	0.0228599	1	1	0.0300735	0.114355	1	1	0.182865	1	0.0306729	0.023473	0.126806	0.111111	0.0154874	1	0.151062	0.0248918	0.00460173	1	0.0512956	0.823269	0.0255396	1	0.0634133	1	0.0915682	0.0653176	0.305276	1	0.259479	0.0776033	1	0.0501987	0.102084
59748	BA	1	0.783869	1	1	0.565115	1	1	1	1	0.778818	0.354119	1	0.510567	0.00774444	0.0145358	1	1	1	1	1	1	0.0828461	1	0.0392442	0.010549	1	1	1	1	1	0.788889	1	1	1	1	1	1	1	1	1	1	1	1	1	1	1	0.0614719	0.656651
62928	BA	1	0.0403293	1	0.0349183	0.565115	0.0164687	1	0.194222	0.0204557	0.539412	1	1	1	0.00538441	0.00961538	1	1	1	0.0310934	1	1	0.0647001	1	0.0167236	0.00724157	0.0433452	0.0518338	0.0136012	1	0.0171859	0.00992104	0	1	0.0222946	0.0418654	0.0251754	0.0464929	0.0300805	1	0.0821428	0.0473503	0.105469	0.573155	0.0892251	0.144492	0.0182303	0.0405873	0.0195336
62977	BA	1	0.0650765	1	0.373444	1	0.0139429	0.036541	0.0163058	0.106647	1	1	1	0.480556	0.00612717	0.0103536	1	1	1	0.142678	0.637496	1	0.0479527	1	0.0235397	0	0.0400663	0.0502865	0.0110329	0.0255591	0.0147559	0.00848027	0	1	0.0590988	0.027891	0.0310348	0.0580658	0.0281392	0.0249591	0.0943213	0.0479527	0.120467	0.434588	0.0501037	0.373444	0.0132667	0.0541082	0.0203101
63737	BA	1	0.0495529	0.0463284	0.320596	1	0.462716	1	0.0139553	0.137748	1	0.185256	1	1	0.0075104	0.0212766	0.302936	1	0.674998	0.199293	0.090412	0.14772	0.166546	1	0.0453701	0.0196642	0.0598839	0.291392	1	0.143707	0.0613128	0.0133945	0.00458629	1	0.0710181	0.0660386	0.0287813	0.884354	0.0416039	1	1	1	0.326746	0.793879	0.230561	1	0.0386789	1	0.140004
66692	BA	1	0.0294003	0.0684835	0.294296	1	1	0.0164912	0.206021	0.126806	0.870518	1	1	1	0.00888347	0.012352	1	1	1	0.158921	1	1	0.082435	1	0.0256932	0.00786364	0.0712443	1	0.0264764	0.0269052	0.056276	0.047619	0.00533924	1	0.0588235	0.0342294	0.0237077	0.0379412	0.0259682	0.0239409	0.0711464	0.0423692	0.192027	1	0.209663	0.134972	1	0.0608136	0.309679
71421	BA	1	0	0.0108145	0.00795814	0.565115	0.0150745	0.0126262	0.0088099	0.0137511	1	1	1	0.813572	0.00522472	0.00813975	1	1	0.0141706	0.209663	1	1	0.0375128	1	0.0135403	0.162472	0.0278098	0.0682241	0.0105897	1	0.0116716	0.111111	0.109157	1	0.273405	0.0537575	0.0348702	0.643981	1	0.0240164	0.902604	1	1	0.357669	0.0991455	0.17905	0.012446	0.0254087	0.0144298
74547	BA	1	0.0364053	0.0474003	0.298794	0.720868	1	0.0214501	0.0133647	1	1	1	1	1	0.00709061	0.0197404	1	1	1	0.208512	1	1	0.130246	1	0.027534	0.0222946	0.12912	0.580974	0.105613	1	0.101792	0.0145235	0.0074671	1	0.214704	0.0575482	0.0907628	1	1	1	1	1	0.243101	1	0.225038	1	0.0798538	1	0.165537
76114	BA	1	0.0343348	1	0.033646	1	0.0174378	0.0154912	0.167824	0.0178543	1	1	1	1	0.00570751	0.0103093	1	1	0.995654	0.0260431	1	1	0.0702416	1	0.0160805	0.00987712	0.0429632	0.0519006	0.0123402	1	0.0176436	0.00887486	0	1	0.0228838	0.0339345	0.0195993	0.0419746	0.0268026	1	0.072624	0.0438137	0.0930689	0.548273	0.0488555	1	0.0260431	0.0401831	0.0183143
78245	BA	1	0.0741023	0.907134	0.0243543	1	1	0.0139513	1	0.0356621	1	1	1	1	0.00617841	0.0120597	1	1	1	0.203218	1	1	0.090159	1	0.0232782	0.0170692	0.092133	1	0.0160205	1	0.0230367	0.0130794	0.00578624	1	0.0598839	0.0486177	0.0264764	0.0592205	0.028739	1	0.0790041	0.0468664	0.0199357	0.0692914	0.0525699	1	0.0171936	0.0527465	1
83332	BA	1	0.0396923	0.0790041	0.135561	1	1	1	0.204664	0.0806586	0.778818	1	1	1	0.00892254	0.0193066	1	1	0.692666	0.520611	1	1	0.0926279	1	0.0339345	0.0296125	0.122243	1	0.014971	0.044647	0.0818207	0.0214327	0.00690198	1	0.0501987	0.0378332	0.0272939	0.061502	0.0294476	0.026109	0.0608576	0.0449244	0.21076	1	0.0773945	1	0.0926279	0.0683141	1
84588	BA	1	0.0307476	0.0415957	0.308969	1	1	0.0181618	0.012323	0.164729	1	0.692666	1	1	0.00728967	0.0191847	1	1	0.98258	0.207301	1	1	0.130246	1	0.0269276	0.0135687	0.101483	0.265284	0.337997	1	0.0759812	0.0140927	0.00761453	1	0.0590988	0.0623952	0.10262	1	1	0.0264579	1	1	0.232502	1	0.485324	0.650363	0.0806586	1	0.60329
85643	BA	1	0.040451	1	0.0354151	1	0.0167445	0.0173656	0.199293	0.0181064	0.686845	1	1	0.973831	0.00567797	0.00996348	1	1	0.98258	0.0282138	1	0.938525	0.0633076	1	0.0173102	0.00850448	0.0346934	0.0529491	0.012092	1	0.0172939	0.00911586	0	1	0.0217931	0.0452662	0.0259487	0.0323407	0.0287813	1	0.0696546	0.0459882	0.097689	0.808687	0.0454179	1	0.0204935	0.0385229	0.0185688
85962	BA	1	0.0293464	0.0912525	0.0992485	1	1	0.0174925	0.13059	0.0272795	0.668963	0.0860601	1	1	0.00758415	0.0160081	1	1	0.0209915	1	1	1	0.12625	0.960653	0.0585448	0.00991217	0.124932	0.0912525	0.0466072	1	0.0413995	0.0167961	0.00472416	0.73178	0.865874	1	0.0996858	1	1	0.938525	1	1	1	1	0.20167	0.235194	0.0359766	0.466708	1
94122	BA	1	0.00534018	0.0131579	0.00921586	1	0.0171207	0.0111721	0.0102355	0.0307868	0.0238927	0.101792	1	0.907134	0.00553266	0.00819058	0.565115	1	0.012368	0.0153234	1	0.947403	0.0414409	1	0.0140377	0	0.0281271	0.0403721	0.0115422	0.0199478	0.0139229	0.00761558	0	1	0.0593335	0.0423692	0.027027	1	0.0276076	0.0227682	0.0652794	0.0567544	0.0819161	0.813572	0.161093	0.686845	0.0113571	0.0316606	0.0171713
96561	BA	1	0.0380697	0.242766	0.090371	1	1	1	0.170827	0.169893	1	1	1	1	0.0068489	0.0140016	1	1	1	0.415121	1	1	0.117331	1	0.0232782	0.00496291	0.0687151	0.0625	0.0380338	1	0.277619	0.0133945	0	1	0.0524227	0.037037	0.0215314	0.0610622	0.0312905	1	0.0622646	0.0415356	0.783869	0.573155	0.226233	0.747808	0.0275474	1	0.188643
100226	BA	1	0.037146	0.0540288	0.261513	1	0.135561	0.0870967	0.15682	0.0815155	1	1	1	1	0.00874747	0.0168293	0.84713	1	0.0210549	0.225038	1	0.692666	0.112097	1	0.0294804	0.0137737	0.0934669	0.38171	0.0150388	0.0334965	0.0810554	0.0260712	0.00523674	1	0.0517872	0.04	0.0235168	0.0281392	0.0290226	0.0234198	0.0590988	0.0449244	0.105168	1	0.0833333	0.145221	0.0781502	1	0.270346
101510	BA	1	0.0356682	0.09383	1	1	0.155478	0.0194387	0.187363	0.111624	1	1	1	1	0.00793596	0.0180512	1	1	0.0229347	0.150642	1	1	0.104144	1	0.0353862	0.02022	0.103952	1	0.0154707	0.0470548	0.0738683	0.0218084	0.0050224	1	0.0505156	0.0300291	0.0199254	0.0402352	0.0275054	0.0248186	0.0552245	0.0495033	0.212813	0.610399	0.0174435	0.159344	0.087564	0.0559095	1
103690	BA	1	0.0517387	0.0583133	0.252614	0.973831	1	1	0.0138889	0.10501	1	0.190127	1	1	0.00728417	0.0240657	1	1	1	0.20167	1	1	0.150205	1	0.0462539	0.0191909	0.0571597	0.259479	0.753068	0.034532	0.0554869	0.0127223	0.00585899	1	0.0731113	0.0586656	0.080283	1	0.0745771	1	1	1	0.318201	1	0.48766	1	0.038046	1	0.126806
106370	BA	1	0.0355911	0.304507	0.274856	1	1	0.60329	0.238446	0.0869955	0.280219	1	1	1	0.00803941	0.0162718	1	1	0.0304378	0.333333	0.973831	1	0.135369	1	0.0304656	0.018517	0.133663	0.763473	0.0155973	1	0.0619243	0.0279143	0.00585494	1	0.0653176	0.0265943	0.0277312	0.0601024	0.0316435	1	0.0588235	0.0461302	0.097689	1	0.209663	0.139394	0.0820088	1	1
107806	BA	0.808687	0.00600714	0.0100479	0.00838276	1	0.692666	1	0.0134806	1	1	1	1	1	0	0.00792715	1	1	1	1	1	1	0.0328343	0.617364	0.0171389	0	0.0385229	1	0.0132965	1	0.0192601	0.00886337	0	1	1	1	1	1	1	1	1	1	0.929609	1	0.286135	1	1	0.0341768	0.0159099
115713	BA	1	0.064421	0.48766	0.884354	1	1	0.0316435	0.0161671	0.242086	1	1	1	0.726348	0.00690753	0.0183457	1	1	1	1	1	1	0.164729	1	0.029711	0.0131933	0.0884875	1	0.0162615	1	0.0628108	0.242766	0.15186	1	0.373444	1	0.0823949	1	0.565115	1	1	1	0.656651	1	0.898062	1	1	0.0685635	1
122586	BA	1	0.0378817	1	0.0322489	1	0.0163934	0.0109296	0.150205	1	0.650363	1	1	1	0.00621032	0.00927438	1	1	1	0.185256	1	1	0.0524508	1	0.0185124	0	0.0332077	0.146544	0.0133407	1	0.0144909	0.00882672	0	1	0.0521364	1	0.0236401	1	0.60329	0.0236542	0.0851446	0.048205	0.0814067	0.580974	0.184879	0.218884	0.0229055	0.0416591	0.0212253
123214	BA	1	0.0339042	0.0628108	0.837647	1	1	0.624196	0.204664	0.0614412	0.842398	1	1	1	0.00764211	0.0198421	1	1	0.520611	0.123251	1	0.244086	0.0965573	1	0.0265103	0.00848724	0.0656636	0.0749244	0.0355256	1	0.0279945	0.0123221	0.00722377	1	0.0450713	0.255049	0.0212766	1	1	1	0.778818	1	1	1	0.103104	1	0.0742472	1	0.398623
126740	BA	1	0.0373192	0.0534789	0.144492	0.5	1	0.248332	0.161627	1	1	1	1	1	0.00966709	0.0267316	1	1	0.704118	1	1	1	0.0940002	0.875145	0.0448919	0.00569412	0.115237	1	0.111624	1	0.0612098	0.0361301	0.00826987	1	0.158259	0.565115	1	1	1	1	0.0941638	0.0410567	0.0211952	0.0724854	0.0588235	1	0.187691	0.177943	0.245665
138119	BA	1	0.0440549	0.0403721	0.119077	1	0.037866	0.0200317	0.177943	0.0462144	0.247173	1	1	1	0.00916282	0.0122869	0.656651	1	0.0502865	0.159754	1	1	0.119944	1	0.0244954	0.00530822	0.0696062	0.203218	0.0493592	1	0.0428145	0.0486551	0.00459253	1	0.0593335	0.038579	0.0210608	0.0140081	0.0134907	0.018656	0.0224023	0.0198463	0.0117891	0.0420241	0.0569708	1	0.39172	1	1
150340	BA	1	0.00474112	0.00995208	0.00824834	1	0.0136636	0.0102935	0.0103713	0.157071	0.0240657	0.0707968	1	1	0.00510312	0.00756504	1	1	0.0130794	0.0141798	1	0.73178	0.0416514	1	0.012532	0	0.0279762	0.0319981	0.0118331	1	0.0148189	0.00682274	0	1	0.058414	0.0348702	0.0206088	1	0.0269642	0.0160872	0.0981635	0.0403721	0.101153	0.60329	0.167824	0.03754	0.0110373	0.0265408	0.0143559
156889	BA	1	0.0337402	0.470602	0.0243161	1	0.0194432	0.0273577	1	0.0565005	1	1	1	1	0.0066745	0.0116261	0.969446	1	0.0131579	0.0257934	0.942969	0.426114	0.0841322	1	0.0190807	0.00718778	0.0674586	1	0.0141195	1	0.0169719	0.0125652	0	1	0.0488856	0.0899806	0.0487599	1	0.268727	1	0.0763854	0.0776033	0.102867	0.704118	0.25733	1	0.0335914	1	0.0356917
158878	BA	1	0.0378971	0.0519006	0.145221	1	1	0.0143156	1	0.0965573	1	1	1	1	0.00913051	0.0153726	0.986944	1	1	0.16605	1	1	0.126806	1	0.0283062	0.00578718	0.0799448	1	0.793879	0.0231586	0.044841	0.0535975	0.00602823	1	0.261513	0.0516882	0.0267546	1	0.0528518	0.0208135	1	1	0.596025	1	0.204664	0.73178	0.128708	0.0446251	1
159087	BA	1	0.0365543	1	0.0314506	0.101792	0.0166072	0.350401	0.207301	0.0171757	0.0977599	1	1	1	0.00600233	0.0101728	1	1	0.0188962	0.028928	1	1	0.0589671	1	0.0169346	0.0091778	0.0379825	0.0708541	0.0125998	1	0.0168771	0.00898734	0	1	0.0227158	0.0458802	0.0284881	0.0327465	0.0306389	0.742508	0.0714286	0.0469837	0.0820088	0.630904	0.0867839	0.346494	0.0220615	0.0470886	0.0195055
160490	BA	1	0.742508	0.308969	1	1	0.122243	0.0160872	0.170827	0.520611	1	1	1	1	0.00933963	0.0131014	1	1	1	0.173324	1	1	0.104681	1	0.0294804	0.00650622	0.0691758	1	1	0.865874	1	0.0245431	0.00570774	1	1	0.0693471	0.22314	1	1	0.709756	1	0.870518	0.813572	1	0.155478	1	1	0.0880549	1
160492	BA	1	0.00757368	0.0361301	0.0156608	1	1	1	1	1	1	1	1	1	0.00518012	0.00984857	1	1	1	0.140578	1	1	0.056276	1	0.0192461	0.00725406	0.0448233	0.140237	0.0121036	1	0.0604126	0.00929907	0	1	0.0555148	0.135369	0.0263158	0.624196	1	1	0.081294	0.0516082	0.06899	1	0.180584	1	0.0360429	0.0386308	0.0210722
163164	BA	0.656651	0.0584714	1	1	1	1	0.0332826	0.226812	1	0.783869	1	1	1	0.00587071	0.0109986	0.112536	1	0.747808	1	0.698422	1	0.124437	1	0.0229055	0.020983	0.0668511	1	0.0124898	1	0.0260121	0.0234076	0.0075943	1	0.0568666	1	1	1	1	0.510567	1	1	1	0.530207	0.114956	1	0.0127518	0.0882776	1
164546	BA	1	0.0713838	1	0.0408688	0.255049	0.0155858	0.444087	0.0144616	0.0190168	1	1	1	1	0.00569083	0.0112504	1	0.588592	1	0.189547	1	1	0.072182	1	0.0151353	0.0144747	0.0392024	0.0635133	0.0142172	1	0.0172174	0.00925534	0	1	0.0608136	0.0341079	0.0213125	0.0348445	0.0303759	0.573155	0.0854776	0.0477131	0.0215853	0.0677069	0.0511435	0.0329628	0.0104062	0.0383026	0.0215577
164757	BA	1	0.0366736	0.0979661	0.155478	0.668963	1	0.0208333	0.158704	0.0681302	1	1	1	1	0.00926904	0.0176559	1	1	0.0279567	0.287234	1	1	0.0956395	1	0.0351572	0.0302337	0.130246	1	0.0159246	0.0507641	0.06899	0.0338377	0.00755038	1	0.0571597	0.0281271	0.0224373	0.0329729	0.0357672	0.0250259	0.0682241	0.0416667	0.263444	1	0.122043	1	0.107808	0.0691758	1
167879	BA	1	0.00490027	0.0167157	0.010028	1	0.0147502	0.0173706	0.0103802	0.106989	1	1	1	1	0.00479421	0.00791866	1	1	1	0.165139	1	1	0.0443993	1	0.0147713	0	0.0311812	0.0330886	0.0103517	1	0.0163301	0.00747407	0	1	0.0553847	0.037146	0.0203333	0.0560103	0.0253198	0.0245281	0.0745144	0.0524368	0.108688	0.407177	0.281465	0.327277	0.0164241	0.0296549	0.0309504
169292	BA	1	0.0415874	0.0720147	0.0361301	1	0.150642	0.0159739	0.22442	0.140465	1	1	1	1	0.00930823	0.0173023	1	1	1	0.150205	0.668963	0.213777	0.0748696	1	0.038579	0.0397236	0.102867	1	0.0159694	0.0475686	0.0779793	0.0488246	0.00833272	1	0.0572034	0.0349834	0.0313934	0.0783113	0.0429166	0.0280597	0.082435	0.0541462	0.181065	1	0.045124	1	0.0959673	0.0633076	1
169963	BA	1	0.0377033	0.103952	0.169893	1	0.823269	1	0.2	0.101792	1	1	1	1	0.00830725	0.011246	1	1	1	0.154286	1	1	0.0958607	1	0.0314229	0.00581663	0.0724854	1	0.027771	1	0.0501037	0.041285	0.00540462	1	0.429571	0.0559095	0.0259487	1	1	0.0230538	1	1	0.398623	1	0.148264	0.22314	0.565115	0.0411934	0.276259
170187	BA	1	0.029273	0.0690537	0.0377236	1	0.0776033	0.0169198	0.39172	1	1	1	1	1	0.00882737	0.0138259	0.907134	1	1	0.55683	1	1	0.0940002	1	0.0320506	0.00634644	0.0801187	1	1	1	0.0682241	0.0221398	0.00527894	1	0.252614	0.0533483	0.218101	1	1	0.991302	0.510567	1	0.530207	1	0.530207	1	0.674998	0.0498493	0.185256
176279	BA	1	0.0361817	0.0384615	0.115764	0.907134	1	0.0126216	0.98258	0.116482	1	1	1	1	0.00850898	0.0120738	1	1	1	0.169893	1	1	0.138606	1	0.0237969	0.00595519	0.0684004	1	1	0.0150847	0.0388784	0.0453401	0.00566753	1	1	0.049469	0.0295649	1	0.0932727	0.0197872	1	0.758289	0.698422	1	0.0544469	1	0.277619	0.0458213	0.206021
176299	BA	1	0.0702044	0.55683	0.0251105	1	1	1	0.0143709	0.103546	0.788889	0.870518	1	1	0.00608111	0.00989603	1	1	1	0.0995921	1	1	0.109231	1	0.0252281	0.0124531	0.0544469	1	0.0173102	0.031982	0.0264174	0.0128542	0.00814855	1	0.0631955	0.0356047	0.0259865	0.0484537	0.0281147	1	0.101483	0.0507641	0.134767	1	0.0452772	1	0.013528	0.0492373	1
177416	BA	1	0.902604	0.25733	0.0173929	1	0.0243513	0.643981	0.0151985	1	0.773736	1	1	0.991302	0.00523873	0.00916616	1	1	0.0155497	0.191236	1	1	0.0442771	1	0.019273	0	0.0492156	0.0385229	0.0132769	1	1	0.012593	0.00596933	1	0.0541462	0.16214	0.0369543	1	0.308969	1	0.624196	1	0.726348	1	0.0786086	0.22848	0.0337182	0.0420241	0.0226057
177437	BA	1	0.0243631	1	0.185625	1	0.0415957	0.0169441	0.155758	0.181065	0.290386	1	1	1	0.00636364	0.0133744	1	1	0.98258	0.0240566	0.942969	1	0.0963693	1	0.0206373	0.00519295	0.0708256	0.0640941	0.0416039	1	0.818432	0.0141195	0	1	0.0724854	0.0342458	0.0246396	0.068032	0.0297752	0.0129364	0.0621855	0.0424577	0.0801187	0.637496	0.259479	1	0.029161	0.394073	1
177439	BA	1	0.121838	1	0.0242225	1	0.0257573	0.0119707	0.146544	0.0617259	0.020897	1	1	1	0.0063412	0.0121643	1	1	0.0142942	0.0225857	0.0125965	0.0234198	0.106647	1	0.0268026	0.00501662	0.0460379	0.0704193	0.0165627	1	0.0229687	0.0126532	0	1	0.056276	0.0501987	0.0266179	1	1	0.0189201	0.0597203	0.0422337	0.311759	0.610399	0.31941	0.0388784	0.0172414	0.0709647	0.610399
187272	BA	1	0.0352138	1	0.39172	0.692666	1	1	0.22954	0.0181287	1	1	1	0.902604	0.00498923	0.00974639	1	1	0.938525	0.208512	1	1	0.0487261	1	0.0177502	0	0.0402352	0.0825907	0.0118001	1	0.0166072	0.00918098	0	1	0.0545338	0.0760173	0.0255229	0.643981	0.311074	0.0219288	1	1	1	0.588592	0.169893	1	0.187691	0.0326957	0.019887
189518	BA	1	0.0279143	0.069702	0.0566949	0.643981	1	0.0463636	0.185256	0.98258	0.48176	1	1	1	0.00616996	0.0148217	1	1	0.870518	0.709756	1	1	0.0962722	1	0.0281731	0.0215937	0.310381	0.08875	0.0167074	1	0.0213928	0.0232558	0.00723549	1	0.0539873	0.0384615	0.0763539	0.047388	0.030408	1	0.0612449	0.0294118	0.409216	0.520611	0.13092	1	0.00987241	1	1
190304	BA	1	0.283859	0.281465	1	1	0.0537575	0.0129855	1	0.709756	1	1	1	1	0.00861429	0.0162186	0.842398	1	1	0.12625	1	0.818432	0.0851446	1	0.0260574	0.00534105	0.0550041	0.103753	0.0388784	1	0.798842	0.0348948	0.00498361	1	0.837647	0.0386308	0.0985344	1	0.0249036	1	0.0539873	0.0379122	0.0118598	0.0570203	1	0.0477131	0.565115	0.580974	1
190485	BA	1	0.00860085	0.0409303	0.0187674	1	1	0.0346574	0.0163934	0.140004	0.596025	1	1	1	0.00554395	0.00983079	1	1	0.437829	0.167824	1	1	0.0543214	1	0.0215139	0.00704618	0.0414897	0.0926279	0.0117891	0.0397133	0.0593335	0.00960791	0	1	0.0773945	0.0420241	0.0301726	1	0.0262255	0.0282325	0.0946196	0.0498242	0.0989866	1	0.0838869	0.152606	0.0127865	0.0423374	0.0216348
190486	BA	1	0.00825672	0.0428145	0.0190227	1	1	1	0.0147962	0.134767	1	1	1	1	0.00581781	0.0102887	1	1	1	0.05996	1	1	0.0593335	1	0.021836	0.0073704	0.0424293	0.0930689	0.0120738	0.0387238	0.055801	0.0166149	0	1	0.0707968	0.0424577	0.0313275	1	0.0280445	0.0286912	0.0809288	0.0486912	0.101792	1	0.0830826	0.138606	0.0120401	0.0450713	0.0219288
190650	BA	1	0.0381466	0.206021	0.0219203	0.565115	0.0204818	0.488816	0.25733	0.249453	1	1	1	1	0.00615771	0.0123182	1	1	0.0181157	0.548273	1	1	0.12625	1	0.0276021	0.0137632	0.0587465	0.747808	0.0154509	0.0386308	0.0388429	0.0125625	0.00599211	1	0.0674586	0.0413557	0.0228599	0.0287159	0.0304656	1	0.0955245	0.0521184	0.107808	0.832876	0.11369	0.034411	0.0253198	0.0397029	1
192222	BA	1	0.0325744	0.184879	0.0305161	1	1	0.020082	0.13092	0.0290622	1	1	1	1	0.00686242	0.0149508	1	1	0.0145235	1	1	1	0.120715	1	0.0647513	0.00747083	0.0928544	0.0964643	0.0424293	0.0589671	0.0267068	0.0164241	0	1	0.0710181	1	0.15519	1	1	1	1	1	1	1	0.119807	0.209663	0.0218823	1	0.34237
194439	BA	0.925136	0.00777007	0.0325969	0.0127397	1	1	0.0168003	0.193033	0.148782	1	1	1	1	0.00631321	0.0212537	1	1	0.510567	1	1	1	0.156032	0.715338	0.0248836	0.0419219	0.102084	0.0701665	0.0946196	0.837647	0.0527465	0.0208333	0.008715	1	0.0568666	0.0537575	0.0280286	1	1	1	0.0481474	0.0484537	0.350401	0.5	0.2	1	0.0854776	1	1
195102	BA	1	0.0572458	0.158921	1	1	0.0271105	0.0131014	0.208512	0.0565682	1	1	1	1	0.0085798	0.0160233	1	1	1	0.185256	1	1	0.0718349	1	0.0217766	0.0143329	0.474405	1	0.0621237	0.0377622	0.034064	0.0406177	0.00512118	1	0.0650765	0.0277744	1	1	0.0298673	1	0.0457585	0.0438137	0.539412	0.911652	0.243761	0.510567	0.0718349	0.050368	1
196162	BA	1	0.0379957	0.0663989	0.588592	1	0.209663	0.965053	0.307521	0.102867	1	1	1	1	0.00864904	0.0181245	1	1	0.0231245	0.187363	1	1	0.115237	1	0.0271964	0.0337182	0.166667	0.468016	0.0150921	0.0422337	0.0687151	0.03125	0.0112504	1	0.0496309	0.0420241	0.0249861	0.0320714	0.0302192	0.0247537	0.0527465	0.0484971	0.324578	0.84713	0.0788782	1	0.23883	0.0580162	1
196164	BA	1	0.0361817	0.0707676	0.035396	0.768622	0.539412	0.014667	0.220381	0.124363	1	1	1	1	0.00892822	0.0172753	0.361069	1	1	0.153968	0.715338	1	0.0786086	1	0.0370002	0.0458802	0.092133	0.704118	0.0161497	0.0278098	0.0746383	0.0290329	0.00724397	1	0.0569708	0.0408472	0.0322253	0.0668511	0.0448583	0.0258681	0.0865588	0.0607684	0.305276	1	0.0445067	1	1	0.0677069	1
196627	BA	1	0.0326775	0.0729982	0.033646	1	0.183699	0.0167379	0.198747	0.101153	1	1	1	1	0.00875652	0.0174667	1	1	1	0.176125	0.624196	1	0.0784638	1	0.0358156	0.0428324	0.0972385	0.680957	0.0161398	0.028194	0.0579908	0.027839	0.00692192	1	0.0555285	0.0955245	0.0238743	1	0.0456912	0.0267962	0.0860601	0.0486912	0.292379	1	0.0498368	1	1	0.0644802	1
197221	BA	1	0.0389748	0.0392836	0.166667	1	1	1	0.0129544	1	1	0.346494	1	1	0.00698146	0.015609	0.674998	1	0.686845	0.230561	1	1	0.132124	0.978209	0.0259278	0.00848508	0.0712681	0.261513	0.117904	1	0.0534789	0.0130004	0.00667019	1	0.0523344	0.0520044	0.0733231	1	1	1	1	1	0.668963	0.986944	0.34237	1	0.028204	1	0.0838869
198214	BA	0.0974693	0	0.00732317	0.00577454	0.0181245	0.00892335	1	0.00734211	0.01111	0.0157387	0.0103792	1	0.0150678	0	0.00605979	0.292379	1	0.00777795	0.00721201	0.014618	0.0246073	0.028739	1	0.00652797	0	0.0150885	0.0154835	0.00778829	0.0067799	0.00832216	0.00627444	0	0.0161823	0.011682	0.00840013	0	0.00533849	0.00563867	0	0.0102123	0.00880266	0.00600889	0.0225544	0.00612265	0.0113901	0	0.0138083	0.0072828
203119	BA	1	0.0274822	0.60329	0.105168	1	1	1	1	0.911652	1	1	1	1	0.00841142	0.0165303	1	1	1	0.134767	1	1	0.112097	1	0.0259865	0.00529746	0.0713151	1	0.0291821	1	0.0349409	0.0347272	0.0047504	1	0.432937	0.0443703	0.0249861	1	1	1	1	1	0.60329	0.907134	1	1	0.245972	0.0796632	0.902604
203120	BA	1	0.0345772	1	0.0964643	1	0.951828	1	1	1	1	0.415121	1	1	0.00871847	0.0370189	1	1	0.907134	0.15803	1	1	0.183699	1	0.0314767	0.00635376	1	1	1	0.0173246	0.0707676	0.0311959	0.00541138	1	0.288307	0.0588084	0.0290715	1	1	1	1	1	0.778818	1	0.0668511	1	0.19041	0.0498738	1
203122	BA	1	0.0322301	1	0.0245123	0.888937	0.0159492	0.0200317	0.0125437	0.137748	1	1	1	1	0.00540874	0.00898095	1	1	0.0137769	0.0256353	1	1	0.0547656	1	0.0170361	0	0.0555556	0.0468869	0.0119298	1	0.0164328	0.00879515	0	1	0.0541462	0.0666079	0.0341285	0.491108	0.108438	1	0.09383	0.0478788	0.0944731	0.763473	0.206021	0.898062	0.0116141	0.0880549	0.0174155
203123	BA	1	0.0391104	0.520611	0.0754168	0.662849	0.737166	1	1	1	1	0.726348	1	0.768622	0.00930505	0.0370939	1	1	1	0.13092	1	0.951828	0.211808	1	0.0333794	0.00666353	1	1	1	0.0171917	0.109861	0.0517632	0.00574577	1	0.361069	0.055801	0.0242273	0.548273	0.742508	1	1	1	0.865874	1	0.0769231	0.155478	0.090412	0.0412973	0.856538
203124	BA	1	0.0564294	0.0361817	0.177943	1	1	0.0234633	0.0131777	0.110608	0.565115	0.610399	1	1	0.00705721	0.0170786	1	1	0.178506	0.231548	0.311759	0.174073	0.12565	0.715338	0.0993492	0.0258405	0.0640214	0.24174	0.159344	0.217294	0.065599	0.0121693	0	1	0.072182	0.0589671	0.0936524	1	1	1	1	1	0.55683	1	0.469314	0.911652	0.0795631	1	0.102359
203267	BA	1	0.0334215	0.140465	0.242766	1	1	0.823269	0.184879	1	1	1	1	1	0.0095201	0.0231364	1	1	0.0235672	1	1	1	0.134972	1	0.0286053	0.0401271	0.165924	1	0.0141002	1	0.420742	0.0344398	0.00503683	1	0.434588	0.104681	0.865874	1	1	1	1	0.630904	1	0.788889	0.121838	1	1	1	1
203907	BA	1	0	0.0110964	0.00907913	0.798842	1	1	0.0154751	1	1	1	1	0.920653	0	0.00780453	1	1	1	1	1	1	0.0537063	1	0.0162237	0.00617251	0.0445317	1	1	1	0.0224453	0.0101691	0	1	0.773736	1	1	1	1	1	1	1	1	1	1	1	0.995654	0.030408	0.0190962
204536	BA	1	0.0379122	0.0533483	1	1	1	1	0.181533	0.0300735	1	1	1	1	0.00732967	0.0253957	1	1	1	0.142122	1	1	0.146544	1	0.025461	0.00901237	0.0664425	0.0691758	0.029922	1	0.0204412	0.0126392	0.00649685	1	0.0444546	0.209663	0.0674586	1	1	1	0.823269	0.39172	1	1	0.038401	0.140237	0.0695061	1	0.177943
204669	BA	1	0.0310207	0.0799448	0.459997	1	1	1	0.400826	0.0619476	1	1	1	1	0.00770096	0.0129777	1	1	0.0246293	0.0289663	1	1	0.110666	1	0.0327924	0.00627273	0.0551002	1	0.0153436	1	0.166546	0.0119841	0	1	0.06141	0.0349625	0.0269098	1	0.0244582	1	0.0804389	0.0399421	0.0570682	1	0.0648013	0.934072	0.0583544	0.373444	0.818432
204722	BA	1	0.0602954	0.166667	0.0222427	0.21076	1	0.0127031	0.204664	0.0323771	1	1	1	1	0.00577059	0.0103737	1	1	0.017579	0.107205	1	1	0.0822291	1	0.0241913	0.0181498	0.048579	1	0.0162377	0.0269188	0.0234824	0.0121466	0.00748935	1	0.0515519	0.0390042	0.0326586	0.0390854	0.0264764	0.938525	0.0781502	0.0555009	0.14975	1	0.0489711	1	0.0125894	0.0326184	1
204773	BA	1	0.0501987	1	0.0392442	0.704118	0.0165187	0.73178	0.0140695	0.0158835	1	1	1	1	0.00569983	0.00934941	0.938525	1	0.0388784	0.0245281	1	1	0.0666473	1	0.0165266	0.00812575	0.0359766	0.058615	0.0125124	1	0.017692	0.0100231	0	1	0.0668511	0.0380926	0.0377807	0.0549637	0.704118	0.0210931	0.0781502	0.0427775	0.099823	0.447113	0.0666277	0.692666	0.0267691	0.0527465	0.0203413
205914	BA	1	0.00459023	0.0112582	0.00759867	0.884354	0.0148159	0.0138828	0.00892752	0.0142542	0.0319389	0.0668511	1	1	0.00504946	0.00870899	1	1	0.0126709	0.172536	1	1	0.038046	1	0.0124719	0	0.0282672	0.0712202	0.00956728	1	0.0110329	0.2	0.120715	1	0.686845	0.0548792	0.037566	0.884354	1	1	1	1	0.313766	1	1	0.0491478	0.0125472	0.02752	0.0148678
205920	BA	1	0.031134	1	0.929609	1	1	0.0280743	0.194903	1	1	1	1	1	0.00584245	0.00881765	1	1	0.637496	0.520611	1	1	0.134767	1	0.0211333	0.0311503	0.0593335	0.798842	0.0126765	1	0.0323771	0.0254087	0	1	0.0504441	0.278938	0.888937	1	1	0.788889	1	1	1	0.580974	0.112536	1	0.0138567	1	1
206672	BA	1	0.0651602	0.122043	0.0444274	1	1	1	0.17547	1	1	1	1	1	0.00884956	0.0176301	1	1	0.0334215	0.1324	1	1	0.0830826	1	0.0864406	0.0506464	0.145221	1	0.0197243	0.0171105	0.0867839	0.0194993	0.00581068	1	0.415121	1	0.103753	1	1	1	0.911652	1	0.610399	1	0.0389121	0.0453092	0.986944	0.103104	1
208435	BA	1	0.0341768	0.0615894	0.0366843	0.778818	0.069702	0.015625	0.165667	1	1	1	1	1	0.00899744	0.0139994	1	1	1	0.171706	1	1	0.103104	1	0.0288008	0.00625162	0.0791247	1	1	0.0319012	1	0.0269361	0.00533459	1	0.938525	0.0707968	0.185256	1	1	0.0220909	0.808687	1	1	1	0.12625	1	0.0550239	0.0534152	0.429571
208964	BA	1	0.037566	1	0.0254715	1	0.0141002	0.0112946	0.0134432	0.124653	1	1	1	1	0.00542098	0.00891816	1	1	1	0.134972	1	1	0.0535396	1	0.0154453	0.00560822	0.0429324	0.0418046	0.0122665	0.0249889	0.0164046	0.00864312	0	1	0.0504441	0.0412471	0.0308557	0.0321631	0.0264174	0.0244954	0.104681	0.0565682	0.144492	0.318809	0.0180512	0.0897934	0.0133474	0.036314	0.017637
210007	BA	1	0.033646	0.0618525	0.0348702	1	0.100798	0.0153738	1	0.668963	0.870518	1	1	0.911652	0.00980392	0.0114997	1	1	1	0.376283	1	1	0.112097	1	0.0292085	0.00557694	0.0678209	1	1	1	0.0732194	0.026209	0.00577538	1	0.248332	0.0589671	0.10262	1	0.610399	0.573155	1	1	0.704118	1	0.223788	0.235194	0.510567	0.0551726	0.798842
211586	BA	1	0.00547412	0.0132873	0.00881934	1	0.0161587	0.0108434	0.0105185	0.0289142	0.0227863	1	1	0.674998	0.00527719	0.00857743	0.484144	1	0.0116433	0.0137668	1	1	0.0393562	1	0.0135043	0	0.0273336	0.0421146	0.0110751	0.0200317	0.0139429	0.00780941	0	1	0.056276	0.0411357	0.0255272	1	0.0266703	1	0.068032	0.0565005	0.0758699	0.588592	0.282677	0.0703848	0.0110536	0.0324997	0.0166033
212042	BA	1	0.468016	1	1	1	1	0.0337612	0.148782	1	1	1	1	1	0.00626811	0.0107876	1	1	0.911652	0.33187	1	0.610399	0.19041	1	0.0257934	0.0720147	0.0651188	1	0.0143019	1	1	0.0215199	0	1	0.048205	0.357669	1	1	1	1	0.662849	1	0.842398	1	0.0793521	1	0.0127622	1	1
212717	BA	1	0.0448233	0.0633076	0.044481	1	1	0.0135866	0.140798	1	0.737166	1	1	1	0.00854701	0.0117142	1	1	1	0.12625	1	0.238446	1	1	0.0326586	0.014943	0.0776033	1	0.0971588	0.012045	0.0354938	0.13092	0.150642	1	0.0486177	0.0320138	1	0.0304916	0.0265103	1	0.0542191	0.0356859	0.432937	0.510567	1	0.888937	0.0746383	1	0.726348
214092	BA	1	0	0.00829173	0.00655639	0.104848	0.0110782	1	0.00771142	0.0136696	0.0190847	1	1	1	0.00476714	0.006123	1	1	0.0114499	0.010101	0.0417387	0.0569708	0.0320912	1	0.00893766	0	0.0206425	0.0237039	0.00948263	0.965053	0.0103919	0.00698483	0	1	0.376283	0.0551187	0.0335914	1	0.0684004	0.022631	1	1	0.415121	0.650363	0.0182666	0.0381361	0.012618	0.0150184	0.00916077
216594	BA	1	0.0415084	0.0773945	0.15803	1	0.290386	1	0.195124	0.0688569	0.861215	1	1	1	0.00960276	0.0228332	1	1	1	0.402984	1	1	0.0918606	1	0.0346574	0.0295387	0.134121	0.407177	0.015765	0.0587932	0.100798	0.0217931	0.00704951	1	0.0505828	0.0282672	0.0343348	0.038579	0.0289412	0.0248794	0.0613782	0.0415705	0.376283	1	0.0613458	1	0.136635	0.070128	1
216895	BA	1	0.00457488	0.0105644	0.00804325	1	0.0130815	0.0104931	0.0107362	0.171706	0.0241361	1	1	1	0.00506068	0.00783578	0.174787	0.211808	0.0138567	0.0124749	0.925136	1	0.0414509	1	0.0125	0	0.0275848	0.0367638	0.0115698	1	0.0145691	0.00709618	0	1	0.0624131	0.0339902	0.034532	0.837647	0.0257573	0.0156529	0.106406	0.0453502	0.0899806	0.60329	0.145903	0.041612	0.0112071	0.0268659	0.0143674
218491	BA	0.668963	0	0.00893766	0.00694104	0.0985934	0.0109437	1	0.00827446	0.0135052	0.020174	1	1	1	0.00481241	0.00635288	0.753068	1	0.0123578	0.00947662	1	0.842398	0.032931	1	0.0104417	0	0.0186223	0.0247967	0.0091732	0.0346934	0.0109484	0.00702462	0	1	0.0528518	0.0638668	0.030299	0.468016	1	0.0288537	1	1	0.610399	1	0.12625	0.0409103	0.0120951	0.0169304	0.0099741
218495	BA	1	0.0343416	0.0787465	0.0394375	1	0.117718	0.0179849	0.163871	1	0.720868	1	1	1	0.00952757	0.0129509	1	1	1	0.17547	0.893506	1	0.113328	1	0.0282415	0.00658388	0.0705196	1	1	0.019273	0.0683141	0.0255098	0.00575557	1	0.191767	0.0561928	0.0333333	1	0.0449244	1	1	0.630904	0.879757	1	0.17547	1	0.0493592	0.0745144	1
218497	BA	0.837647	0.0436947	0.38171	0.650363	1	1	0.0301261	0.0150064	1	0.650363	0.856538	1	1	0.00791532	0.0164485	1	1	1	1	1	1	0.132124	1	0.0335617	0.0134918	0.0960713	1	0.0162872	1	0.0589671	0.709756	0.142496	1	0.411218	0.715338	0.0626621	1	1	1	1	1	0.565115	1	0.154595	1	0.548273	0.0792406	1
220341	BA	0.136291	0	0.00754035	0.00593339	0.0505156	0.0100041	0.00689852	0.00765117	0.0120201	0.0163536	0.0116184	1	0.0200586	0	0.00598723	1	0.0496459	0.0075943	0.00820204	0.0127066	0.0234633	0.0289898	0.0456187	0.00780229	0	0.0159175	0.017074	0.0080528	0.00908154	0.0096597	0.00637405	0	0.0205961	0.0135687	0.0096129	0.00470739	0.00522472	0.00579816	0	0.0112412	0.00847458	0.00676843	0.0232535	0.00828792	0.0130655	0.00521143	0.0136784	0.00819672
220664	BA	1	0.0360734	1	0.0244775	0.793879	0.0144002	0.0148853	0.0138723	0.145221	1	1	1	1	0.00551895	0.00916129	1	1	0.0147559	0.027891	1	1	0.0541831	1	0.0152983	0.0058912	0.0440117	0.0441353	0.0115632	0.0267471	0.0156681	0.00898602	0	0.704118	0.0202607	0.0368743	0.0337402	0.0315246	0.0279762	0.0263949	0.106406	0.0555556	0.170827	0.437829	0.0648499	0.0882049	0.0141071	0.0365674	0.0169999
220668	BA	1	0.0313275	0.0790041	0.106282	1	0.0357672	0.454409	0.196405	0.167824	1	1	1	1	0.00901827	0.0181111	1	1	1	0.127813	1	1	0.12912	1	0.0310811	0.00642265	0.0995445	1	1	0.0170296	0.0596319	0.0290981	0.0055973	1	0.38171	1	0.123251	1	0.969446	0.0234824	1	0.0818688	0.418898	1	0.0880549	1	0.0625	0.0511022	0.307521
221109	BA	1	0.0287813	0.0541462	0.158921	1	1	0.0139787	0.248046	1	1	1	1	1	0.00861268	0.0112271	1	1	1	0.137129	1	1	0.0808634	0.548273	0.034393	0.00610051	0.0896962	1	1	0.0457585	0.0544166	0.0430494	0.00568315	1	0.0565682	0.0397338	0.0196517	0.0273076	0.0239814	0.0193791	0.0690537	0.0439662	0.548273	1	0.135173	0.142857	0.163267	0.0454545	0.357669
221988	BA	1	0	0.0113412	0.00745987	1	0.0129063	0.0126469	0.00892716	0.014618	1	1	1	1	0	0.0081576	1	1	0.012395	0.120078	1	1	0.0369474	1	0.0126115	0	0.027866	0.0829496	0.00949736	1	0.0114217	0.00820655	0	1	0.55683	0.0517387	0.0352401	0.898062	1	0.029942	1	1	1	1	0.0677069	0.0398011	0.0127971	0.0268959	0.0148298
222891	BA	1	0.539412	1	1	1	1	0.0292021	0.146544	1	1	1	1	1	0.00613653	0.0116625	1	1	0.898062	1	1	0.30825	0.0838869	1	0.0323771	0.0154794	0.05996	1	0.015843	1	0.925136	0.0391579	0	1	0.0474823	0.436218	1	0.530207	1	1	1	1	0.436218	0.768622	0.206021	1	0.0163152	0.856538	1
223926	BA	1	0	0.0101381	0.00803497	1	0.0126216	0.0096597	0.0102901	0.156563	0.0227487	0.960653	1	1	0.00481177	0.00750668	1	1	0.0136486	0.0132358	0.875145	1	0.0431519	1	0.0119768	0	0.0278098	0.0298037	0.011595	1	0.0152434	0.00727152	0	1	0.0592205	0.0391805	0.0201985	0.788889	0.0275666	0.0231915	0.102867	0.0424293	0.0954063	0.361069	0.158921	0.0363334	0.0108434	0.0267829	0.014006
224308	BA	1	0.0329199	0.0462144	0.173324	0.60329	1	0.0147559	0.255049	0.145903	1	1	1	1	0.00896436	0.0120738	1	1	1	0.172536	1	1	0.0906108	1	0.0271342	0.00697307	0.0659305	1	0.0277073	1	0.0519432	0.0398792	0.00567155	1	0.0636082	0.0386308	0.0169198	0.842398	0.0251606	0.0222427	0.0685635	0.0369543	0.307521	1	0.0597203	0.0364991	0.0940002	0.033646	0.196197
224324	BA	1	0.0326184	0.0470886	0.386843	0.720868	1	0.813572	0.174787	0.0268387	1	1	1	1	0.00727074	0.015765	1	1	1	0.144492	0.197996	1	0.103104	1	0.0220326	0.0116335	0.0598042	1	0.0294476	1	0.0274573	0.0131232	0.00858407	1	0.0576151	0.245043	0.0857811	1	1	0.461363	1	1	0.398623	0.434588	1	0.580974	0.0882049	1	1
224326	BA	1	1	1	1	1	1	0.630904	1	1	1	1	1	1	0.00635288	0.01369	1	1	1	1	1	1	0.13318	1	1	0.0195085	0.117129	1	0.491108	1	1	0.135173	1	0.947403	1	1	0.092133	1	1	1	1	1	1	1	0.520611	1	0.637496	1	0.942969
224911	BA	1	0.0462919	1	0.0238927	0.680957	1	1	0.236863	0.152961	1	1	1	1	0.00631364	0.0121111	1	1	1	0.129513	1	1	0.0884189	1	0.0243127	0.0181064	0.08875	0.445608	0.0135557	0.211808	0.0249653	0.012352	0.00776253	1	0.0563548	0.0290622	0.019762	0.0348702	0.0290715	1	0.098414	0.05	0.0206088	0.0592205	0.0460379	0.220381	0.0622646	0.0447683	0.265284
224914	BA	1	0.0657566	0.172536	0.0223235	0.22442	1	0.0127726	0.206021	0.0324719	1	1	1	1	0.00592432	0.0103007	1	1	0.0190962	0.12141	1	1	0.0816718	1	0.0245123	0.0192461	0.051462	1	0.0166149	0.027177	0.022349	0.0126102	0.00784345	1	0.0526316	0.0411505	0.0329418	0.038286	0.0267394	0.842398	0.0805871	0.0565005	0.148264	1	0.0513982	1	0.013154	0.0333794	1
224915	BA	1	0.00533043	0.0122013	0.00843719	1	1	1	0.0149825	1	1	1	1	0.902604	0.0045491	0.00825672	1	1	0.902604	1	1	1	0.0534789	0.768622	1	0	0.0504441	1	0.0321165	1	0.022349	0.0108696	0	1	1	1	1	1	1	1	1	1	1	1	0.407177	1	1	0.036422	0.0164328
225849	BA	1	0.00507292	0.0124708	0.00949158	1	0.0149877	0.0107659	0.0100839	0.0309504	0.0249684	1	1	1	0.00548983	0.00805322	1	1	0.0125772	0.0168877	1	0.978209	0.0416667	0.798842	0.0136909	0	0.0265687	0.0387659	0.0104687	0.0200926	0.0137511	0.006942	0	1	0.0176151	0.0102475	0.00755038	0.00650622	0.00697138	0.00645895	0.0163129	0.0138503	0.00847395	0.0367544	0.00787893	0.0423692	0.019531	0.0366948	0.0187273
226185	BA	1	0.0305161	0.0768712	0.280219	1	1	0.389312	1	0.0461302	1	1	1	1	0.00862377	0.0168003	1	1	1	0.146544	1	1	0.100416	1	0.035366	0.00562679	0.0805139	0.650363	1	0.0160047	0.051365	0.0404126	0.00622848	1	0.0560103	0.0574046	0.0360734	0.496715	1	1	0.73178	1	0.17547	1	0.145221	0.434588	0.0464622	0.048205	0.311759
226186	BA	1	0.00983695	0.409216	0.0128106	1	0.0351421	0.012748	0.196815	0.973831	1	1	1	1	0.00682036	0.0206149	0.469314	1	0.0257573	0.297925	1	1	0.136465	1	0.0408472	0.0438137	0.668963	0.113328	0.0462539	1	0.0739488	0.0243422	0.0063373	1	0.05996	0.0555556	0.0267829	1	0.0653551	1	0.0826284	0.0697484	1	1	0.0807967	0.0682241	0.0527465	0.0576476	1
227377	BA	1	0.0296932	0.281465	0.934072	1	1	0.530207	1	1	0.808687	1	1	1	0.00534062	0.00813975	1	1	0.969446	0.189547	1	1	0.0611376	1	0.0148882	0	0.034532	0.55683	1	1	0.0712917	0.0096116	0	1	0.145903	0.0636984	0.159754	0.148264	0.0238927	0.0752308	0.0631955	0.0480864	0.0817222	1	0.0298173	1	0.0523344	0.0325259	0.0187644
227882	BA	1	0.0611741	0.0542541	0.287234	1	0.212813	0.252614	0.150642	0.0804389	0.163267	1	1	1	0.00829051	0.0162651	1	1	0.0207524	0.174073	1	0.698422	0.119229	1	0.0311712	0.0136891	0.112097	0.459997	0.0150356	1	0.083115	0.0267896	0.00510501	1	0.0520627	0.0275127	0.0234076	0.0282753	0.0300131	1	0.0550434	0.0475582	0.145221	1	0.0856327	0.737166	0.0845744	0.823269	0.274856
227941	BA	0.610399	0.0413779	0.234323	1	1	1	0.0320576	0.0159904	1	1	0.837647	1	1	0.00671498	0.017637	1	1	0.409216	1	1	1	0.139394	1	0.0361565	0.0135763	0.102867	1	0.0190445	1	0.0621651	0.709756	0.129888	1	0.24139	1	0.0710959	0.870518	1	0.720868	1	0.656651	0.476892	1	0.870518	1	0.888937	0.0738683	0.916158
228405	BA	1	0.0392642	1	0.024733	0.768622	1	0.0235606	0.196197	0.139764	1	1	1	0.573155	0.00658074	0.0114473	1	1	1	0.194452	1	1	0.0867839	1	0.0285055	0.0260644	0.0668511	0.0769231	0.0163218	0.0329829	0.0297897	0.014685	0.00508273	1	0.0689245	0.03219	0.0211164	0.0309056	0.0328208	0.024747	0.0908366	0.0501987	0.147148	1	0.15803	1	0.0130004	0.04285	0.73178
228410	BA	1	0.0360107	0.405101	0.0271342	1	0.662849	0.934072	0.322334	1	1	1	1	1	0.0054753	0.00957563	1	1	1	0.189547	0.798842	0.510567	0.0718349	1	0.020294	0.00519108	0.0386789	0.140121	0.0114997	1	0.0160289	0.0109767	0	1	0.0749244	0.417025	0.0292837	0.209663	0.0684835	1	1	1	0.274856	1	0.191503	1	0.475653	0.0357031	0.017449
232721	BA	1	0.0403721	1	0.033134	1	0.0166887	1	0.015334	0.0188962	1	1	1	1	0.00580053	0.0102041	1	1	0.0174008	0.0419219	1	1	0.0947612	1	0.0267619	0.0109986	0.0376384	0.0893888	0.0130342	1	0.0187383	0.0101126	0	1	0.0482596	0.0307193	0.0259168	0.0311113	0.0296549	0.0287813	0.0786086	0.0507641	0.152239	0.624196	0.22442	0.813572	0.0119035	0.0556836	0.0197986
233412	BA	1	0.0271105	1	1	1	1	0.0121277	0.00910034	0.0141706	0.832876	1	1	1	0.00487903	0.00846987	1	1	0.0112544	0.288307	0.0111396	0.020983	0.0330473	1	0.0168192	0	0.0250714	0.0687151	0.00966595	1	0.0131075	0.00824395	0	1	0.310381	0.0502865	0.141929	0.580974	1	1	1	1	1	1	0.0626621	0.630904	0.012015	0.0297444	0.0133261
234267	BA	1	0.0215199	0.0622056	0.134767	1	1	0.698422	0.162307	0.0583544	1	1	1	1	0.00687434	0.0185093	0.758289	1	0.565115	0.0223719	1	1	0.146544	1	0.0326586	0.00648258	0.0614719	0.588592	0.0156876	0.0403293	0.367479	0.0138855	0	1	0.207301	0.0408688	0.0229912	0.0570682	0.0263445	1	0.0836218	0.0361817	0.337997	1	0.0705521	1	0.0716404	1	0.396373
234621	BA	1	0.0367254	0.0944731	0.361069	1	0.112097	1	0.162796	0.105469	1	1	1	1	0.00908753	0.0178704	1	1	0.0248665	0.134342	1	1	0.109305	1	0.0338884	0.0195336	0.125	1	0.0157861	0.0553695	0.0740267	0.0218486	0.00690627	1	0.0554294	0.0296125	0.0238927	0.0318381	0.030582	0.0290527	0.0609833	0.0493398	0.309679	1	0.070049	0.130246	0.0740267	0.0555285	1
234826	BA	1	0.0331412	1	1	1	1	0.0345772	0.22442	1	0.726348	0.986944	1	0.698422	0.00622588	0.0121479	0.565115	1	0.788889	0.832876	1	1	0.180584	1	0.0293638	0.0452327	0.080362	1	0.015615	1	0.0277388	0.0254446	0	1	0.0821862	0.520611	1	1	1	1	1	1	0.292379	1	0.15519	1	0.0130342	1	1
235279	BA	1	0.0334965	0.0537575	0.0781502	1	0.969446	0.0153137	0.203218	0.030811	1	1	1	1	0.00605857	0.0153177	1	1	0.0227682	0.55683	1	1	0.123668	0.823269	0.0589671	0.0191847	0.194678	0.05809	0.0442091	0.865874	0.0314229	0.0148896	0.00493342	1	0.350401	1	0.107414	1	0.066116	1	1	1	0.715338	0.851843	0.23883	0.726348	0.0318601	1	1
235909	BA	1	0.0286647	0.0654633	0.185625	1	1	0.0217058	0.206021	0.142857	1	1	1	1	0.00788669	0.0150787	0.215598	1	1	0.165405	1	1	0.0691156	1	0.03125	0.00534558	0.0633076	1	0.0253602	1	0.0505828	0.0280286	0.00565863	1	0.0440549	0.034467	0.0177796	0.0421146	0.0223235	1	0.0574418	0.0467095	0.364335	1	0.0593335	1	0.0597203	0.0413093	1
240015	BA	1	0.0285679	0.0593335	0.265284	0.329868	1	1	0.0131777	0.0930689	1	1	1	1	0.00731648	0.0131777	1	1	1	0.22314	1	1	0.131237	1	0.037194	0.0104358	0.0871952	1	0.015303	0.06436	0.0909091	0.0130483	0	1	0.060355	0.0348174	0.0617259	1	0.0243687	1	0.0692914	0.0369119	0.617364	0.956245	0.0665678	0.417025	0.145221	1	0.5
240292	BA	1	0.0507641	0.0416667	0.267042	0.973831	1	0.454409	0.0140725	0.103952	1	0.167824	1	1	0.00741175	0.0236449	0.289358	1	0.692666	0.171706	1	0.837647	0.161093	1	0.0454179	0.0194754	0.0560103	0.278938	0.668963	0.0317082	0.0518338	0.0135687	0.00591993	1	0.0791247	0.05996	0.0282232	1	0.141328	1	1	1	0.298794	0.768622	0.357669	0.842398	0.0376384	1	0.118432
242231	BA	1	0.0359766	1	0.0341079	1	0.0159018	0.0126709	0.183287	1	1	1	1	1	0.00575475	0.00918098	1	1	1	0.354119	1	0.25	0.0537063	1	0.0188129	0.00467675	0.037146	0.203218	0.0134928	1	0.0145413	0.00920151	0	1	0.0554727	1	0.0225544	1	0.5	0.0250714	0.0740267	0.0568115	0.0923881	0.5	0.231059	0.20167	0.0238545	0.0387659	0.0182957
242619	BA	1	0.0364991	1	1	1	0.0427963	1	0.171706	1	0.34237	1	1	1	0.0057799	0.0252621	0.753068	1	0.0250259	0.263444	1	1	0.12912	1	0.025641	0.0387659	0.181065	0.0969109	0.0522393	1	0.064989	0.0300445	0.00598247	1	0.0542541	0.034016	0.107098	1	0.0257759	1	0.0690537	0.0407782	0.709756	1	1	0.0515804	0.530207	0.0405873	1
243090	BA	1	0.0295387	0.437829	0.0736105	0.902604	1	0.0384286	0.315707	0.115237	1	1	1	1	0.00760324	0.0144628	0.662849	1	0.0230646	0.237665	1	0.813572	0.0896962	1	0.0300941	0.037146	0.324025	0.346494	0.0150257	0.0377622	0.0265551	0.0123578	0	1	0.0507641	0.0748137	0.089054	1	1	0.965053	1	1	0.105168	0.978209	0.0853152	1	0.109305	0.0587465	0.208512
243160	BA	1	0.048205	0.793879	0.0361024	0.354119	1	0.0124558	0.0144242	0.0172414	1	1	1	1	0.00550425	0.0105425	1	1	1	0.227935	1	1	0.0808634	1	0.0188827	0.00862917	0.0365273	0.0548792	0.0130815	1	0.0175566	0.00937021	0	1	0.0569196	0.0412207	0.021098	0.0292333	0.0329628	0.0277234	0.0773945	0.0521542	0.106024	0.60329	0.0593335	0.145903	0.0315468	0.037146	0.0204412
243161	BA	0.803778	0.0691758	0.346494	1	1	1	0.027629	0.0146917	1	1	0.737166	1	1	0.00687434	0.0163502	1	1	1	0.778818	1	1	0.152239	1	0.0350034	0.0120542	0.117718	0.617364	0.0150221	1	0.080283	0.55683	0.115764	1	0.851843	1	0.0898881	1	1	1	0.431265	1	0.715338	1	1	0.530207	1	0.0720147	1
243164	BA	1	0.0288537	0.548273	0.193755	1	1	0.747808	0.181989	1	1	1	1	1	0.00677497	0.015053	1	1	1	1	1	0.856538	0.121298	1	0.0320912	0.0457585	0.0957515	1	0.0351862	1	0.0542541	0.0262215	0.00496725	1	1	1	0.0246685	0.398623	1	0.788889	1	1	0.22314	0.5	0.221098	1	0.0411051	1	0.223788
243230	BA	1	0.0233667	0.0548122	0.0353009	1	1	0.0409497	0.163722	0.104681	1	1	1	1	0.00846477	0.0224023	1	1	1	0.263444	1	1	0.132124	1	0.0325969	0.0619007	0.159551	0.0965573	0.0262003	0.0291229	1	0.0165538	0	1	0.0601024	0.0370939	0.0273076	0.0718349	0.0267829	1	0.0882049	0.038394	1	1	0.0481474	0.951828	0.0382944	0.0452772	0.17547
243231	BA	1	0.0324997	1	0.0244775	1	1	0.451535	0.166667	0.0486551	0.668963	1	1	1	0.0062859	0.0116518	1	1	0.0501037	0.281465	0.865874	1	0.0944731	1	0.024377	0.00471458	0.0539444	0.0787465	0.0376608	1	0.019479	0.0127066	0.00689271	1	0.0521364	0.0361024	0.0276948	1	1	0.692666	0.0620379	0.0448583	1	0.573155	0.367479	0.0373559	0.0190393	0.0417387	0.285011
243233	BA	1	0.0341859	0.495607	0.400826	1	1	1	0.0138863	0.15519	1	1	1	1	0.00574375	0.00945674	1	1	1	0.225642	1	1	0.0556836	1	0.0154912	0	0.0324108	0.0777976	0.0116273	1	0.0157678	0.00899104	0	1	0.0537575	1	0.0273076	1	1	1	0.656651	1	0.147148	1	0.198747	1	0.0220475	0.0313275	0.0181088
243243	BA	1	0.0399269	0.080362	0.152961	1	1	1	0.174073	0.0652794	0.48766	1	1	1	0.0090083	0.0171331	0.902604	1	1	0.168896	1	1	0.0907254	1	0.0361817	0.0243057	0.123165	1	0.0180857	0.0561044	0.0847754	0.0318601	0.0072306	1	0.0412726	0.0272148	0.0318381	0.0397029	0.0326775	0.861215	0.0597203	0.0397338	0.192283	1	0.0540691	0.929609	0.100798	0.0692343	1
243265	BA	1	0	0.0098846	0.00676609	1	0.0122367	0.00990876	0.00817284	0.0127909	0.0191825	1	1	1	0	0.00673424	1	0.0668511	0.0116625	0.0092718	0.270346	0.0548792	0.031677	1	0.0100114	0	0.0188107	0.0242073	0.00926605	0.0260121	0.0104389	0.00627742	0	0.539412	0.0585268	0.0560103	0.0372386	0.0467798	0.370512	1	1	1	0.464058	1	0.0569196	1	0.0363881	0.0178824	0.010257
243274	BA	1	0.0343743	0.0548572	0.14772	0.520611	0.969446	0.249453	0.150642	1	1	1	1	1	0.0100146	0.0273801	1	1	1	1	1	1	0.0869955	0.837647	0.0423692	0.0058949	0.113328	1	0.111111	1	0.0590988	0.0369939	0.00842898	1	0.221098	0.510567	1	1	1	1	0.0954063	0.0433452	0.0208513	0.0756324	0.0565682	1	0.174073	0.167824	0.242428
243275	BA	1	1	1	0.0265943	1	1	0.0152652	0.788889	1	1	1	1	1	0.00673656	0.0194754	1	1	1	0.427855	1	1	0.153307	1	0.0468869	0.049397	0.10959	0.0759446	0.0457585	1	1	0.215598	0.0792406	1	1	1	0.0255476	0.995654	1	0.0202799	1	1	1	0.318809	0.510567	0.0384615	0.108177	1	1
243276	BA	1	1	0.188331	0.879757	1	0.98258	0.0136854	1	1	0.637496	1	1	1	0.00630208	0.0223095	1	1	0.376283	1	1	0.494492	0.223788	1	0.0553069	0.050368	0.1563	0.0741023	0.0971588	1	1	1	0.25733	1	1	1	0.0622056	1	1	0.021343	0.726348	1	1	1	1	1	0.768622	1	1
243277	BA	1	0	0.00988522	0.00808553	1	0.0128019	0.00867606	0.00983695	0.140906	0.0223366	0.837647	1	1	0.0047677	0.00709793	1	1	0.0140216	0.0134603	1	1	0.0410227	1	0.0128153	0	0.0264174	0.0311762	0.010429	1	0.0133059	0.00692253	0	1	0.0515227	0.0659025	0.0368743	1	0.394073	0.0234425	1	1	0.454409	1	0.226812	0.0382246	0.010357	0.0282588	0.01372
243365	BA	1	0.0357672	0.753068	0.0315246	1	0.0165598	0.013528	0.158259	0.0178263	0.0245572	1	1	1	0.005714	0.00956859	1	1	0.238058	0.0283136	1	1	0.0587465	1	0.0208333	0.00489714	0.0509689	0.150205	0.0127133	1	0.0166782	0.00959933	0	1	0.0567544	0.0408019	0.0289898	0.0358156	0.0272939	0.0229157	0.0766533	0.0516621	0.115506	0.450076	0.0489711	0.0694014	0.0298673	0.0377236	0.0207312
246194	BA	1	0.0337402	0.0417387	0.196611	0.879757	1	0.0141673	0.131839	0.0510594	0.588592	1	1	1	0.0087855	0.0183255	1	1	1	0.134121	1	1	0.112536	1	0.027891	0.00820204	0.0718349	1	0.0340753	1	0.0523495	0.0434533	0.00980392	1	0.0799448	0.0354335	0.0176617	0.0838869	0.0239686	1	0.0455402	0.0383345	0.0173176	0.107808	0.221796	1	0.357669	1	0.405101
246195	BA	1	0.0337814	0.247173	1	1	1	0.0359017	0.232029	1	1	1	1	0.902604	0.00645636	0.00940055	1	1	0.0239258	1	1	1	0.0791247	1	0.0269901	0.00476053	0.0451367	0.55683	1	0.991302	0.0226909	0.112097	0.191236	1	0.698422	1	0.030194	1	1	1	0.842398	1	0.692666	1	0.823269	1	0.650363	0.0358602	0.0236719
246196	BA	1	0.0377807	0.0702044	0.177359	1	0.156032	0.0220787	0.177359	0.0682241	0.495607	1	1	1	0.00894698	0.0169912	1	1	0.0247537	0.220381	1	1	0.0983527	1	0.0333794	0.0316073	0.140352	1	0.0158674	0.0549221	0.0787465	0.0342922	0.00755802	1	0.0572034	0.0266179	0.0278098	0.0334604	0.0335617	0.0244775	0.0628108	0.0471683	0.165003	1	0.0170873	0.137129	0.114355	0.0637845	0.475653
246197	BA	1	0.0072691	1	0.0777976	1	1	0.413186	0.172536	0.143707	1	1	1	1	0.00736085	0.0127887	0.668963	1	0.0263035	0.0280286	1	1	0.172536	1	0.030811	0.0112237	0.0751326	0.0648499	1	1	0.0261959	0.0124882	0	1	0.0579119	0.0373192	0.0269361	0.0423692	0.0279567	1	0.389312	0.0459357	0.218884	1	0.162796	1	0.0121329	0.0425867	0.0899346
246200	BA	1	0.0418654	1	0.0266798	1	0.0215527	0.0298304	0.172536	0.139008	1	1	1	1	0.00601935	0.0145731	1	1	1	0.170827	1	1	0.090873	1	0.0292451	0.0139109	0.0817718	0.0912525	0.0150106	0.0312238	0.0261869	0.0122169	0.0122169	1	0.0563548	0.0198092	0.0224373	0.0509689	0.0275604	0.0982274	0.0907254	0.0494515	0.0882049	0.313105	0.361069	1	0.0204412	1	0.437829
247156	BA	1	0.0377807	0.105754	0.265284	1	0.136635	0.0233176	0.247173	0.0878178	1	1	1	1	0.0087897	0.0183084	1	1	0.0231976	0.273405	1	1	0.09383	1	0.0350941	0.0201867	0.114663	1	0.0153846	0.0572871	0.0709647	0.0302784	0.00849116	1	0.0538068	0.0266891	0.0235799	0.0372802	0.0306389	0.0217391	0.0576151	0.0472704	0.185986	1	0.0883489	1	0.0642969	0.0630761	1
251221	BA	1	0.0542541	0.0416514	0.227935	1	1	1	0.014309	0.0302521	1	1	1	1	0.00742931	0.0246774	0.270346	1	1	0.273405	0.808687	0.181533	0.142217	1	0.0259682	0.0215139	0.0684835	0.276259	1	0.0779793	0.0546417	0.013233	0	1	0.0650332	0.0896467	0.0263707	0.394073	1	1	0.0944731	0.0501037	0.0744502	1	0.0882049	0.037146	0.0152046	0.0767094	0.277619
254945	BA	1	0.0388055	1	1	1	1	0.0294804	0.204664	1	1	0.333333	1	1	0.00723398	0.010328	1	0.573155	1	1	1	0.674998	0.14772	1	0.0233667	0.0398874	0.0645933	1	0.014221	1	0.027839	0.0220659	0	0.656651	0.0489148	0.274856	1	1	1	1	0.662849	0.704118	0.715338	1	0.120715	0.539412	0.012368	1	1
257309	BA	1	0.0398369	0.0642317	0.0327623	1	0.182865	0.0158173	0.215598	0.12141	1	1	1	1	0.00951552	0.0167961	1	1	1	0.209663	1	1	0.0675864	1	0.0429632	0.0334604	0.106763	1	0.0161892	0.0307476	0.0691156	0.0291065	0.00693341	1	0.0560103	0.087564	0.033134	1	1	0.0239098	0.0930689	0.0590988	0.431265	1	0.0415533	0.951828	0.103952	0.0554585	1
257310	BA	1	0.046824	1	0.0333186	1	0.0183793	0.5	0.016812	0.018208	1	1	1	1	0.00569817	0.0105826	1	1	0.0166605	0.208512	1	1	0.067177	1	0.0209338	0.00874883	0.0440549	0.0765669	0.0132887	1	0.0194519	0.0101795	0	1	0.056276	0.0312905	0.0202482	0.0354056	0.030915	0.0256932	0.0758699	0.0473374	0.114355	0.431265	0.211808	1	0.0265687	0.0353862	0.0238095
257311	BA	1	0.0462919	1	0.0334604	1	0.0187026	1	0.0163321	0.0184188	0.969446	1	1	1	0.00565863	0.0106699	1	1	0.0166072	0.213777	1	1	0.0666079	1	0.0208135	0.00890729	0.0433258	0.0765669	0.0131777	1	0.0197243	0.0102715	0	1	0.0556836	0.0326389	0.0200586	0.0366626	0.0322253	0.0249429	0.0744502	0.0471372	0.117129	0.407177	0.204664	1	0.0547891	0.0364053	0.0234633
257313	BA	1	0.0458213	1	0.0320289	1	0.0179537	0.0225064	0.0163875	0.0186981	1	1	1	1	0.00614931	0.013786	1	1	0.84713	0.167824	1	1	0.0668511	1	0.019273	0.00917244	0.0423998	0.0732194	0.0129817	1	0.0189503	0.00924028	0	1	0.056276	0.0339902	0.0200166	0.0478788	0.0324423	0.0260431	0.0794595	0.0465228	0.105168	0.384311	0.193518	1	0.0249653	0.0348702	0.0215577
257363	BA	0.920653	0.0538543	1	0.720868	1	1	0.479344	1	1	0.969446	1	1	0.637496	0.00673543	0.00992104	1	1	1	1	1	0.261513	0.112536	1	1	0.0662858	0.0814067	0.888937	1	1	0.0321631	0.291392	0.0962722	1	0.0427187	0.55683	0.145221	1	1	0.539412	1	0.898062	1	1	0.135561	0.808687	0.0149254	1	0.407177
258594	BA	1	0.0405555	1	0.0271964	0.938525	1	1	0.276259	0.170827	1	1	1	1	0.00622195	0.0120694	1	1	1	0.0548122	1	1	0.117904	0.960653	0.0260431	0.0167445	0.0958607	1	0.0140488	1	0.0232987	0.0130574	0.00607589	1	0.0771688	0.0301558	0.0211412	0.0470886	0.0279762	0.832876	0.0883489	0.0497317	0.0193507	0.0674586	0.0675864	0.171706	0.0305161	0.0440117	1
259536	BA	1	0.072624	0.573155	0.0270573	1	0.0229157	1	0.0180152	0.12625	0.698422	1	1	1	0.0055973	0.00996544	1	1	0.012774	0.188014	1	0.176125	0.0585086	1	0.0247851	0	0.0367449	0.0443993	0.0118065	1	0.0173246	0.0173969	0	1	0.0580658	0.0343615	0.0328208	0.0465798	0.0263097	0.0226688	0.0809927	0.0576793	0.127326	0.813572	0.308969	0.828083	0.0132506	0.333333	0.0222614
262543	BA	1	0.0481474	0.218101	1	1	1	0.0152393	0.23604	1	1	1	1	1	0.00808553	0.0124093	1	1	0.788889	0.151062	1	0.768622	0.0807967	1	0.0279567	0.00793912	0.0740267	0.823269	0.0334215	1	0.039625	0.0458802	0.00547877	1	0.0511022	0.0349183	0.0192308	1	0.0525699	0.0221797	0.0716404	0.0437563	0.302133	1	0.181065	0.0418046	0.0912525	0.0369046	0.30049
262698	BA	1	0.0628108	0.171706	0.0229983	0.376283	1	0.0128737	0.206021	0.0321345	1	1	1	1	0.00582683	0.0105309	1	1	1	0.12912	1	1	0.082435	1	0.0240164	0.0183084	0.050368	1	0.0163615	0.0275666	0.0230052	0.012023	0.00748935	1	0.0521889	0.0395375	0.0335617	0.037566	0.0270573	0.973831	0.0788782	0.0572871	0.143707	1	0.0508187	1	0.0127303	0.0336194	1
262724	BA	1	0.03754	0.0748696	0.22314	1	1	0.0305161	0.13318	0.051462	1	1	1	1	0.00761287	0.0280743	1	1	1	0.293347	1	1	0.139642	1	0.0325259	0.0148506	0.155478	0.108265	0.0277312	1	1	0.0169999	0.00528701	0.452979	0.0439183	0.0498368	0.0243797	0.05	0.0258405	0.879757	0.0903295	0.0368087	0.753068	0.439421	0.0353862	1	0.101483	0.969446	0.929609
262768	BA	1	0.384311	1	0.624196	1	1	1	1	1	0.548273	1	1	1	0.00724855	0.0215078	1	1	1	1	1	1	0.0960713	1	1	0.0109835	0.951828	1	1	1	1	0.565115	1	0.98258	1	1	1	1	0.417025	1	1	1	0.520611	0.902604	1	0.674998	1	0.0455402	1
264201	BA	1	0.0693471	0.995654	1	1	1	0.0186886	0.0135799	1	1	1	1	1	0.00596522	0.0145937	1	1	0.450076	0.803778	0.218101	1	0.134767	1	0.0276727	0.0142191	0.10952	0.400826	0.015675	1	0.0882049	0.0902023	0.126806	1	1	0.0454272	0.0545338	1	1	1	1	1	0.610399	1	0.145903	1	0.0312101	1	1
264202	BA	0.778818	0.0505828	0.327803	0.875145	1	1	0.0330115	0.0147962	1	1	1	1	1	0.00663842	0.017692	1	1	1	1	1	1	0.12625	1	0.035396	0.0143217	0.0891119	1	0.017449	1	0.0745771	0.856538	0.140578	0.960653	0.30825	1	0.119524	1	0.803778	1	1	1	0.680957	1	0.1618	1	0.637496	0.0732194	1
264203	BA	1	0.038408	1	0.025641	1	1	1	1	0.245355	1	1	1	0.768622	0.00580159	0.012092	1	1	0.0191847	0.190127	1	0.454409	0.0918606	1	0.0245957	0.0147613	0.0626621	0.865874	0.0138294	1	0.0272795	0.0115576	0.0113387	1	0.668963	1	0.280219	1	0.0286053	1	0.065566	0.0534789	0.0878986	0.420742	0.0586656	0.0809927	0.0209997	0.0668511	1
264462	BA	1	0.0401831	0.273405	1	0.788889	1	1	0.167824	1	1	1	1	1	0.0070385	0.0140102	1	1	0.630904	0.0415176	1	1	0.182865	1	0.0241967	0.0131933	0.0623589	0.12141	1	1	0.104329	0.0260969	0.00953981	1	0.0594392	0.0319737	0.0284969	1	0.0299516	1	0.0660386	0.0427963	0.0787465	0.354119	0.204664	1	0.0111252	0.119077	1
264730	BA	1	0.0376608	1	0.0238095	1	0.013742	0.0135111	0.0147559	0.12625	1	1	1	1	0.00562158	0.00911586	1	1	0.0164147	0.0233351	1	1	0.0543856	1	0.015571	0.00550361	0.0408688	0.0447296	0.010643	0.0325259	0.0149927	0.00840305	0	1	0.0506464	0.0409871	0.0409686	0.034759	0.0333035	0.0279143	0.0884875	0.0574418	0.142496	0.471879	0.0651188	0.292379	0.0123074	0.0374546	0.017589
264732	BA	1	0.0380926	0.0493592	1	1	0.656651	1	0.225642	0.0532031	1	1	1	1	0.00854259	0.0169083	1	1	1	0.114663	1	0.773736	0.139885	1	0.0283278	0.00523234	0.0629483	1	0.0396923	1	0.0512593	0.0263707	0.0052846	1	1	1	0.0227487	0.5	0.747808	1	0.0732194	0.0461302	0.0183592	0.118599	0.0551369	1	0.0930689	1	0.947403
265072	BA	1	0.0320847	1	0.0351572	0.530207	1	0.530207	0.0112818	0.0172939	1	1	1	1	0.00547137	0.00865405	1	1	1	0.0279762	1	1	0.0534152	1	0.0173887	0.0093758	0.0380926	0.128273	0.0127251	1	0.0181667	0.00910549	0	1	0.0526316	0.218884	0.0930689	1	0.520611	1	0.0788782	0.0491242	0.104329	0.956245	0.212813	0.0419219	0.0109484	0.0529491	0.0165266
265311	BA	1	1	1	1	0.737166	1	1	0.870518	1	0.788889	1	1	1	0.00819129	0.0391346	1	1	1	1	1	1	0.0989866	1	0.133425	0.00772936	0.704118	1	1	1	1	1	1	1	1	1	1	1	1	1	1	1	0.643981	1	1	1	0.823269	0.0944731	1
266117	BA	1	0.0306208	0.0760881	1	0.55683	1	1	0.234323	0.15803	0.148264	1	1	1	0.00723921	0.0160316	1	1	1	0.207301	1	1	0.12625	1	0.0265408	0.0131832	0.0745144	1	1	0.0545055	0.0256932	0.027866	0.0101763	1	0.0478788	0.0373905	0.0193427	0.0311661	0.029294	0.0213125	1	1	0.252614	1	0.0162077	1	0.0277606	1	1
266264	BA	1	0.0461302	1	0.0422337	0.709756	0.0155018	1	0.0144549	0.0173799	1	1	1	1	0.00581663	0.0109078	0.565115	1	1	0.150642	1	1	0.0711213	1	0.0163862	0.0148245	0.040647	0.0623029	0.0136873	1	0.0157734	0.00908944	0	1	0.05996	0.0343348	0.02418	0.0332984	0.0292676	1	0.0792406	0.0480864	0.153968	0.758289	0.0546417	0.0330386	0.00990099	0.0409871	0.0221823
266265	BA	1	0.0468022	1	0.0395764	0.255049	0.0153436	0.440994	0.0146596	0.0179135	0.0391346	1	1	1	0.00583362	0.0130545	0.925136	1	1	0.0319478	1	1	0.0783113	1	0.0188016	0.00852865	0.0461302	0.0601024	0.0140845	0.0330386	0.0173605	0.00910034	0	1	0.045244	0.032104	0.0188962	0.0291536	0.0294003	1	0.0740267	0.0466337	0.0227682	0.0629483	0.0463976	0.164449	0.0283481	0.0389748	0.0232285
266779	BA	1	0.0675864	0.492243	0.0230538	1	1	0.0158719	0.240318	0.140688	1	1	1	1	0.006103	0.0110609	1	1	0.643981	0.152961	0.704118	1	0.09383	1	0.0244954	0.0127194	0.0533483	0.070049	0.0177311	1	0.0243902	0.0117805	0.00846877	1	0.0553541	0.038394	0.0215314	0.0593335	0.0281147	0.02581	0.108352	0.0526316	0.164729	1	0.070128	0.140798	0.0142857	0.0375128	0.255049
266834	BA	1	0.0686406	0.548273	0.0226205	0.60329	1	0.0130342	0.240318	0.114355	1	1	1	1	0.00613795	0.0115248	1	1	0.0339042	0.123078	1	1	0.0997777	1	0.0283278	0.0135103	0.0505828	0.793879	0.0169166	0.0325508	0.0263158	0.0127165	0.00845363	1	0.0674586	0.019456	0.0234314	0.0488555	0.0275127	0.0238927	0.101792	0.0541831	0.0214583	0.0745144	0.0517137	0.0581373	0.0153642	0.0450008	0.248046
266835	BA	1	0.0729982	0.305276	0.0218717	1	1	1	0.624196	0.113328	0.668963	1	1	1	0.00591716	0.0110199	1	1	0.0185185	0.112945	1	1	0.0912525	1	0.0280445	0.0225236	0.0683141	1	0.0170361	0.0267829	0.0261728	0.0126582	0.0113437	1	0.0597203	0.0195257	0.0274304	0.0622839	0.0294042	1	0.102359	0.04347	0.0214035	0.0702416	0.150642	0.142311	0.014006	0.0453092	0.196405
266940	BA	1	0.0738683	0.0985934	0.277619	1	0.384311	1	0.233427	0.10731	1	1	1	1	0.0091317	0.0182957	1	1	0.0337612	0.305276	1	1	0.0968251	1	0.0316929	0.0434617	0.102867	0.450076	0.0168226	0.0434783	0.117904	0.0175313	0.00496631	1	0.530207	0.0988222	0.0263707	0.1324	0.0572871	0.0229606	0.116251	0.0464304	0.580974	1	0.0380579	0.165273	0.067929	0.0601024	1
267608	BA	1	0.0486912	1	0.0402837	0.333333	0.0153007	0.973831	0.0142313	0.0182819	1	1	1	1	0.00566968	0.0105258	1	1	1	0.168896	1	1	0.0836218	1	0.015843	0.0138241	0.0378332	0.0629483	0.0134841	0.0308662	0.0188827	0.00926281	0	1	0.0494155	0.037969	0.0327465	0.0350034	0.0291065	1	0.0861916	0.0488246	0.132124	0.462716	0.0166271	0.029728	0.00923838	0.0357672	0.0241558
267747	BA	0.920653	0.0366049	0.0592205	0.379036	1	1	0.0362516	0.33187	0.0894418	1	1	1	1	0.00844905	0.0209915	1	1	0.0269318	0.214704	0.686845	1	0.0851446	1	0.0318149	0.0480217	0.217294	0.357669	0.0153944	0.0453798	0.0587932	0.0469837	0.00586862	1	0.588592	0.11043	0.0593335	0.0425867	0.0281017	1	0.0573273	0.0415705	0.0188616	0.530207	0.0232487	1	0.117528	0.0961729	0.969446
269084	BA	1	0.0446683	0.0369744	0.161093	1	1	1	0.0137064	0.10262	1	1	1	1	0.0070231	0.0242503	1	1	1	0.270346	1	1	0.139885	1	0.0260431	0.0263949	0.0762898	0.19041	0.134972	1	0.0532778	0.0134691	0.0116477	0.978209	0.0596319	0.0587147	0.0952848	1	1	1	0.969446	1	0.389312	1	0.0547891	1	0.0861916	1	0.152961
269482	BA	1	0.0474595	1	0.0360429	0.280219	0.0157885	0.856538	0.0147502	0.0168325	1	1	1	1	0.00563	0.0102648	0.457229	1	1	0.0421146	1	1	0.0838869	1	0.0194601	0.00860631	0.0390323	0.057857	0.0129801	0.311074	0.0172939	0.00941091	0	1	0.0499213	0.0379553	0.0313617	0.0296745	0.0288008	1	0.0734226	0.0473374	0.0202438	0.0728797	0.0524508	0.150205	0.029728	0.038167	0.0201121
269483	BA	1	0.0482596	0.580974	0.0369543	0.285011	0.0162782	0.0134782	0.0143329	0.0178118	1	1	1	1	0.00565225	0.0098079	1	1	1	0.0619706	1	0.783869	0.0841322	1	0.019285	0.00890177	0.0432325	0.0555556	0.013259	0.0276635	0.0182196	0.00944966	0	1	0.0314506	0.0300665	0.0240746	0.0301442	0.0283278	0.0256932	0.0779793	0.0463976	0.140798	0.565115	0.0173844	0.183699	0.0310684	0.0409871	0.0206026
269484	BA	1	0.0324997	1	0.763473	1	1	0.0276392	0.165667	1	1	1	1	1	0.00648672	0.0103414	1	1	1	0.686845	1	0.539412	0.159551	1	0.027085	0.0412726	0.0691758	0.39172	0.0134757	0.715338	0.0304916	0.0273336	0	1	0.0464304	0.38171	1	1	1	1	1	0.995654	0.938525	0.5	0.121838	0.934072	0.0130912	1	1
269796	BA	1	0.0351862	1	0.0255098	1	1	1	0.0152983	0.13059	1	1	1	1	0.00637111	0.0114026	1	0.709756	0.0152209	0.227379	1	1	0.0841322	1	0.0216096	0.00627273	0.0790041	1	0.0136945	1	0.0232285	0.0128446	0.00510736	1	0.0585086	0.0409497	0.0361565	0.0322535	0.0286053	1	0.0748137	0.0414509	0.0182495	0.0690537	0.234762	0.092133	0.118762	1	0.405101
269798	BA	1	0.00838276	0.0277535	0.0138359	1	1	0.0358156	0.215598	0.111624	1	1	1	1	0.00687964	0.0230118	1	1	0.0170955	1	1	1	0.145903	1	0.0250714	0.0492373	0.263444	0.09383	0.044096	1	0.0602335	0.0245706	0.00523435	1	0.0613782	0.0354244	0.155758	1	0.0279945	1	0.0762898	0.0345772	0.111111	1	0.150642	0.0288537	0.0159941	0.0456912	0.21646
269799	BA	1	0.0344776	0.55683	0.0237516	1	1	1	0.159344	0.044173	0.026163	1	1	1	0.00642076	0.0124252	1	1	0.0508187	0.21076	1	1	0.0813509	1	0.0259953	0.00524445	0.0533483	0.0809288	0.0384353	1	0.020383	0.0118572	0.00459146	1	0.0556836	0.0321848	0.0243902	0.0823949	0.0272322	0.960653	0.0579649	0.0384615	0.947403	0.427855	0.206021	1	0.0308864	0.0389121	0.255049
269800	BA	1	0.0314767	0.174073	0.144492	1	0.139764	0.0222067	0.156032	0.0912525	1	1	1	1	0.00913811	0.0162541	1	1	0.0451617	0.165003	1	1	0.11043	1	0.0418654	0.0174008	0.281465	0.466708	0.0156529	0.0334215	0.0651602	0.0304378	0.00500906	1	0.070128	0.0329199	0.0170537	0.039422	0.028012	0.0283973	0.0510594	0.046965	0.127813	1	0.20167	0.548273	0.420742	1	1
271848	BA	1	0.0511022	1	0.0360107	0.379036	0.0151293	0.0137511	0.0149825	0.0180058	1	1	1	1	0.00576972	0.0105041	1	1	1	0.0441353	1	1	0.0815685	1	0.0192601	0.00857061	0.037194	0.0564294	0.01372	0.0556836	0.0191804	0.00939356	0	1	0.0538068	0.0402352	0.0252512	0.027735	0.0301322	0.0250714	0.0812361	0.0531239	0.122626	1	0.0630761	1	0.0294804	0.0407285	0.0216542
272558	BA	1	0.0272645	0.0442771	1	0.643981	1	0.0140462	0.181989	0.120078	1	1	1	1	0.00845109	0.010989	0.457229	1	0.828083	0.141633	1	1	0.0736105	1	0.0271563	0.00531367	0.0646474	1	0.0282988	0.0436947	0.046824	0.0431275	0.0056024	1	0.0587622	0.0355178	0.0210776	0.709756	0.0242459	0.0230052	0.0586985	0.0352774	0.246276	1	0.189547	0.124062	0.10532	0.0341768	0.181989
272559	BA	1	0.00928322	0.42435	0.0123981	1	0.0348445	0.0128273	0.191503	1	1	1	1	1	0.00673864	0.0206149	1	1	0.0250259	0.285011	1	1	0.144492	1	0.0252159	0.0419219	1	0.151062	0.0440549	1	0.0661905	0.0327465	0.00662752	1	0.0668511	0.0483116	0.0295894	1	0.068032	0.565115	0.0745771	0.060355	0.692666	1	0.0668511	0.73178	0.0434783	0.0606741	1
272560	BA	1	0.0493398	0.893506	0.0379412	0.333333	0.0156444	0.0138166	0.0143275	0.0183255	1	1	1	1	0.00560401	0.0105196	1	1	1	0.0405873	1	1	0.080202	1	0.0189503	0.00900115	0.037566	0.0563548	0.0136339	0.0590988	0.0188256	0.00952137	0	1	0.0544765	0.0421563	0.0273801	0.0287813	0.029922	0.0267068	0.0810554	0.0539001	0.121941	0.548273	0.0581138	0.159551	0.0307193	0.038579	0.0217371
272561	BA	0.861215	0.0624657	0.454409	1	1	1	0.0295894	0.0146873	1	1	0.588592	1	1	0.00581781	0.0160996	1	1	1	0.610399	1	1	0.154286	1	0.0303759	0.0122121	0.111057	0.596025	0.0158387	1	0.0654633	0.321181	0.123668	1	1	1	0.0947612	1	1	0.893506	1	1	0.934072	1	1	0.455826	0.798842	0.0732194	1
272562	BA	1	0.0444546	0.0590988	0.0934669	0.454409	1	0.32176	0.165273	0.0487927	1	1	1	1	0.00861729	0.0167379	0.951828	1	0.650363	0.143707	1	0.270346	0.0797601	1	0.0296343	0.0161398	0.0934669	1	0.0339631	1	0.0363881	0.0482596	0.00567443	1	0.0548572	0.0343743	1	1	0.0273458	0.573155	0.0533483	0.0443403	0.565115	1	0.050368	0.128708	0.0608576	0.0491242	0.100416
272563	BA	1	0.0524227	0.0443093	0.0884189	1	0.0348948	0.0139284	0.149277	0.0575482	1	1	1	1	0.00853238	0.0146516	1	1	0.31941	0.143707	1	1	0.0975437	1	0.0225815	0.0131311	0.0668511	1	0.0322581	0.038286	0.0354856	0.0445317	0.00485852	1	0.0543856	0.0363522	0.0903295	0.0477131	0.0249036	1	0.0519221	0.0380579	0.861215	0.991302	0.233427	1	0.327277	1	1
272568	BA	1	0.0391346	0.285011	0.0250496	0.773736	0.861215	1	0.245972	0.145221	1	1	1	1	0.00613464	0.0129434	1	1	0.0191989	0.1663	1	1	0.0791247	1	0.0227086	0.0143329	0.0678209	1	0.0157997	0.0388055	0.0304916	0.0134351	0.00522712	1	0.0625	0.0550434	0.112097	0.0471986	0.865874	1	0.0874753	0.0498368	0.0208829	0.0630761	0.0685635	0.145903	0.0731113	0.742508	0.302936
272620	BA	0.268727	0	0.00821223	0.00604435	0.0496459	0.0108869	0.00820438	0.00796165	0.0132769	0.0186981	0.0158513	1	0.0224942	0	0.00594079	1	0.229015	0.00857864	0.009103	0.0130704	0.0231478	0.0451111	1	0.00853336	0	0.0158615	0.0176725	0.0080528	0.0089126	0.0098079	0.00608821	0	1	0.0204254	0.0373905	0.0324423	0.452979	0.0762898	0.0269865	1	1	0.370512	0.737166	0.0771688	0.0152935	0.00567621	0.0144384	0.00843614
272621	BA	1	0.0354426	0.0606741	0.080362	1	0.035396	1	1	1	1	0.870518	1	1	0.00919152	0.0176725	1	1	1	0.129888	1	1	0.0985934	1	0.0238927	0.00537754	0.070738	0.510567	1	0.0182583	0.0567544	0.0255053	0.00545162	1	0.30049	1	0.0904927	0.0477993	1	1	1	1	0.427855	1	0.174073	1	0.0606741	0.0592205	1
272623	BA	1	0.0431519	0.0776033	0.038206	1	1	0.415121	1	1	1	0.442549	1	1	0.00898534	0.0176725	1	1	0.793879	0.10952	1	1	0.0923881	1	0.0331483	0.00628931	0.0728797	1	1	0.861215	0.0688569	0.0244954	0.00539247	1	0.243433	0.0613458	0.0684004	1	1	1	0.709756	1	0.225642	0.884354	0.0757538	0.737166	0.0602335	0.0694014	0.384311
272626	BA	1	0.0379412	0.0879776	0.198186	1	1	0.573155	0.207301	0.115764	1	1	1	1	0.00866803	0.011861	1	1	1	0.140578	1	1	0.0951598	1	0.0300131	0.00539058	0.0694544	1	1	1	0.0545616	0.0438137	0.00537863	1	0.42435	0.0542541	0.0249222	1	1	0.0245834	1	1	0.405101	1	0.173324	0.0469268	0.0764472	0.0440549	0.255049
272631	BA	1	0.0438676	0.0607684	0.115764	1	1	1	0.156032	0.165273	1	1	1	1	0.00879343	0.0191136	1	1	1	1	1	1	0.0817222	1	0.0314506	0.0300369	0.111111	1	0.0155842	1	0.965053	0.0219932	0.00671655	0.828083	0.255049	0.041612	0.0307193	1	0.0307991	1	0.0545889	0.0395507	0.150642	1	0.25	0.596025	0.0810554	0.0585627	1
272843	BA	1	0.00494541	0.0117603	0.0083695	1	0.0141706	0.0141957	0.0100883	0.0141738	0.036314	1	1	1	0.00469658	0.00803653	1	1	0.0131045	0.261513	0.232502	1	0.0369809	1	0.0118311	0	0.0272322	0.084965	0.0100231	0.0257573	0.0128495	0.00884635	0	1	0.783869	0.0548122	0.0373905	0.373444	1	0.0252399	1	1	1	0.630904	0.104508	0.180584	1	0.0254715	0.0145905
272943	BA	1	0.0688569	0.290386	0.0249832	0.565115	0.0230307	1	0.185256	0.0373192	1	1	1	1	0.00607764	0.0155931	1	1	1	0.197216	1	1	0.0980987	1	0.0284881	0.0134864	0.118084	1	0.0147845	0.0289898	0.0267068	0.0125875	0.00580016	1	0.0555556	0.0434275	0.0284651	0.055801	0.0264174	0.0334215	0.0793521	0.0462539	0.0964643	0.60329	0.25	0.0517632	0.0211412	0.0513982	0.398623
272944	BA	1	0.0507067	1	1	1	0.0287159	1	0.920653	0.747808	1	1	1	0.573155	0.00590363	0.0107303	1	1	0.0524782	1	1	0.337997	0.114031	1	1	0.0184738	0.0713151	1	1	1	0.0370065	0.409216	0.0756735	1	0.061752	0.400826	0.191236	1	0.326211	0.510567	1	0.783869	0.405101	1	0.15756	1	0.0159694	0.103546	1
272947	BA	0.884354	0.0532031	1	0.851843	1	1	0.907134	0.818432	1	1	1	1	1	0.00573882	0.0111582	1	1	0.808687	1	1	0.292379	0.131839	1	0.726348	0.0691156	0.0776033	1	1	0.637496	0.0361301	0.25	0.0969109	1	0.0468664	0.427855	0.252614	0.798842	1	0.753068	1	0.539412	0.337997	1	0.141431	1	0.0160465	1	0.753068
273068	BA	1	0.0620379	0.0583944	0.217294	1	1	0.588592	0.141929	1	1	1	1	1	0.00894487	0.0153846	1	1	1	0.111111	1	0.674998	0.137597	1	0.0272487	0.00516695	0.0895456	1	0.0333794	1	0.0344398	0.048579	0.00588741	1	0.0462539	0.0298673	0.0223926	1	0.0228332	1	0.0460851	0.0364053	0.197996	0.451535	0.588592	1	1	1	1
273119	BA	1	1	1	1	1	1	1	1	1	1	0.920653	1	1	0.00936814	0.0231325	1	1	1	1	1	1	0.0943213	1	0.112536	0.0102842	0.624196	1	1	1	1	1	1	1	1	1	1	1	1	0.680957	1	1	0.747808	1	1	0.588592	1	0.137129	1
273121	BA	1	0.0304916	0.276259	0.0331756	1	0.726348	0.0170642	0.147148	0.0282325	1	1	1	1	0.00761109	0.015873	1	1	0.0262526	0.229015	1	1	0.127813	1	0.0678209	0.00934138	0.103329	0.0633076	0.0414897	1	0.0292333	0.0166413	0.00496222	1	0.0520627	1	0.0226378	1	0.0516882	0.0218227	0.742508	1	1	0.818432	0.286135	0.0480864	0.0283207	1	0.177943
278197	BA	1	0.0309504	0.442549	1	1	0.0407285	0.318201	1	1	1	1	1	1	0.00906464	0.0128273	1	1	0.960653	0.0894418	1	1	0.154286	1	0.033646	0.00587542	0.107903	1	1	0.0161232	0.0760173	0.0224675	0.0063403	1	0.376283	1	0.0817222	1	1	0.0215199	1	1	0.686845	1	0.0941638	0.0621855	0.0608576	0.0501987	1
279010	BA	1	0.0313934	0.0614412	0.153968	1	1	0.0145731	0.208512	0.12912	0.973831	1	1	1	0.00866131	0.0125437	1	1	0.610399	0.178506	1	1	0.084965	1	0.0259278	0.0072644	0.0697484	1	0.0279762	0.0781502	0.0561044	0.0403721	0.00574073	1	0.0590988	0.0396132	0.0167507	1	0.0263949	0.021488	0.0604683	0.0418046	0.465389	1	0.0553998	0.0392442	0.163267	0.0379412	0.168896
279238	BA	0.898062	0.0767644	1	0.0292392	1	1	0.929609	0.25	0.0962722	1	0.934072	1	1	0.00687036	0.0129184	1	1	0.0162718	0.112097	0.548273	1	0.0883489	1	0.0267471	0.0172401	0.0582496	1	0.0144002	1	0.0390323	0.0137831	0.0075803	0.851843	0.0666667	0.0332077	0.0218486	0.0335301	0.0293885	1	0.0757538	0.0607219	0.143707	0.573155	0.11692	1	0.0149346	0.0520044	0.248615
279808	BA	1	0.0330643	0.037194	0.108769	1	1	0.0127683	1	0.0954063	1	1	1	1	0.00851642	0.0123409	1	1	1	0.140237	1	1	0.150642	1	0.0255703	0.00646122	0.0736105	0.879757	1	0.0151242	0.0440117	0.0462539	0.00551936	1	0.25	0.0484971	0.0263035	1	0.14975	0.021343	1	1	0.60329	1	0.084965	0.289358	0.520611	0.0450437	0.166667
281090	BA	1	0.0434617	0.0821862	0.0333333	1	0.39172	1	0.165924	1	0.888937	1	1	1	0.00900901	0.0172008	1	1	1	0.476892	1	1	0.100416	1	0.0265943	0.0329199	0.105168	1	0.0157953	1	0.1	0.0324108	0	1	0.0625	0.0654633	0.0811168	1	0.803778	1	0.742508	1	1	1	0.158921	1	0.650363	0.051015	1
283165	BA	1	0.0777976	1	1	1	1	1	0.140352	1	0.617364	1	1	1	0.00584388	0.0118331	1	1	0.0254446	0.181065	1	1	0.0940002	1	0.0287159	0.0175298	0.0551901	1	0.017589	1	0.0242674	0.0124311	0.008	1	0.468016	1	0.0828461	1	0.686845	0.898062	0.080362	0.0424577	0.0866731	1	0.20167	0.793879	0.0815155	0.0374234	1
283166	BA	1	0.0798538	1	0.0215527	0.698422	1	0.510567	0.1563	1	0.643981	1	1	1	0.00572673	0.00995461	1	1	0.024291	0.158484	1	1	0.0909091	1	0.0255913	0.0194387	0.055801	1	0.0161671	1	0.0219022	0.0128665	0.00692632	1	0.280219	0.111624	0.0786086	1	1	1	0.0750306	0.039625	0.0801187	0.539412	0.136967	1	0.0804389	0.0402352	1
283942	BA	1	0.020294	0.417025	1	1	0.0151117	0.0226773	1	1	1	1	1	0.837647	0.00530398	0.00826987	0.520611	1	1	0.0546155	1	1	0.045288	1	0.0147148	0	0.0305612	0.0290011	0.0108081	1	0.0302043	0.009103	0	1	0.0548122	0.0517632	0.0327133	1	0.0265408	0.0262705	0.0841322	0.0444546	0.097689	0.650363	0.227379	0.0608136	0.0196642	0.0282502	0.0192461
288000	BA	1	0.047619	1	0.0249495	0.565115	0.565115	0.720868	0.373444	0.161093	1	1	1	1	0.00635891	0.0118369	0.422559	1	0.803778	0.0409303	1	1	0.103546	1	0.0272322	0.0176301	0.0760881	1	0.0147962	0.111111	0.0248665	0.012395	0.00807598	1	0.0691758	0.0279362	0.0228186	0.044787	0.0288852	1	0.0908366	0.0470019	0.0193256	0.0605743	0.0650332	0.143707	0.0335617	0.0561928	0.484144
288705	BA	1	0.0374546	0.0517872	0.252614	1	0.0987092	1	0.131543	0.0830499	1	1	1	1	0.0092134	0.0155987	0.947403	1	0.0236924	0.246876	1	1	0.0955245	1	0.0277195	0.0418046	0.111003	0.5	0.0154661	0.0283546	0.0769231	0.0164747	0.00503428	1	0.0395637	0.0283415	0.0413093	0.0909091	0.0372802	1	0.0540691	0.0394964	0.610399	1	0.192283	0.497816	0.25	0.105754	0.737166
289376	BA	1	0.0290527	0.726348	0.325127	1	1	0.828083	0.1563	0.0506464	1	1	1	1	0.00630642	0.0120542	1	1	0.466708	0.243433	1	0.617364	0.109305	0.832876	0.0218227	0.00572549	0.055801	1	0.0321286	1	0.0179225	0.0239551	0.00754822	1	1	0.277619	0.0265259	1	0.0231656	1	0.0358602	0.0392024	0.469314	0.436218	0.1663	1	0.0291148	1	0.370512
290315	BA	0.851843	0.0080564	0.0323407	0.0152103	0.539412	1	0.0174543	0.188643	0.12281	0.297042	1	1	1	0.00715032	0.0235672	1	1	1	1	1	1	0.128708	1	0.0263445	0.0466849	0.0966484	0.0616453	0.0884875	1	0.0547891	0.0220746	0.00916077	1	0.0583745	0.0619933	0.0307476	1	1	0.808687	0.0900708	0.0442438	0.0716404	0.596025	0.119807	1	0.0828461	1	0.2
290318	BA	1	0.00956859	0.0323771	0.0163599	1	1	1	0.161972	0.166667	1	1	1	1	0.00656268	0.0231551	1	1	1	1	1	1	0.161627	1	0.0280883	0.0534152	0.104848	0.0817718	0.0968251	1	0.0484084	0.0214235	0.00947914	1	0.0580412	0.0569196	0.0700888	1	0.402984	0.916158	0.0590988	0.0446026	0.0909091	0.357669	0.184494	0.379036	0.0708822	1	0.17547
290338	BA	1	0	0.00762665	0.00570882	0.0290226	0.00979193	0.00671327	0.00756177	0.0122463	0.016175	1	1	1	0	0.00601779	1	1	0.00756346	0.00800936	1	1	0.0401271	1	0.00745847	0	0.0157424	0.0155973	0.0079415	0.00837826	0.00916794	0.00604754	0	0.0224745	0.013283	0.00894487	0.00459939	0.00534084	0.00559667	0	0.0109811	0.00983695	0.0067715	0.0224878	0.0064332	0.0126953	0.0048691	0.0134451	0.00771792
290339	BA	1	0	0.00868396	0.00566403	0.0514927	0.0110169	0.00944101	0.00801478	0.0129018	0.0169229	1	1	1	0	0.00607922	1	0.209663	0.00966929	0.00851001	1	1	0.0423998	1	0.00865839	0	0.0160289	0.0188962	0.00811347	0.00962271	0.0100973	0.0065613	0	1	0.0575135	0.0628108	0.0285714	0.938525	0.0928544	0.0267761	1	1	0.389312	0.911652	0.0934669	0.016622	0.00564747	0.0148159	0.0088528
290340	BA	1	0.0393899	0.0654982	0.208512	1	0.164018	1	0.148264	1	0.565115	1	1	1	0.00784082	0.0164687	1	1	0.0277234	0.184101	1	1	0.095031	1	0.0513308	0.0419219	0.108688	0.610399	0.737166	0.0316606	0.0818207	0.0167918	0.00528235	1	0.0513982	0.0324108	0.0204818	0.0438137	0.0380697	0.0289663	0.0794595	0.0442771	0.236863	1	0.0838869	0.539412	0.09383	0.111057	1
290397	BA	1	0.0259168	1	0.0794595	1	1	0.737166	0.214704	0.19556	0.0250496	1	1	1	0.00702412	0.0135025	1	1	0.0387659	0.0237995	1	1	0.125	1	0.0516621	0.0094149	0.120592	0.0616453	0.0414897	1	0.0218227	0.0119255	0	1	0.0542882	0.0429632	0.0274658	0.0570203	0.0283915	0.617364	0.255049	0.0466337	0.204664	0.580974	0.0547174	1	0.140121	1	0.135749
290398	BA	1	0.0375128	1	0.0267619	1	0.0169912	0.0136719	0.0139513	0.116482	1	1	1	1	0.00579533	0.00942074	1	1	1	0.192027	1	1	0.0636082	1	0.0173438	0.00608066	0.0319109	0.0471986	0.0120181	0.0287608	0.0184697	0.00898393	0	1	0.0421563	0.0689245	0.0276588	0.0640941	0.106763	0.0245834	0.0966484	0.0463636	0.103753	0.357669	0.158259	0.109305	0.0137991	0.0733231	0.0184244
290399	BA	1	0.0433452	0.0688569	0.203218	1	0.177359	1	0.128273	0.0723384	1	1	1	1	0.0097637	0.0174667	1	1	0.0380213	0.25	1	1	0.0876506	1	0.0626621	0.0463284	0.112945	0.637496	0.015556	0.034532	0.0966484	0.0161587	0.00493039	1	0.0525444	0.0360429	0.0294804	0.0635133	0.0450437	0.0258546	0.0635133	0.0477131	0.231059	1	0.0709647	1	0.0865588	0.106763	1
290400	BA	1	0.045124	0.656651	0.0262972	1	0.0226801	0.0327465	0.163572	0.167824	1	1	1	1	0.00642803	0.0154874	1	1	0.114663	0.0654982	1	1	0.0865588	1	0.0264938	0.0140501	0.124653	1	0.0155599	0.0286053	0.0250714	0.0142724	0.00581991	1	0.0638668	0.0184272	0.0256234	0.0302192	0.0273908	0.0827751	0.0882049	0.0484537	0.108688	0.38171	0.301317	0.367479	0.0235002	1	0.267042
290402	BA	1	0.0392642	0.0417387	0.103329	1	0.0257759	1	0.206021	0.0495847	0.199293	0.865874	1	1	0.00852631	0.0174435	0.104329	1	0.0174287	0.14112	1	1	0.0886211	1	0.0300212	0.0141487	1	1	0.0815155	1	0.0382428	0.0401831	0.0050464	1	0.055801	0.0330807	0.0337402	1	0.0291681	1	0.0532778	0.0355911	0.384311	0.630904	0.0708822	0.281465	0.478122	0.0464304	0.837647
290434	BA	1	1	1	1	1	1	0.650363	0.947403	1	0.436218	1	1	1	0.0058575	0.0135726	1	1	0.20167	1	1	0.386843	0.132668	1	1	0.0173023	0.0982274	1	1	1	1	0.103952	1	1	0.902604	1	0.0847754	1	1	1	1	1	0.418898	1	0.34237	1	0.5	0.650363	0.573155
290512	BA	1	0.0090502	0.0301382	0.0148372	1	1	0.0374234	0.145903	0.131839	1	1	1	1	0.00741175	0.0222946	0.548273	1	0.0295107	0.332849	1	1	0.165273	1	0.028204	0.0581832	0.0967376	0.0682241	0.0746383	1	0.0512956	0.0212515	0.00895263	1	0.0563548	0.0589671	0.0307193	1	1	1	0.0776033	0.0520436	0.0650332	0.510567	0.161451	0.0363881	0.0186785	1	0.199113
290633	BA	0.832876	0.0409303	1	0.0243902	1	1	1	0.219643	0.763473	1	1	1	1	0.00626178	0.0129533	0.643981	1	0.0429632	0.172536	1	1	0.0623218	1	0.0212644	0.0152258	0.0781502	0.662849	0.0160144	0.0259775	0.0374234	0.0138782	0.00554803	1	0.317587	1	0.137443	1	0.898062	1	0.0828108	0.0467798	0.0874753	0.346494	0.0416591	0.244727	0.259479	1	0.510567
291112	BA	1	0	0.0100114	0.00660896	1	0.0123109	0.0105826	0.00845363	0.012984	0.0201121	1	1	1	0.00469246	0.00659545	0.306783	1	0.0123086	0.00911586	0.662849	0.277619	0.0328343	1	0.0100534	0	0.0184403	0.0223926	0.00914601	0.0260843	0.0106107	0.00641627	0	0.357669	0.0510594	0.0544765	0.0349183	1	0.580974	1	1	0.704118	0.565115	1	0.166546	0.0426554	0.0107228	0.0173176	0.0096098
291331	BA	1	0.00763255	0.0413669	0.0166111	1	1	1	0.0171524	0.118921	0.763473	1	1	1	0.00558251	0.0091209	1	1	1	0.0553541	1	1	0.0634133	1	0.0230367	0.00657895	0.0397537	0.141832	0.0117341	0.0412072	1	0.00918098	0	1	0.0732194	0.0413444	0.028739	1	0.0269564	1	0.0843606	0.046824	0.0877352	1	0.0714286	0.468016	0.0119048	0.0430494	0.0232204
292414	BA	1	0.0435566	0.420742	0.0255355	1	0.0264579	0.0150221	0.152961	0.129888	1	1	1	1	0.00687768	0.01372	1	1	1	0.064989	1	1	0.0845744	1	0.027177	0.0136649	0.0716404	0.083303	0.015604	0.0327924	0.0260201	0.0127375	0.0114696	1	0.0598042	0.0193916	0.0308339	0.0595384	0.0283856	0.0262841	0.0759075	0.0469837	0.0909091	0.454409	0.420742	0.398623	0.0393388	0.0551002	0.520611
292415	BA	1	0.0329086	1	0.0362292	1	1	0.031588	0.12625	0.0276238	1	1	1	1	0.00537474	0.00915251	1	1	1	0.023833	1	1	0.065566	1	0.0169492	0.00759044	0.0453701	0.0749244	0.012532	1	0.0165145	0.00893489	0	1	0.0626621	0.238446	0.0795631	1	1	0.692666	1	1	0.238058	0.668963	1	1	0.0285643	0.0369474	0.0189503
292459	BA	1	0.0381466	0.0517137	1	0.259479	1	1	0.144492	0.142496	1	1	1	1	0.00856388	0.016632	1	1	1	0.120835	1	1	0.131839	1	0.0421959	0.00569525	0.0642317	1	0.0272148	1	0.0751821	0.0260121	0.00569903	1	0.510567	0.0363881	0.0249591	0.0505828	0.0219599	1	0.0592205	0.0426331	0.530207	0.565115	0.214704	1	0.0993988	0.0430629	0.173324
293613	BA	1	0.0478788	1	1	1	1	1	1	0.98258	1	0.451535	1	0.520611	0.00505572	0.0107043	0.48766	1	1	1	1	0.389312	0.107414	1	1	0.0186223	0.0677069	1	1	1	0.0333136	0.286135	0.072182	1	0.297925	0.851843	0.155478	1	1	0.55683	1	1	0.55683	1	0.161273	1	0.0147803	1	1
293614	BA	1	0.0478788	1	1	1	1	1	0.715338	1	1	1	1	0.548273	0.00568153	0.0104358	1	1	0.0969951	1	0.986944	0.431265	0.114956	1	0.530207	0.052595	0.0702783	1	1	1	0.0393899	0.492243	0.0771688	1	0.436218	0.398623	0.168896	1	0.288307	0.698422	1	1	0.292379	1	0.150642	0.951828	0.0136264	0.888937	1
293826	BA	1	0.0403721	0.0547891	0.394073	1	1	0.016773	0.171706	0.0467798	0.19041	1	1	1	0.00915803	0.0179605	0.090159	1	1	0.164867	1	1	0.131543	1	0.0289142	0.0120648	0.0697484	1	0.0407023	1	0.0385229	0.041285	0.00489073	1	0.0575135	0.402984	1	0.0406752	0.0270573	0.022349	0.0606741	0.0420241	0.637496	1	1	0.165796	0.23562	1	0.934072
296591	BA	1	0.0407285	1	0.0375911	1	0.0180106	0.281465	0.016534	0.0188194	0.698422	1	1	1	0.00597694	0.0109078	0.742508	1	1	0.0306389	1	1	0.0970777	1	0.0215423	0.0109496	0.0362059	0.0556836	0.0132435	1	0.0173023	0.00959287	0	1	0.0582496	0.0398792	0.0257759	0.0324997	0.0291681	1	0.0934669	0.0619007	0.13318	0.630904	0.126806	0.0339902	0.010703	0.0491709	0.0226169
297246	BA	1	0.0289539	1	0.0214661	0.214704	0.0217931	0.448602	1	1	0.956245	1	1	0.973831	0.00578299	0.00852921	1	1	0.0158401	0.237266	1	1	0.0471683	1	0.0152258	0	0.0364694	0.986944	1	1	0.0729982	0.0102908	0	1	0.05996	0.0308662	0.0299965	0.0986517	0.0271105	1	0.069702	0.0419746	0.095031	1	0.083115	1	0.0334604	0.0402352	0.0170537
298386	BA	1	0.0048024	0.0105196	0.00834349	1	0.0129364	0.0106273	0.010216	0.029711	0.0243631	1	1	1	0.00487574	0.00752877	1	1	0.0136455	0.0119209	1	0.884354	0.0401831	1	0.0128994	0	0.0275907	0.0356436	0.0110281	0.0203911	0.0150324	0.00716493	0	1	0.0509689	0.0414705	0.0269865	0.995654	0.0269564	0.0169244	0.357669	0.0411205	0.104144	0.656651	0.103753	0.0437563	0.00982852	0.0266891	0.0150064
299768	BA	1	0.0349409	0.0677069	0.0342377	1	0.114663	0.0163433	0.548273	1	1	1	1	1	0.00873076	0.012532	1	1	0.947403	0.30049	1	1	0.10501	1	0.0299702	0.00584464	0.0779793	1	1	1	0.0577707	0.0245957	0.00536041	1	0.191236	0.0609833	0.138329	0.530207	0.268727	0.674998	1	1	0.588592	1	1	1	0.470602	0.0572871	1
300267	BA	0.0895965	0	0.00723105	0.00551874	0.0166782	0.00915745	0.00648155	0.00762888	0.0108624	0.0167074	0.00991534	1	0.0164147	0	0.00621118	0.0101787	0.0307044	0.00723475	0.00682119	0.0226961	0.026109	0.0264938	0.0269901	0.00668007	0	0.01372	0.0170786	0.0075188	0.006592	0.00805677	0.00617956	0	0.0173438	0.0113271	0.00859427	0	0.00534986	0.0052742	0	0.010976	0.00714497	0.00727979	0.0198504	0.00934579	0.0114882	0.00694994	0.0135985	0.00814534
300269	BA	0.102359	0	0.00740268	0.00564417	0.0187113	0.00967034	1	0.00702032	0.0121951	0.0156351	0.0103458	1	0.0164747	0	0.00611239	0.0107794	0.0310278	0.00751481	0.00812891	0.0122901	0.0234915	0.0263158	0.0280597	0.00745508	0	0.0140538	0.0159492	0.00763359	0.0069543	0.00836856	0.00619707	0	0.0153288	0.0115666	0.00853238	0	0.047388	0.00573083	0	0.00966821	0.00708705	0.0060828	0.0205599	0.0213125	0.0110305	0	0.013987	0.00733149
306263	BA	1	0.0360734	0.0538068	0.028194	1	1	0.0213694	0.130246	0.0293638	1	1	1	1	0.00728967	0.0159647	1	1	0.0138294	1	1	0.73178	0.129888	1	1	0.0068672	0.129513	0.084965	0.0394964	0.051365	0.0302521	0.016541	0	1	0.452979	1	0.120835	1	1	0.0308764	1	1	0.768622	0.439421	0.109659	1	0.0218486	1	1
306537	BA	1	0.0342922	0.087291	0.134342	1	0.121519	0.0172126	0.165405	0.187028	1	1	1	1	0.00944966	0.0181818	1	1	1	0.459997	1	0.783869	0.0720147	1	0.0358156	0.0396923	0.12625	1	0.0158038	0.0313934	0.0781502	0.021036	0.00698419	1	0.0678209	0.0411051	0.0247667	0.0752785	0.0298037	0.0258256	0.0600327	0.0538068	0.624196	1	0.211808	1	0.169893	0.11369	1
309798	BA	1	0.03125	1	0.680957	1	1	1	0.134342	0.0625	1	1	1	1	0.00972253	0.0172849	0.617364	1	1	1	0.530207	1	0.0728797	1	0.0539444	0.0247027	0.364335	1	0.0748137	1	1	0.22848	0.617364	1	0.0384615	1	1	1	1	1	1	1	1	0.986944	0.159551	1	0.588592	1	0.548273
309799	BA	1	0.0314506	0.0863183	0.15682	1	1	1	1	0.60329	1	0.995654	1	1	0.00892493	0.0162579	1	1	0.454409	1	1	1	0.100798	0.98258	0.0315468	0.0117603	0.152961	0.692666	0.0343743	1	0.0425376	0.0261869	0.00578624	0.813572	0.0550041	1	1	1	0.60329	1	0.476892	1	0.596025	0.447113	0.520611	1	0.25733	0.726348	0.573155
309801	BA	1	0.0176436	0.0436947	0.103546	0.902604	1	1	0.252614	0.111057	1	1	1	1	0.0068589	0.0132435	1	1	1	0.192283	1	1	0.0773945	1	0.0239098	0.0194194	0.072182	1	0.0431149	0.0335914	0.0361301	0.0248238	0.00509864	1	0.0586656	0.0322581	0.0249803	0.0386789	0.0294476	1	0.0731113	0.0374234	0.0167074	0.0714286	0.0569708	1	0.0537063	1	0.630904
309803	BA	1	0.0392236	0.0554585	0.13092	1	1	0.427855	0.153968	0.565115	1	1	1	0.758289	0.00938068	0.0261914	1	1	1	1	0.934072	1	0.0838869	1	0.0448753	0.00597258	0.111111	1	0.0907628	1	0.0592205	0.0382944	0.00996544	1	0.252614	0.379036	0.55683	1	1	1	0.0882776	0.0418046	0.0200166	0.0666667	0.109305	1	0.217294	0.145903	0.220381
309807	BA	1	0.0072988	0.0290011	0.018841	1	0.242766	0.0473111	0.178506	1	1	1	1	1	0.00722251	0.0270573	0.630904	1	0.856538	0.400826	0.158704	0.185256	0.100798	1	0.0272645	0.0549841	0.147148	0.0623029	0.370512	1	0.0502865	0.0264938	0.00521048	1	0.0546155	0.060355	0.116705	1	0.0480217	1	1	1	0.222477	1	0.187028	1	0.0533483	0.0504441	0.268727
311402	BA	1	0.0694014	0.185256	0.0267691	0.573155	1	1	0.0150974	0.14975	1	0.680957	1	1	0.00641974	0.0151229	1	1	1	0.0570682	1	1	0.0958607	1	0.0269484	0.0225939	0.0606741	0.0869955	0.0169999	0.0337612	0.0251606	0.013742	0.00811773	1	0.0615607	0.0683141	0.0274396	0.0630761	0.0590988	1	0.104144	0.0534789	0.167824	0.350401	0.0698822	0.808687	0.0147376	0.0652794	0.301317
311403	BA	1	0.06899	1	0.0259168	1	1	1	0.0145094	0.133663	1	0.98258	1	1	0.00658779	0.0128863	1	1	1	0.141431	1	1	0.0991455	1	0.0285012	0.0167309	0.057857	1	0.0165835	0.0312054	0.0263158	0.0136953	0.00832216	1	0.0588084	0.0193916	0.027654	0.0483116	0.0275728	1	0.0847754	0.0612449	0.170827	0.788889	0.0718349	0.154286	0.0166471	0.0453895	0.212813
311424	BA	1	0.0311661	0.394073	1	0.973831	1	1	0.17547	1	0.0233947	1	1	1	0.00686131	0.015192	1	1	0.346494	1	1	1	0.11826	1	0.0296549	0.047619	0.0952848	1	0.0369192	1	0.0485388	0.027027	0.00502958	1	1	1	0.0255436	0.478122	1	1	1	1	0.84713	0.573155	0.1563	1	0.0425625	1	0.182432
312153	BA	1	0.0477993	1	0.0318811	0.742508	0.0164747	1	0.0187519	0.0176151	1	1	1	1	0.00585066	0.00996247	1	1	0.310381	0.166667	1	1	0.0613458	1	0.0172939	0.01585	0.0381964	0.0810554	0.0137704	1	0.017074	0.0137064	0	1	0.0647513	0.0336952	0.0244149	0.0285302	0.0311812	1	0.0779793	0.0434188	0.098766	0.420742	0.0969951	1	0.0265259	0.0397919	0.0193256
312309	BA	1	0	0.0101568	0.00752707	1	0.0135211	0.0100363	0.00968986	0.0297897	0.0236963	1	1	1	0.0049716	0.00767698	1	1	0.0140377	0.013045	1	1	0.0743843	1	0.0140406	0.00484915	0.0275054	0.0324997	0.0109657	1	0.014627	0.00668102	0	1	0.0662858	0.0597203	0.0203221	0.851843	0.476892	0.0158018	1	1	0.530207	0.573155	0.152961	0.0411651	0.00984709	0.0272645	0.0139815
313596	BA	1	0.00931958	0.0393562	0.0136159	0.580974	0.0222786	0.0264174	0.286135	0.624196	1	1	1	1	0.00674343	0.0171331	1	1	0.0293328	0.617364	1	1	0.138876	1	0.0318913	0.0472841	0.24139	0.0740267	1	1	0.046965	0.0274304	0.00766684	1	0.0674586	0.0365926	0.033646	1	0.0301072	1	0.123586	0.0373905	1	1	0.0437563	1	0.146544	0.0389442	0.911652
314225	BA	1	0.0777976	0.25733	0.0250259	1	1	0.0244775	0.290386	0.117528	1	1	1	1	0.0063629	0.0120648	1	1	0.0147664	0.174073	1	1	0.0856327	0.73178	0.0257375	0.018208	0.0670205	0.112945	0.0146596	1	0.0331822	0.0326389	0.00765685	1	0.060355	0.0308557	0.025641	0.0593335	0.0291386	0.0698822	0.0727552	0.0480217	0.106024	0.445608	0.154286	0.823269	0.0193916	0.0539001	0.329868
314275	BA	1	0.00561798	0.0134522	0.00844106	1	0.0151985	0.0121703	0.0107433	0.103329	0.617364	1	1	0.333333	0.00497795	0.00704431	1	1	0.0142133	0.0369335	1	1	0.0797601	1	0.0129472	0	0.0274573	0.0337182	0.0109986	0.032897	0.0166782	0.0077506	0	1	0.0595384	0.0589671	0.0328068	0.630904	0.0248621	0.0171389	0.0752308	0.0419746	0.107098	0.364335	0.255049	0.0425376	0.0193164	0.0323771	0.0183549
314315	BA	1	0.580974	0.287234	1	1	1	0.34237	1	1	1	1	1	1	0.0086907	0.0168937	1	1	0.84713	0.141225	0.823269	1	0.111624	1	0.029161	0.00610516	0.0871952	1	1	0.0253018	1	0.0430074	0.00567904	1	0.478122	1	0.0658742	1	1	0.0257375	1	1	1	1	0.0787465	0.0736994	0.0611003	0.0585627	1
314723	BA	1	0.596025	1	1	1	1	1	0.55683	1	0.803778	1	1	1	0.00600353	0.0142516	1	0.783869	1	0.520611	1	1	0.0960713	0.768622	1	0.0179849	0.0886211	1	1	1	0.643981	0.498911	1	1	1	0.698422	0.364335	1	1	1	1	1	1	1	1	1	0.135173	1	1
314724	BA	1	1	1	1	1	0.346494	1	1	0.793879	0.907134	1	1	1	0.00600889	0.0141304	1	1	0.986944	0.55683	0.662849	1	0.109305	0.803778	1	0.0179605	0.0980987	0.709756	1	1	0.73178	1	1	1	1	0.565115	0.187028	1	1	1	0.907134	1	0.325127	0.823269	1	1	0.117528	1	1
315456	BA	1	0.0514927	1	1	1	0.0295107	1	1	1	0.803778	1	1	0.875145	0.00584735	0.011408	1	1	0.0226057	1	1	0.361069	0.123251	1	1	0.0245834	0.0750821	1	1	1	0.0420706	0.530207	0.0783113	0.907134	0.0445067	0.411218	0.197804	1	0.384311	0.624196	1	1	0.379036	1	0.12281	1	0.0140526	0.274856	0.407177
315730	BA	1	0.0345772	0.0677069	0.248897	0.354119	1	0.0141071	0.162635	0.114031	0.076737	1	1	1	0.00953708	0.0121721	0.232502	1	1	0.125	1	0.255049	0.0765077	1	0.0283973	0.00538567	0.0629483	1	0.026163	0.0424577	0.0512593	0.0445067	0.00546789	1	0.057857	0.0356621	0.0178079	1	0.0244374	0.0222786	0.0568666	0.0410732	0.411218	1	0.0543539	0.0456187	0.0502865	0.0349183	0.235194
315750	BA	1	0.0314506	0.0578847	0.168896	1	1	0.0136113	0.195775	1	0.0701665	1	1	1	0.00862069	0.0122916	1	1	1	0.143707	1	1	0.0867839	1	0.0244374	0.00752707	0.0646474	1	0.0269232	0.0249396	0.0513308	0.0419746	0.0054391	1	0.061752	0.0367254	0.020174	0.929609	0.0251105	0.0211333	0.0744502	0.0412207	0.417025	1	0.0640214	0.249176	0.111624	0.0377236	0.138469
316067	BA	1	0.0331887	0.783869	0.0260778	0.565115	1	1	0.143707	0.0495033	0.0240164	1	1	1	0.00620024	0.0121951	1	1	0.0406177	0.261513	1	1	0.0824746	1	0.025203	0.00522442	0.0587622	0.0869955	0.0408249	1	0.0200586	0.0114869	0	1	0.0241361	0.034158	0.0273801	0.0874753	0.0282911	0.916158	0.0569196	0.0422698	0.296143	0.662849	0.0513308	1	0.0344828	0.0377622	1
316274	BA	1	0.0190495	1	0.455826	1	1	1	0.220381	0.0814067	1	1	1	1	0.00702257	0.014627	0.0983527	1	0.650363	0.144492	0.973831	1	0.218101	1	0.0262526	0.027177	0.119667	0.379036	0.674998	1	0.0926279	0.0127101	0	1	0.0552414	0.0338009	0.0266291	0.0710703	0.0272645	1	0.0573273	0.0458802	1	1	0.263444	1	0.0434188	1	0.842398
316275	BA	1	0.0048264	0.0100433	0.00765581	0.656651	0.0136752	0.00985138	0.00985	0.0273458	0.0243797	1	1	1	0.00486039	0.00766233	0.758289	1	0.0134818	0.0120542	1	1	0.0411357	1	0.0126765	0.00486958	0.025641	0.0351421	0.0106309	1	0.0128393	0.00752114	0	1	0.0598839	0.0605221	0.0204254	0.662849	0.60329	0.0219022	1	0.753068	0.379036	0.742508	0.220381	0.04	0.010357	0.0279143	0.0138204
317025	BA	1	0.0372802	0.320006	0.0943213	1	0.0185979	0.02581	1	0.0280743	1	1	1	1	0.00632267	0.0094116	1	1	0.823269	0.178506	1	1	0.0636984	1	0.015709	0	0.0361024	0.0543539	1	1	0.0133594	0.00879679	0	1	0.0507067	1	0.100416	1	1	0.0246073	1	1	0.596025	0.617364	0.190127	0.530207	0.0235469	0.030915	0.0187383
317655	BA	1	0.0501037	1	0.0252512	1	1	0.520611	0.268727	0.0806586	1	1	1	1	0.00683263	0.0121157	1	1	0.0158708	0.182432	1	1	0.0915682	1	0.0266291	0.0187418	0.0748696	1	0.0132785	1	0.0339769	0.0285221	0.00772064	1	0.0626621	0.0284505	0.0208829	0.0509689	0.0308226	0.0310486	0.0915682	0.0543856	0.122626	1	0.0853152	0.942969	0.0144616	0.0516355	0.327803
318161	BA	1	0.0053938	0.0166667	0.0106673	0.565115	0.0153846	0.011369	0.011246	0.030178	1	1	1	1	0.00514856	0.00821979	0.492243	1	0.0118598	0.0151421	0.5	0.960653	0.0435566	1	0.0138969	0	0.0290527	0.0398192	0.0114237	0.0197325	0.0153288	0.00788833	0	1	0.0587932	0.0381038	0.0281017	1	0.0257573	0.0215625	0.0655324	0.0546674	0.0940002	0.726348	0.280219	0.674998	0.0179537	0.0360107	0.019285
318167	BA	1	0.00560545	0.0125772	0.00982612	1	0.0148989	0.011891	0.0101295	0.030915	0.0245123	1	1	1	0.00512929	0.00862658	1	1	0.0122665	0.0135799	1	0.84713	0.0457585	1	0.0144779	0	0.0306389	0.0425625	0.0109846	0.0207767	0.0141673	0.00783578	0	1	0.0631955	0.0380086	0.0287813	1	0.0276238	0.0237547	0.0641642	0.0519639	0.106763	0.596025	0.0992991	0.818432	0.0201026	0.0307991	0.0179039
318586	BA	1	0.0748696	0.313105	0.0239258	0.758289	1	0.0138503	0.157318	0.0394527	1	1	1	1	0.00626625	0.0122546	1	1	1	0.15186	1	1	0.0909091	1	0.0240373	0.0142463	0.0836218	1	0.0161398	0.0298673	0.0248709	0.0121423	0.0063284	1	0.0691758	0.0405555	0.0241494	0.0425625	0.0264174	0.0341859	0.0757931	0.0465517	0.108606	0.411218	0.0249945	0.580974	1	1	0.680957
319224	BA	1	0.00549983	0.0174378	0.00937912	1	0.0154509	0.0112741	0.0104747	0.030303	0.0242021	1	1	1	0.00512786	0.00844368	1	1	0.0120047	0.0144162	0.023833	0.0231245	0.0432434	1	0.0137632	0	0.0267394	0.0393733	0.0109412	0.0201379	0.014943	0.00760851	0	1	0.0640214	0.0401271	0.0273801	1	0.0283347	0.0224373	0.0675864	0.0535396	0.0818207	0.580974	0.304507	0.0728797	0.0109424	0.0340864	0.0167507
319225	BA	1	0.0090467	0.0335914	0.0149877	1	1	1	0.208512	0.158921	0.624196	1	1	1	0.00620207	0.0205753	1	1	1	1	1	1	0.124863	0.929609	0.0299702	0.0508187	0.132928	0.0912525	0.0915682	1	0.0556836	0.0222222	0.00996447	1	0.0660121	0.0611741	0.0274485	1	1	1	0.0768712	0.05	0.0817222	0.400826	0.167824	1	0.0880549	1	0.134557
319795	BA	1	0.022011	0.0533483	0.170827	1	1	1	0.185625	0.15186	1	1	1	1	0.00819299	0.0170692	1	1	0.0193427	0.152606	0.0783113	1	0.134557	1	0.0262174	0.0797601	0.128708	0.0687151	0.0271105	0.0239098	1	0.015893	0.00469658	1	0.0617259	0.0377987	0.0269444	1	0.0271964	1	0.0861916	0.0431874	1	1	0.0540288	1	0.0761908	1	0.159551
321314	BA	0.134972	0	0.00748767	0.00582963	0.0494155	0.0100595	0.00699503	0.00783791	0.0124011	0.0165102	0.0116843	1	0.0202346	0	0.00596827	1	1	0.0073465	0.0082539	0.0127793	0.022803	0.0289783	0.0485388	0.0077281	0	0.0159824	0.0169388	0.00795551	0.0092134	0.00967962	0.00609134	0	0.0213694	0.0132667	0.00950564	0.00462355	0.00523084	0.00564628	0.00461814	0.0114678	0.00822791	0.0066844	0.0245123	0.00742007	0.0131267	0.00503158	0.0139694	0.00805237
321327	BA	1	0.0662858	0.051015	0.182865	1	1	0.539412	0.0130728	0.637496	0.420742	1	1	1	0.00723149	0.0224373	1	1	0.539412	0.188331	1	1	0.158484	0.73178	0.0265818	0.00803576	0.0635133	0.24174	0.398623	0.0189757	0.0466596	0.0128393	0	1	0.0689245	0.053653	0.0636984	1	1	0.588592	0.0836218	0.0471529	0.061502	0.630904	0.305276	1	0.0427187	1	1
322098	BA	1	0.297925	1	0.470602	1	1	1	0.856538	1	0.45862	0.920653	1	1	0.00785485	0.0163717	1	1	1	1	1	0.457229	0.102359	1	1	0.0111484	0.973831	1	1	1	1	0.938525	1	0.773736	1	1	1	1	1	0.588592	1	1	1	1	1	0.475653	1	0.0465517	1
322710	BA	1	0.0326184	1	0.026103	0.565115	0.0143559	0.0181202	0.0123726	0.13318	1	1	1	1	0.00500198	0.00892531	0.25733	1	0.0273577	0.165273	1	1	0.0538543	1	0.0184523	0.00543109	0.0382338	0.0473111	0.0114129	1	0.0158835	0.00866726	0	1	0.0487599	0.0362516	0.0295649	0.038167	0.0261206	0.662849	0.0744502	0.0403293	0.0165011	0.0704532	0.0538543	0.140798	0.0888746	0.0343139	0.0181955
323097	BA	1	0.0410227	1	0.0251754	0.302133	0.929609	0.530207	0.22954	0.127813	1	1	1	1	0.00620865	0.012746	1	1	0.0169611	0.188014	1	1	0.117528	1	0.0262705	0.0172189	0.0904526	0.163572	0.0142671	1	0.0247183	0.0121157	0.00745228	1	0.0645376	0.0472977	0.0299879	1	0.0265818	1	0.12234	0.0545338	0.125	0.565115	0.0652008	1	0.0507641	0.0501987	0.31442
323098	BA	1	0.0459357	1	0.0243092	0.427855	0.747808	1	0.199826	0.112097	1	1	1	1	0.00601657	0.0120257	1	1	0.0247401	0.168896	1	1	0.127326	0.870518	0.0252399	0.0182196	0.0928544	1	0.0149647	1	0.0247791	0.0125727	0.0074671	1	0.0621651	0.0471529	0.0271563	1	0.0261869	1	0.123985	0.0541082	0.125	0.440994	0.0644802	1	0.0517387	0.0436947	0.367479
323261	BA	1	0.0338196	1	0.233427	1	1	0.0265687	0.157797	1	1	1	1	1	0.0052643	0.00980392	1	1	0.656651	0.185986	1	1	0.0582924	1	0.0153944	0	0.0295387	0.0703499	0.0130794	1	0.0164241	0.00883278	0	1	0.38171	0.0668511	0.0506464	1	0.0481474	1	1	1	0.142857	1	0.108927	1	0.0166566	0.0316606	0.0173438
323848	BA	1	0.0363334	0.293347	0.032931	1	1	1	0.144492	1	1	1	1	1	0.00562526	0.0101671	1	1	0.0484971	0.0235606	1	0.828083	0.0776033	1	0.0244775	0.0102672	0.0364694	0.134972	0.0127251	1	0.0154948	0.0087855	0	1	1	0.480556	0.0410399	0.207301	0.0636082	1	1	1	0.379036	1	0.480556	1	0.0981635	0.0678209	0.0189976
323850	BA	1	0.00534986	0.0134045	0.00984397	1	0.0149769	0.0120779	0.010989	0.0315468	0.023473	1	1	1	0.00580409	0.00870428	1	1	0.0120469	0.0143474	0.484144	1	0.0418654	1	0.0138969	0	0.0266063	0.0410567	0.0114876	0.0201674	0.0150291	0.00783464	0	1	0.0564294	0.0110255	0.00818834	0.00645491	0.00738895	0.0063646	0.0184697	0.0149346	0.00915745	0.0334965	0.00866312	0.0395241	0.019804	0.0334215	0.0181618
324057	BA	1	0.0373559	0.0515227	0.026698	1	1	1	0.140688	0.0524918	0.662849	1	1	1	0.00860025	0.0118439	1	1	1	0.134342	1	1	0.0944731	1	0.024853	0.0200317	0.0787465	1	0.0297601	0.0387238	0.0513308	0.0456187	0.00496148	1	0.152239	0.333333	0.0247537	1	0.0402352	1	0.20167	0.0483611	0.287234	1	0.076737	0.0409497	0.0472133	0.0390854	0.132668
324602	BA	1	0.0182744	0.680957	0.0788782	0.898062	1	1	0.120835	0.108087	1	1	1	1	0.00697078	0.0129863	1	1	1	0.0585627	1	1	0.0943213	1	0.0272148	0.0255947	0.0934669	0.333333	1	0.0343868	0.0906108	0.0128585	0	0.459997	0.156032	0.0346188	0.0159246	0.0329926	0.0252725	1	0.0636082	0.0416667	0.337997	1	0.248332	1	0.0486551	1	1
324831	BA	1	0.0316435	0.0762898	0.0807967	1	0.0356309	1	1	1	1	1	1	0.861215	0.00907492	0.0175073	1	1	1	0.124214	1	1	0.14975	1	0.0294804	0.00623019	0.0821428	1	1	0.0176826	0.73178	0.0568115	0.00554427	1	1	0.888937	0.0824746	0.0474363	1	1	0.643981	1	0.42435	1	0.0285302	0.491108	0.0545055	0.0550815	1
324925	BA	1	0.00919783	0.0340753	0.0139042	1	1	0.0175019	0.20167	0.13318	1	1	1	1	0.00693543	0.0210292	1	1	1	1	1	1	0.133663	1	1	0.0480864	0.114663	0.0805871	0.0877352	1	0.0480217	0.0356245	0.00873297	1	0.0645933	0.0573664	0.027891	0.411218	1	1	0.0659853	0.0423998	0.0864406	0.273405	0.128273	1	0.101792	1	0.206021
325240	BA	1	0.00523873	0.0179309	0.00905631	1	0.0152803	0.0114217	0.0112195	0.0292784	0.0239098	1	1	1	0.00527958	0.00788669	0.376283	1	0.0124631	0.0144026	1	0.875145	0.04126	1	0.0134213	0	0.0281731	0.0416359	0.0110504	0.0193791	0.0144713	0.00736085	0	1	0.0604126	0.0436947	0.0289142	1	0.0266891	0.0229157	0.0700084	0.0497855	0.0900708	0.493371	0.182865	0.235194	0.0112907	0.0321795	0.0164147
326297	BA	1	0.0055102	0.013129	0.00995701	0.898062	0.0144603	0.0113497	0.0108745	0.0304916	0.0244374	1	1	0.610399	0.0056737	0.00847265	1	1	0.0126102	0.0139109	1	1	0.044481	0.934072	0.0144096	0	0.0272322	0.038408	0.0106383	1	0.0155931	0.00746067	0	1	0.0611003	0.039422	0.0316073	0.072624	0.028739	0.0230798	0.0764165	0.0541462	0.116012	0.656651	0.42435	0.0409686	0.0206149	0.0317373	0.0180197
326298	BA	1	0.0333333	0.0633076	0.120592	1	1	0.0310995	0.162796	0.0261822	1	1	1	1	0.00724855	0.0157138	1	1	0.0214137	0.211808	1	1	0.171706	1	0.0767644	0.0114419	0.112536	0.0843606	0.0383499	1	0.0323771	0.0149877	0.00464209	1	0.0494515	0.217294	0.112097	1	1	1	1	1	0.164867	0.753068	1	1	0.0244149	1	1
326423	BA	1	0.031134	0.0628108	0.164867	1	1	0.014971	0.22314	0.145903	1	1	1	1	0.00884922	0.0107279	1	1	1	0.176125	1	1	0.0861916	1	0.0251754	0.00688142	0.0736105	1	0.0256932	1	0.0522393	0.0409303	0.00531812	1	0.0569708	0.0394821	0.0233667	1	0.0251449	0.022518	0.060625	0.0364845	0.327803	1	0.0570682	0.0356047	0.0912525	0.0443093	0.1618
326424	BA	1	0.0356621	0.288307	0.312436	0.715338	1	1	0.268727	0.0836218	1	1	1	1	0.00816269	0.018208	1	1	0.0230895	0.32176	1	0.704118	0.12625	1	0.029273	0.0193164	0.116012	1	0.0152103	1	0.0657566	0.0160205	0.00494452	1	0.0624131	0.029942	0.0258546	0.0463976	0.0317778	1	0.0678209	0.0422698	0.105469	1	0.0652405	0.138187	0.105469	1	1
326427	BA	1	0.0177722	1	0.0740267	0.813572	1	1	0.1229	0.100798	1	1	1	1	0.006808	0.0133171	1	1	1	0.0579908	1	1	0.0943213	1	0.0267316	0.0252281	0.09383	0.357669	1	0.0348174	1	0.0126088	0	0.5	0.232502	0.0378162	0.0177049	0.034789	0.0244582	1	0.061803	0.0423374	0.367479	1	0.207301	1	0.0414608	1	1
326442	BA	1	0.00656904	0.0171735	0.00949158	1	0.0148323	0.0103713	0.0134648	1	1	1	1	1	0.00506817	0.00783222	1	1	1	0.170827	0.788889	1	0.0397438	1	0.0136089	0	0.0308961	0.0323012	0.0105706	1	0.0191381	0.0076724	0	1	0.0526316	0.0394964	0.030915	0.643981	0.0240471	0.0244775	0.0992485	0.0510594	0.116012	0.5	0.320006	1	0.0182303	0.0314506	0.0231884
329726	BA	1	0.0420706	0.0360107	0.0794595	1	0.0181516	1	0.012994	0.135369	1	0.259479	1	1	0.00660363	0.0161184	0.34237	1	0.902604	0.198562	0.0845744	0.158484	0.111624	1	0.0226205	0.00817079	0.0948983	0.0731113	1	1	0.0541082	0.0124381	0	0.656651	0.0750821	0.0499096	0.0615607	1	0.176754	1	1	1	0.197804	0.469314	0.25	1	0.0307611	1	0.127326
331104	BA	1	0.00904907	0.029961	0.0149254	1	1	1	0.239208	1	1	1	1	0.680957	0.00639304	0.0188194	1	1	1	1	1	0.610399	0.230055	0.902604	0.027866	0.0403293	0.158704	0.920653	1	1	0.0577409	0.0364845	0.00991217	1	1	0.0689245	1	1	1	1	1	1	1	1	1	1	0.444087	0.0602335	1
331271	BA	1	0.0505828	1	0.0387659	0.313766	0.0154394	0.0148808	0.0154562	0.0180197	1	1	1	1	0.00573537	0.010296	1	1	1	0.0610232	1	1	0.0860601	1	0.0194895	0.00889237	0.0428324	0.0546674	0.0139726	0.0293805	0.0180911	0.00956004	0	1	0.0541462	0.0314767	0.022349	0.0289	0.0275789	0.0255515	0.0808634	0.048579	0.147148	1	0.0703499	0.158704	0.0317647	0.0408688	0.020955
331678	BA	1	0.00886959	0.0313934	0.0140685	1	1	0.0346574	0.167824	0.171706	0.788889	1	1	1	0.00675489	0.0222946	0.437829	1	1	1	1	1	0.152606	1	0.0268271	0.0493592	0.148782	0.065599	0.0845744	1	0.0556836	0.0317778	0.00899695	1	0.0548122	0.0543214	0.0255142	0.539412	1	1	0.0631955	0.0436285	0.0714286	0.302936	0.11369	0.0348702	0.0186731	1	0.169893
334390	BA	1	0.0375911	0.067177	0.0452212	0.986944	0.0427584	1	1	0.159344	1	1	1	1	0.0083676	0.0185327	1	1	1	0.157797	1	1	0.146544	1	0.0319109	0.00631447	0.0790041	1	1	0.0214235	0.0663768	0.0317647	0.00586274	1	0.389312	0.0559095	0.0764472	1	1	0.668963	1	1	0.624196	1	0.0289898	0.0438676	0.0572458	0.0590988	0.497816
334413	BA	1	0.0453502	0.0585627	0.0799448	1	0.0882776	0.0163175	1	0.0502865	1	1	1	1	0.00839287	0.0155431	1	1	1	0.192027	1	0.793879	0.080283	1	0.0288852	0.0121135	0.0787465	1	0.0421146	0.0206959	1	0.137129	0.114663	1	0.459997	1	1	1	0.0505156	0.0203514	1	0.856538	0.42435	1	1	1	0.747808	0.0930689	1
335283	BA	1	0.037566	0.573155	0.0302384	1	1	1	0.226233	1	1	0.870518	1	1	0.00565104	0.0100571	1	1	1	0.14772	0.60329	1	0.0779793	1	0.019456	0.00518944	0.0389442	0.121519	0.0120416	1	0.017211	0.0106132	0	1	0.0841322	0.55683	0.0359403	0.837647	0.354119	1	1	1	0.273405	1	0.144492	1	0.0206088	0.0357672	0.0175566
335284	BA	1	0.0706777	1	0.0274112	1	0.0211667	0.0129679	0.0177472	0.120078	1	0.686845	1	1	0.00617442	0.0103054	1	1	0.0142692	0.192537	1	1	0.060625	1	0.0242175	0	0.0365134	0.0423043	0.0121815	1	0.0183793	0.0172263	0	1	0.067177	0.0331552	0.0339042	0.0475046	0.0267316	0.0224942	0.0836218	0.0644802	0.106024	1	0.047619	1	0.0128802	0.12565	0.0217766
335541	BA	1	0.0458213	0.0455402	0.0833333	1	1	1	0.234323	0.0527465	0.0560103	1	1	1	0.00789877	0.0245431	1	1	1	0.163722	1	1	0.119077	1	0.0284302	0.00653037	0.0705841	1	0.0361301	1	0.0513308	0.0529491	0.00484241	1	0.22442	0.031677	0.0251606	1	0.027891	0.596025	0.0340864	0.0321741	0.0143156	0.0709915	0.223788	1	0.0358602	1	1
335543	BA	1	0.0319737	0.350401	0.165796	1	1	1	0.163267	0.0629483	1	1	1	1	0.00592432	0.0141933	1	1	0.0273458	0.203218	1	1	0.108352	1	0.0232782	0.00552613	0.0682241	0.0581604	0.0389121	1	0.0236302	0.0138969	0	1	0.0560103	0.0443703	0.0246861	0.050368	0.0242503	1	0.0300291	0.0257759	0.01372	0.0639457	0.0969951	0.370512	0.0302826	1	0.244086
335992	BA	1	0.0355911	1	0.0231325	1	1	0.773736	1	0.083303	1	1	1	1	0.00546572	0.0102636	1	1	0.0159099	0.21076	1	1	0.276259	0.960653	0.0214235	0.00605492	0.0748137	1	0.0143275	1	0.0403721	0.0115698	0	1	0.0582712	0.0528518	0.0512956	0.986944	0.637496	0.530207	0.0611376	0.0578288	0.0915682	0.333333	0.192027	0.225642	1	1	0.698422
338187	BA	1	0	0.00964123	0.00792116	1	0.0129319	0.00954476	0.0101671	0.145221	0.0239551	1	1	0.249727	0.00467994	0.0075188	1	1	0.0127638	0.0136064	1	0.0601692	0.0700888	1	0.010813	0	0.0267829	0.0317373	0.0105071	0.0317082	0.0147713	0.00662893	0	1	0.0573664	0.0348702	0.0318913	0.656651	0.0262047	0.0154034	0.09383	0.0377807	0.0867839	0.510567	0.252614	0.0377033	0.0101318	0.0254864	0.0140801
338963	BA	1	0.0315468	0.778818	0.0252826	1	1	0.0203891	0.145221	0.030582	0.0275907	0.662849	1	1	0.00614548	0.0117379	0.261513	1	0.0137888	0.184879	1	1	0.10501	1	0.0287159	0.0053632	0.0568666	0.0710703	0.0306562	1	0.0179309	0.0126059	0.00620178	1	0.117718	1	0.0255775	1	1	1	1	1	0.25733	1	0.242766	1	0.0531239	0.0477131	0.188014
338966	BA	1	0.0325259	1	0.0242872	1	1	0.0169611	0.172536	0.0508187	0.0465798	1	1	1	0.00659696	0.0118802	0.969446	1	0.0425867	0.329868	1	1	0.0972385	1	0.0268553	0.00531225	0.051365	0.0984746	0.0416667	1	0.0198421	0.0131508	0	1	1	0.0957515	0.0312905	0.920653	1	0.84713	1	1	1	1	0.617364	0.037566	0.0132483	1	0.215598
338969	BA	1	0.0464304	1	0.0355556	1	0.0180197	0.48176	0.015625	0.0182303	1	1	1	1	0.00597127	0.0111935	1	1	0.0148129	0.0253283	1	1	0.0843606	1	0.0219805	0.0111162	0.0409303	0.0923881	0.0145298	1	0.0183867	0.0151453	0.00633077	1	0.0560103	0.0394375	0.0264764	0.0330386	0.0317373	1	0.0934669	0.0568666	0.217294	0.330876	0.25	0.656651	0.0104921	0.0499781	0.0223926
339670	BA	1	0.0517387	1	0.0367153	0.247466	0.0158835	0.0141251	0.0150557	0.0176776	1	1	1	1	0.00574445	0.0102683	1	1	1	0.0540691	1	0.925136	0.0854776	1	0.0198193	0.00876611	0.0418654	0.0555421	0.0135403	0.0287608	0.0178059	0.00949068	0	1	0.031677	0.0389442	0.0249832	0.0308226	0.0272487	1	0.083303	0.050368	0.140465	1	0.0465228	0.145903	0.0298304	0.039993	0.0215139
339671	BA	1	0.00497512	0.0112504	0.00844196	1	0.0136159	0.0164556	0.00957454	0.0148348	1	1	1	0.539412	0.00503158	0.00807403	1	1	0.0134075	0.162955	1	0.402984	0.0352774	1	0.0124093	0	0.0275848	0.0896962	0.00993658	1	0.0127842	0.00799482	0	1	0.747808	0.0549221	0.0358602	1	1	0.0316435	1	1	0.934072	0.823269	0.0623218	0.044647	0.0135603	0.0262526	0.0143743
340099	BA	1	0.0554147	0.0527465	0.208512	1	1	0.0166336	0.129888	0.0528518	1	1	1	1	0.00903351	0.0136815	1	1	0.668963	0.0996858	1	0.278938	0.123165	1	0.0250714	0.00480739	0.0882776	1	0.0334965	1	0.0349183	0.046907	0.00581157	1	0.051015	1	0.0249293	1	1	1	1	1	0.357669	1	0.34237	1	0.0630761	0.951828	1
340100	BA	1	0.0467095	0.698422	0.0394527	1	0.0173023	0.0214661	0.0162718	0.0179039	1	1	1	1	0.00540052	0.0102332	1	1	0.031588	0.234762	1	1	0.0605221	1	0.0200166	0.00916282	0.0421146	0.0736105	0.0131301	1	0.0185888	0.00932582	0	1	0.0551369	0.0329086	0.0251282	0.0330886	0.027085	1	0.0796632	0.0489433	0.132928	0.465389	0.0534789	0.189547	0.0144779	0.0374546	0.0223235
340177	BA	1	0.00946627	0.0333136	0.0152046	1	1	1	0.238058	0.151062	1	1	1	1	0.00663264	0.0224116	1	1	1	1	1	1	0.142122	1	0.0284195	0.0232035	0.113328	0.0683141	0.114663	1	0.0486912	0.0194341	0.00834937	1	0.0539444	0.0548572	0.0832416	1	0.747808	1	0.112536	0.050368	0.0714286	0.470602	0.14975	1	0.0334604	1	1
342108	BA	1	0.0415533	0.38171	0.0249889	1	1	1	1	0.0521542	1	1	1	1	0.00626489	0.0109863	1	1	0.0172414	0.2	1	1	0.0771688	1	0.0233176	0.011465	0.0820088	0.167824	0.0155203	1	1	0.0127351	0.00612663	1	0.0269361	0.0383868	0.0267691	0.0408019	0.0244374	1	0.0746383	0.0492999	0.0944731	0.478122	0.0407538	1	0.0167961	0.0363881	1
342451	BA	1	0.035396	0.0419219	0.176125	1	1	0.0136986	1	0.095031	1	0.978209	1	0.893506	0.00849924	0.0148066	1	1	1	0.13092	1	1	0.116705	1	0.028012	0.00497245	0.068032	0.911652	1	0.0164747	0.0428671	0.047619	0.00567954	1	0.48766	0.0550041	0.0257573	1	0.0561044	0.0210608	1	1	1	1	0.0549637	0.0485388	0.148782	0.0455402	0.55683
342610	BA	1	0.00578806	0.0181328	0.00845238	1	0.0151087	0.0113784	0.0112818	0.119667	1	0.884354	1	0.818432	0.00507379	0.00770884	0.947403	1	0.012994	0.0325259	1	1	0.0393899	1	0.014081	0	0.0330207	0.0311812	0.0106873	0.0352401	0.0155946	0.00766149	0	1	0.0516355	0.0528518	0.0299702	0.0424852	0.0291148	0.0245834	0.0758699	0.0454179	0.103753	0.476892	0.0551549	0.466708	0.01369	0.067177	0.0197751
343509	BA	1	0	0.00889781	0.00670655	1	0.0134262	0.011745	0.0117142	1	1	1	1	1	0.00468198	0.00660463	1	0.768622	0.0135211	0.231548	0.813572	1	0.0307868	1	0.010549	0	0.0213566	0.0241361	0.00934941	1	0.012489	0.00720337	0	1	0.0466849	1	0.0727552	0.065695	1	1	1	1	0.491108	1	0.0685635	1	0.0125537	0.0167074	0.00970749
344609	BA	0.100416	0	0.00710381	0.00538736	0.0468455	0.00874224	0.00510085	0.0073309	0.0110394	0.0152305	0.00978467	1	0.0342995	0	0.00565104	0.315067	0.184494	0.00719285	0.00727371	0.0123726	0.0223366	0.0254389	0.0269642	0.00639604	0	0.0142649	0.0147148	0.0073715	0.00745541	0.00818548	0.0060144	0	1	0.0546155	0.0492795	0.0263949	0.0477993	0.0124347	0.0222201	0.01808	0.0169719	0.00961921	0.0332139	0.0204082	0.0115471	0	0.0129577	0.00731648
347255	BA	1	0.0445796	1	1	1	0.0275848	1	0.916158	0.637496	0.920653	1	1	0.73178	0.00612491	0.0110928	0.662849	1	0.0241682	1	1	0.30049	0.112097	1	1	0.0177502	0.069925	1	0.884354	1	0.0400663	0.386843	0.0694014	1	0.0452552	0.617364	0.176125	1	0.318201	0.407177	1	1	0.384311	0.753068	0.136291	1	0.0142027	0.103753	1
347834	BA	1	0.0707968	0.389312	0.0245834	0.389312	1	1	0.0135897	0.133425	0.539412	1	1	1	0.00636238	0.010429	1	1	0.0197156	0.129513	1	1	0.100798	1	0.0283415	0.0128393	0.0523793	1	0.0171691	0.0296125	0.0245706	0.0135957	0.00802198	1	0.0569708	0.0203221	0.0319652	0.0501987	0.026109	0.783869	0.0883489	0.0518107	0.0205894	0.0663768	0.0759075	0.31941	0.0161823	0.0438676	0.204664
349106	BA	1	0.0767094	1	0.030582	1	0.0222786	0.0121951	0.0166072	0.153307	1	1	1	1	0.00639158	0.00973921	1	1	0.0142857	0.176754	0.0793521	0.23562	0.0585268	1	0.0395507	0	0.0360107	0.0480217	0.0114175	1	0.0171445	0.0164747	0	1	0.0695061	0.0381038	0.0291308	0.0644802	0.0261372	0.0187759	0.0805871	0.0629483	0.0903295	0.851843	0.0723384	0.271903	0.0114292	0.34237	0.0204818
349124	BA	1	0.036541	0.938525	0.367479	1	1	0.0171174	0.163267	0.103104	1	1	1	1	0.00592333	0.0137594	0.674998	1	1	0.168896	1	1	0.0563548	1	0.0174435	0	0.0427584	0.0804389	0.0127277	1	0.0178824	0.01014	0	1	0.0522228	0.0767644	0.0348174	1	0.303727	0.0246861	0.0781502	0.0483116	0.0997777	0.389312	1	1	0.0484971	0.0522877	0.0199758
349161	BA	1	0.0344828	0.0471372	0.0918606	1	1	0.0125124	0.183699	0.0518565	0.17547	1	1	1	0.00889945	0.0119209	0.411218	1	1	0.145221	1	0.726348	0.0915682	1	0.026267	0.00551274	0.0565005	1	0.0442771	1	0.0492373	0.0251282	0.00467609	1	0.0463284	0.038046	0.00740741	0.0109449	0.00735722	0.010339	0.0241494	0.0201026	0.0121179	0.0463636	0.00910549	1	0.081177	1	0.650363
349163	BA	1	0.0382428	0.373444	0.0277606	0.354119	1	1	0.21076	0.14975	0.0425867	1	1	1	0.00616597	0.0170642	1	1	0.0327924	0.0609833	1	1	0.11043	1	0.0234915	0.0067828	0.0757139	1	0.0135603	0.296143	0.0320214	0.0133909	0	1	0.0597203	0.0427388	0.0246293	0.0346188	0.0283735	1	0.0838869	0.0520436	0.115237	1	0.0367911	1	0.04126	1	1
349519	BA	1	0.034221	0.0865588	0.0736994	1	0.548273	1	1	1	1	1	1	0.493371	0.00976259	0.0376152	1	1	1	0.206021	0.832876	1	0.170827	1	0.0328604	0.00672062	1	1	1	0.0162813	0.0761908	0.0303411	0.0054919	1	0.276259	0.0589671	0.0296932	1	1	1	1	1	1	1	0.0876506	0.183699	0.0652794	0.0505156	0.476892
349521	BA	1	0.0320646	1	0.024773	1	0.0162286	0.0133536	0.012532	0.119378	1	1	1	0.650363	0.00561165	0.008715	1	1	1	0.0327133	1	1	0.0691758	1	0.02022	0	0.0338196	0.0421146	0.0106614	0.0344828	0.0150221	0.00850063	0	1	0.0523344	0.0365134	0.0210075	0.0723384	0.0245281	0.0232285	0.0882776	0.0551549	0.12299	0.662849	0.163267	0.0569196	0.0299965	0.0372386	0.0192601
349741	BA	1	0.0299116	0.354119	1	0.778818	1	0.0201805	1	1	1	1	1	0.842398	0.00659902	0.0159175	1	1	0.452979	0.248332	1	1	0.104848	1	0.028739	0.00653772	0.22314	1	0.157318	1	0.022349	0.0244149	0.00458716	1	0.0550434	0.0566329	0.107614	1	1	1	0.753068	1	1	0.624196	0.165405	0.0574046	0.0345772	0.0444546	0.55683
349747	BA	0.778818	0	0.00852631	0.00676343	0.107098	0.0106926	1	0.00792256	0.0133536	0.0194341	0.916158	1	1	0.0047179	0.00638166	1	1	0.0111089	0.00967793	0.0386308	0.0555421	0.0322489	1	0.0090806	0	0.0211766	0.0232782	0.00917087	1	0.0107823	0.00675595	0	1	0.0546155	0.0532778	0.0341483	1	0.0716404	0.0209338	1	1	0.427855	0.637496	0.0186065	0.037969	0.012352	0.0153052	0.00938501
350054	BA	1	0.0381361	0.0792406	0.14975	1	0.267042	0.0221132	0.181065	0.076596	0.837647	1	1	1	0.00903351	0.017589	1	1	0.0340864	0.21076	1	1	0.101792	1	0.0358156	0.0275907	0.131839	0.656651	0.0158473	0.0458802	0.0640214	0.0342995	0.00776073	1	0.0570203	0.0282588	0.0235672	0.0325259	0.0334215	0.0251105	0.0640214	0.0420706	0.19041	1	0.151062	1	0.233427	0.0752785	1
350058	BA	1	0.0377807	0.0841322	0.140578	1	0.204664	0.0215314	0.174787	0.0787465	1	1	1	1	0.00931643	0.0186731	1	1	0.0337814	0.457229	1	1	0.0969951	1	0.0323012	0.0736105	0.123985	1	0.0154661	0.0464622	0.0698385	0.034759	0.00749447	1	0.510567	0.0279143	0.028557	0.0324108	0.0337612	0.0251754	0.0624308	0.0426982	0.199472	1	0.157318	0.929609	0.0380926	0.0776033	1
350688	BA	1	0.050921	0.072624	0.0989325	1	1	0.0161497	0.172536	0.0469461	1	1	1	1	0.00902561	0.016773	1	1	1	0.207301	1	1	0.125	1	0.0250714	0.0119952	0.072182	1	0.0336952	1	0.0356917	1	0.16091	1	0.0541831	0.038394	1	0.0446892	0.0264579	1	0.0486912	0.0392024	0.405101	1	0.823269	1	0.166667	1	0.221796
351348	BA	1	0.0337612	1	0.0255355	1	0.0150146	0.0120542	0.012962	0.110723	1	1	1	1	0.00534146	0.00884482	1	1	1	0.0362059	1	1	0.0590988	1	0.017136	0	0.0275408	0.0451493	0.0120129	1	0.0153466	0.00865287	0	1	0.0592205	0.0378498	0.0372802	0.065695	0.0259682	0.0231076	0.0777976	0.0467798	0.14112	0.426114	0.225038	1	0.0648013	0.034467	0.0179309
351605	BA	1	0.0357031	0.400826	0.0246496	1	1	1	0.153968	0.0443093	0.778818	1	1	1	0.00627083	0.0123182	1	1	0.040451	0.179577	1	1	0.0819161	1	0.0254446	0.00519379	0.0621855	0.0734226	0.0359017	1	0.0202096	0.0127031	0.00629244	1	0.0602335	0.0335914	0.029711	1	0.0259487	1	0.0596319	0.0412471	0.0167623	0.100416	0.221098	0.400826	0.204664	0.0406752	1
351607	BA	1	0.0323771	0.0589671	0.151062	1	1	0.662849	0.133895	0.0886211	0.0594392	0.837647	1	1	0.00816269	0.0176228	1	1	0.520611	1	1	1	0.140465	1	0.0926279	0.0124913	0.117129	1	0.0159546	0.0461302	0.0633076	0.0322581	0.00475159	1	0.229015	0.0480864	0.0352138	1	0.0314506	0.637496	0.0510594	0.0418046	0.163722	1	0.197016	1	0.548273	1	1
351627	BA	1	0.029901	0.0548792	0.0786086	0.768622	0.656651	1	0.131237	0.0631955	0.991302	1	1	1	0.007748	0.0172026	1	1	0.496715	0.282677	1	1	0.100798	1	0.0303411	0.00553593	0.0724854	1	0.0393025	0.482956	0.0286647	0.0324997	0	1	0.0469268	1	0.027839	0.902604	0.0256683	1	0.0832416	0.0617776	0.482956	0.637496	0.580974	0.656651	0.265284	1	1
351746	BA	1	0.0372802	1	0.02664	1	0.0137064	0.0139787	0.013272	0.145221	1	1	1	0.520611	0.00567419	0.00884635	1	1	0.0148066	0.0284302	1	1	0.0532778	1	0.0154264	0.00583882	0.0464304	0.0462144	0.0114343	0.0268212	0.0146333	0.00859354	0	1	0.0202346	0.0337814	0.0277606	0.0311113	0.0268911	0.0262774	0.103104	0.055801	0.129513	0.38171	0.0449083	0.092133	0.0142406	0.0511834	0.0179849
355277	BA	1	0.0326184	0.0586821	0.0697939	1	1	0.0494155	0.25733	1	0.55683	1	1	1	0.00651599	0.012262	0.565115	1	1	0.813572	1	1	0.116012	1	0.0302521	0.0231478	0.361069	0.105754	0.0184961	1	0.0240746	0.0271105	0.00781734	1	0.0605743	0.0425118	0.060355	0.047619	0.0322535	0.747808	0.0732194	0.0326957	0.793879	0.450076	0.180088	1	0.0102041	1	1
355278	BA	1	0.030811	0.0736105	0.0810554	1	0.991302	0.0553998	0.219643	0.0892805	1	1	1	1	0.00699503	0.0156988	1	1	0.0216057	0.22848	1	1	0.102084	1	0.0234314	0.0197986	0.268727	0.106763	0.0181585	1	0.0219599	0.0268607	0.00785696	1	0.0535396	0.0359017	0.0851446	0.045244	0.0277114	1	0.0622255	0.0332984	0.60329	0.898062	0.215598	0.0354244	0.0130063	1	1
357244	BA	1	0.0750306	0.413186	0.763473	1	1	1	1	1	0.674998	1	1	1	0.00528048	0.0104654	1	1	0.398623	1	1	0.448602	0.10731	1	0.942969	0.0448054	0.0838869	1	0.793879	0.773736	0.0588235	0.354119	0.489966	0.98258	0.692666	0.520611	0.0869955	1	1	1	1	0.942969	0.788889	1	0.150642	1	0.0170228	1	1
357804	BA	1	0.00481515	0.0123847	0.00844283	1	0.0151376	0.0257573	0.0106512	0.145903	0.0251105	1	1	0.808687	0.00543601	0.00840114	1	1	0.0310348	0.191236	1	1	0.0464929	1	0.0130004	0	0.0320435	0.0334604	0.0105947	0.261513	0.0874753	0.00718387	0	1	0.0241147	0.0425376	0.030915	1	0.090873	0.0251449	1	1	0.457229	1	0.159754	1	0.0199254	0.0252826	0.0147759
357808	BA	1	0.0183022	0.565115	1	1	1	0.596025	0.135933	0.103952	1	1	1	1	0.00712316	0.0155083	1	1	1	0.139885	1	1	0.124214	1	0.0260431	0.0195788	0.11078	0.0678209	1	0.0381769	1	0.0122332	0.0092935	1	0.0625	0.0321848	0.0162955	0.0383266	0.0267316	1	0.0618279	0.0366626	0.0209915	0.100416	0.23883	1	0.0312905	0.884354	0.379036
357809	BA	1	0.03754	0.493371	0.0470718	1	0.0400663	0.0253889	0.129513	0.0470019	0.0310873	1	1	0.861215	0.00928514	0.0126102	1	1	1	0.152961	1	0.429571	0.0951598	1	0.0260201	0.0328343	0.0907254	1	0.0343549	0.0147502	0.0354938	0.0256141	0.00483433	1	1	1	1	1	1	0.973831	0.050871	0.0423374	0.357669	1	0.788889	1	0.161627	1	0.255049
358681	BA	1	0.0306018	0.0455402	0.212813	1	1	0.0157526	0.203218	0.0626621	1	1	1	1	0.00860369	0.012987	1	1	1	0.145221	1	1	0.0999564	1	0.0282833	0.0057006	0.0585086	0.813572	0.0348702	0.0273801	0.0617776	0.0430762	0.0057591	0.73178	0.0541462	0.0348948	0.016175	0.11049	0.0240994	0.0230052	0.0612449	0.0392642	0.0200457	0.117129	0.0626621	0.0549841	0.0565682	0.0403721	0.173324
360095	BA	1	0.0663768	1	1	1	0.447113	1	0.1663	1	0.798842	1	1	1	0.00570882	0.0103177	1	1	0.0223366	0.17547	1	1	0.0836218	1	0.0238927	0.0170537	0.0580162	0.98258	0.0171174	1	0.0219525	0.0109312	0.00683439	1	0.332849	1	0.0733231	1	0.978209	0.715338	0.0825525	0.0448583	0.0767644	0.417025	0.15682	1	0.773736	0.036422	1
360104	BA	1	0.037969	0.0620379	0.0526316	1	1	0.0148882	0.116012	0.0274396	0.929609	1	1	1	0.00682487	0.0141854	1	1	0.0128161	1	1	1	0.1324	1	0.451535	0.080283	0.151062	0.0727552	0.0412471	1	0.0275848	0.0923881	0.00465116	1	0.179577	1	0.0277195	1	1	0.0234531	0.823269	1	0.488816	0.637496	0.206021	0.0469268	0.0211667	1	0.15519
360105	BA	1	0.0332139	0.400826	0.0585268	1	1	1	0.155758	0.0306018	1	1	1	1	0.00765117	0.0711959	1	1	0.0137668	0.367479	1	1	0.141225	1	0.0555556	0.00659103	0.152239	0.0915682	0.0431989	1	0.0295107	0.0172026	0.00462801	1	0.436218	1	0.028194	1	1	1	0.960653	1	0.296143	1	0.162796	0.0383345	0.0231551	1	1
360106	BA	1	0.039625	0.226812	0.036454	1	1	0.0166304	0.135369	0.028012	1	1	1	0.674998	0.00710844	0.0147759	1	1	0.0157706	0.21076	1	1	0.129888	1	0.0483116	0.00705827	0.154595	0.114031	0.0320977	1	0.030933	0.0179605	0.00508883	1	1	1	0.0216691	0.668963	0.818432	1	1	1	0.842398	0.475653	0.197016	0.0452552	0.0206711	1	1
360107	BA	1	0.0355099	0.0547417	0.0390594	1	1	1	0.184879	0.0294804	0.934072	1	1	1	0.0069387	0.0167379	0.674998	1	0.0138277	1	1	1	0.123421	1	0.389312	0.00882927	0.176754	0.136967	0.0337612	1	0.0293925	0.0145608	0	1	0.0666473	0.783869	0.11692	1	0.0546674	0.0195115	1	0.709756	1	0.459997	0.324025	1	0.0196517	1	0.920653
360910	BA	1	0.0433736	1	0.0369543	1	0.0185185	1	0.0163689	0.018841	1	1	1	1	0.0057643	0.01004	1	1	0.662849	0.0393562	1	1	0.0623029	1	1	0.0091778	0.0466596	0.0616994	0.0132483	1	0.0179389	0.103104	0	1	0.0534789	0.0310934	0.0310207	0.0336712	0.0310418	0.0243797	0.0744502	0.0468664	0.0960713	0.674998	0.0532778	1	0.398623	0.0396132	0.0216572
360911	BA	1	0.0466596	0.287234	1	1	1	0.0155599	0.218884	0.12141	1	0.818432	1	1	0.008392	0.012532	1	1	1	0.19399	1	1	0.0695567	1	0.0253447	0.00712882	0.0831471	1	0.0330886	1	0.0457585	0.0303411	0.00554731	1	0.051222	0.0534152	0.0199569	1	0.0535396	0.0236035	0.0681302	0.0413212	0.389312	1	0.386843	0.039773	0.0760881	0.0507067	0.25
362242	BA	1	0.038442	0.0713151	0.158484	0.60329	0.237266	1	0.17547	0.0662148	0.758289	1	1	1	0.00948263	0.0206264	1	1	1	0.491108	1	1	0.0967376	1	0.0368087	0.0298553	0.141533	0.411218	0.0154193	1	0.104144	0.0212665	0.0068889	1	0.0502865	0.0289412	0.0306562	0.0363881	0.03125	0.0254087	0.0626621	0.0428145	0.337997	1	0.0621237	1	0.129513	0.0661411	1
362948	BA	1	0.0570682	0.058414	0.069702	1	0.0413212	0.364335	0.127813	1	1	1	1	1	0.00866567	0.0153252	1	1	1	0.135369	1	1	0.106989	0.60329	0.0333333	0.00584519	0.0787465	0.991302	1	0.0270141	0.0564294	0.045124	0.00545498	1	0.287234	0.0541082	0.0580412	0.662849	1	1	0.596025	1	1	1	0.12565	0.692666	0.0501037	0.0548349	0.311759
363253	BA	0.656651	0.0423692	0.143707	0.995654	1	0.960653	1	1	1	1	1	1	1	0.00626558	0.0145413	1	0.842398	0.911652	1	1	1	1	1	0.0339902	0.00545986	0.057582	1	0.0437563	1	0.0271563	0.0168325	0	1	0.580974	0.0477993	0.973831	1	1	1	1	1	1	0.337997	1	1	0.0213814	1	0.938525
365044	BA	1	0.0395764	1	0.035366	1	0.0182819	0.30049	0.0165627	0.0182495	1	1	1	1	0.00622195	0.0110487	1	1	0.929609	0.0248289	1	0.617364	0.0977599	1	0.0227682	0.011236	0.0352401	0.0613458	0.0135086	1	0.0169999	0.00930158	0	1	0.0474244	0.0386789	0.0264383	0.030845	0.0319652	1	0.0856327	0.0451739	0.0198333	0.0663768	0.0459882	0.630904	0.00965543	0.0501987	0.0216883
366394	BA	1	0.0696062	0.311074	0.0243229	0.588592	1	0.013299	0.245665	0.12912	1	0.668963	1	1	0.0064503	0.0110897	1	1	1	0.12034	1	1	0.10501	1	0.0291955	0.0131171	0.0518107	0.991302	0.0175174	0.0297601	0.0245834	0.0130342	0.0083695	1	0.0696546	0.0190636	0.0237608	0.0520436	0.0282415	1	0.0973167	0.0501987	0.0220909	0.0743167	0.0530395	0.313105	0.0150291	0.042677	0.270346
366602	BA	1	0.0423043	1	0.0235246	1	0.0212377	0.698422	0.226233	0.181065	0.888937	1	1	1	0.00642352	0.0127277	1	1	0.0171498	0.236454	1	1	0.114663	1	0.0262972	0.0126649	0.0765669	0.686845	0.0147713	0.0390594	0.0345772	0.0126649	0.00619501	1	0.0724854	0.0426103	0.0232258	0.0307741	0.0300941	1	0.0904927	0.0549431	0.131237	1	0.0638668	0.0361024	0.0170955	0.0413093	1
367737	BA	1	0.032006	0.0602335	0.0860601	1	0.60329	0.011722	0.177359	0.0266798	0.768622	1	1	1	0.00717314	0.0140705	1	1	0.0217766	0.267042	1	1	0.166667	1	0.0623218	0.0109665	0.118084	0.0928544	0.0405223	1	0.0267896	0.0150903	0	1	0.0432647	1	0.0322204	1	1	0.0187614	0.485324	1	0.520611	0.610399	0.439421	0.0395507	0.0239551	1	1
367928	BA	1	0.06899	0.111624	0.0859234	1	1	1	0.217294	1	1	1	1	1	0.010028	0.0169999	1	1	0.0355701	0.888937	1	1	0.0687151	1	0.080362	0.0458213	0.140004	0.367479	0.0255007	0.0353762	0.084965	0.0180152	0.00609513	0.753068	0.333333	1	0.10532	1	1	1	1	1	1	1	0.037566	0.0448919	0.0626621	0.0888746	1
369723	BA	1	0.0349183	0.055801	0.236454	0.491108	0.0367153	1	0.207301	0.0980329	0.965053	1	1	1	0.00859278	0.0199201	1	1	0.0226538	0.19069	1	1	0.106282	1	0.027177	0.0225772	0.120954	0.468016	0.0167507	0.274856	0.0734226	0.0263035	0.00739275	1	1	0.0404875	0.0354772	0.0342538	0.0295107	0.0228332	0.0513982	0.047363	0.106155	1	0.153307	0.142311	0.0801187	1	1
370438	BA	1	0.0334215	0.0605221	0.0865588	1	1	1	0.18984	0.0555556	0.0501037	1	1	1	0.00833884	0.0116197	1	1	0.674998	0.270346	1	1	0.134767	1	0.0306562	0.00520946	0.0697484	1	0.0344828	1	0.0422337	0.0390594	0.00551459	1	0.0573273	0.0334215	0.0244582	1	0.0262174	1	0.0318266	0.0242175	0.0112544	0.0617776	0.069702	1	0.484144	1	0.361069
373903	BA	1	0.0334604	0.0468455	0.170827	1	1	0.637496	0.148264	0.058414	1	1	1	1	0.00976882	0.0115093	1	1	1	0.178506	1	1	0.0790041	1	0.0267619	0.00562048	0.0585448	1	0.04	1	0.0501037	0.0255314	0.00523324	1	0.439421	1	1	1	1	1	0.875145	1	0.0274304	0.364335	0.12912	1	0.248046	0.832876	1
374463	BA	1	0.398623	0.252614	1	1	1	1	0.0105981	1	1	1	1	0.624196	0	0.00761287	1	1	0.539412	0.306783	1	1	0.0326957	1	0.0111859	0	0.025641	1	0.0109412	1	1	0.00836106	0	1	1	1	1	1	1	1	0.934072	1	1	1	0.158704	1	1	0.0208333	0.00983881
375286	BA	1	0.0484537	0.991302	0.0380213	0.252614	0.0177168	0.630904	0.0149508	0.0163129	1	1	1	1	0.00632785	0.00951453	1	1	0.0288369	0.0241291	1	1	0.0681302	1	0.0163911	0.00860423	0.0414307	0.0673225	0.0128393	1	0.0184244	0.00976684	0	1	0.0686406	0.0379122	0.0322489	0.0607684	0.180088	0.0243422	0.084965	0.0466337	0.103104	1	0.0548122	0.0475046	0.0144478	0.0472977	0.021987
375451	BA	1	0.0409303	0.268727	0.0226378	1	0.0201927	0.0309908	0.127813	0.127813	1	1	1	1	0.00644991	0.0138375	1	1	1	0.0590988	1	1	0.0816718	0.991302	0.0280597	0.0133333	0.0958607	0.0702044	0.0148506	0.031723	0.0254272	0.0125652	0.0113051	1	0.0605743	0.0188236	0.0249149	0.0443703	0.0300593	0.034789	0.0847754	0.0466596	0.0946196	0.357669	0.291392	1	0.0210488	0.0581604	1
376686	BA	1	0.00915444	0.0305161	0.0131363	1	0.0216314	1	0.183287	0.0793521	1	1	1	0.720868	0.00711476	0.0158387	1	1	0.0136918	0.151468	0.0847754	0.101153	0.159754	1	0.0231032	0.03754	0.160724	0.237266	1	1	0.0787465	0.0267394	0.00563897	1	0.0626621	0.0358156	0.0877352	0.0967376	0.0292784	0.98258	0.0918606	0.0390854	0.337997	1	0.220381	0.197414	0.0470375	0.0464929	0.384311
377629	BA	1	0.0343483	0.951828	0.0313934	1	0.0156138	0.0176301	0.0124118	0.128708	1	1	1	1	0.00523777	0.00852175	1	1	0.0198193	0.148264	1	1	0.047619	1	0.0160638	0	0.0420241	0.0467095	1	0.610399	0.0160205	0.00818633	0	1	0.0552074	0.0596319	0.0395637	1	0.0530395	0.025	0.0889951	0.047363	0.112536	1	0.193277	0.656651	0.0122069	0.0331483	0.0184067
378753	BA	1	0.0390854	0.06141	0.157318	1	0.0906494	0.0158243	0.161093	0.113328	1	1	1	1	0.00929639	0.0178379	1	0.692666	0.0367911	0.520611	1	1	0.0745771	1	0.0696062	0.0989325	0.0994964	0.437829	0.0149927	1	0.0755907	0.016541	0.00527151	1	0.051462	0.0374844	0.0251105	0.0473503	0.0376384	0.0287608	0.0658454	0.0504441	0.15756	1	0.115506	0.698422	0.450076	0.0882776	1
379066	BA	1	0.0198092	0.510567	0.0771688	1	1	0.742508	0.276259	0.0330298	0.610399	1	1	1	0.00705494	0.0268553	0.624196	1	0.0206373	0.290386	1	1	0.148782	0.573155	0.0257162	0.0698822	0.0817222	0.350401	0.160724	1	0.113328	0.0218084	0	1	0.0295107	0.0464622	0.0284603	0.142857	0.0299879	0.548273	0.0596319	0.0424293	0.306783	1	0.357669	1	0.0651602	1	1
379731	BA	1	0.0362731	1	0.0253602	1	0.015053	0.013959	0.0139284	0.124582	1	1	1	1	0.005339	0.00989555	1	1	1	0.137287	1	1	0.0505828	1	0.0152512	0.0054587	0.0367352	0.046965	0.0154453	1	0.0160289	0.00945674	0	1	0.0609424	0.0364053	0.0284554	0.0335617	0.0279567	0.0269188	0.0966484	0.0482596	0.102359	0.30049	0.0686406	0.135749	0.0151008	0.0366843	0.0180402
380394	BA	1	0.0330207	1	0.709756	1	1	0.938525	0.226812	0.12565	1	0.548273	1	1	0.00554937	0.0105459	1	1	0.0272795	0.143707	1	1	0.0695061	1	0.0188584	0	0.04285	0.0601024	0.0124093	1	0.0197065	0.0106644	0	1	0.193033	0.879757	0.0959673	1	1	1	0.101792	0.0426103	0.0174982	0.0790041	0.0430494	1	0.0179309	1	0.0279762
380703	BA	0.888937	0.0049362	0.013045	0.00827225	0.596025	0.0125703	0.0108114	0.0100571	0.0309985	0.0245706	1	1	1	0.00502308	0.00829718	1	1	0.0132667	0.0137888	1	0.494492	0.0392836	1	0.0133831	0.00645161	0.0354151	0.0332378	0.0106473	0.021145	0.0124093	0.00781734	0	1	0.0552581	0.0432541	0.0322581	0.0885549	0.029711	0.0243659	0.0982905	0.0467798	0.107205	0.929609	0.19761	0.0369192	0.0110469	0.0247537	0.0167779
380749	BA	1	0.0358156	0.0467335	0.346494	1	1	1	0.128273	0.0718349	0.394073	1	1	1	0.0076792	0.0272322	1	1	1	0.367479	1	1	0.11369	1	0.0225592	0.0113018	0.0897451	1	0.0334604	1	0.0285055	0.0218823	0.00806721	1	0.0545616	0.270346	0.0751326	0.798842	1	0.832876	1	1	0.370512	0.548273	0.0300212	1	0.916158	1	1
381666	BA	1	0.0483116	1	0.0410732	0.565115	0.0168293	0.798842	0.014309	0.0185327	0.686845	1	1	1	0.00594933	0.0127991	1	1	0.0310748	0.252614	1	1	0.0690537	1	0.0155693	0.0146814	0.038286	0.0624131	0.0138828	1	0.0169274	0.00937912	0	1	0.0635133	0.0314767	0.0235086	0.0336194	0.0296549	0.742508	0.0864406	0.0540288	0.138876	0.920653	0.0471529	0.0325744	0.0102399	0.0382338	0.023473
381764	BA	1	0.0437563	1	1	1	1	1	0.18634	1	1	1	1	1	0.00899331	0.0261206	1	1	0.856538	0.48176	1	0.197414	0.11078	0.510567	0.0348702	0.0231076	1	0.0882776	0.135933	0.588592	0.179577	0.135369	0.84713	0.686845	0.624196	1	0.942969	1	0.0238046	1	0.0455402	0.0363522	0.350401	1	0.070708	1	0.263444	0.204664	0.204664
382245	BA	1	0.00590808	0.0117498	0.00843919	1	0.0131244	0.0105309	0.00979023	0.0314767	0.0236762	1	1	0.247757	0.00493107	0.00798489	0.337997	0.168896	0.0134603	0.0113369	0.0395637	0.065599	0.0388055	1	0.0133226	0.00656518	0.0326586	0.0326389	0.0104167	0.0189976	0.0134677	0.00752114	0	1	0.056276	0.0436947	0.0329418	1	0.030933	0.0232782	0.0908366	0.0471372	0.100416	1	0.21646	0.0344828	0.0116197	0.0266798	0.0164046
382638	BA	1	0.0334965	0.0797601	0.0987092	1	1	0.0184591	0.128708	1	0.55683	1	1	1	0.00712521	0.0159783	1	1	0.019762	1	0.798842	1	0.135749	1	0.0553228	0.00927679	0.140352	0.0968251	0.0422698	0.686845	0.0365134	0.0156444	0.00863589	1	1	1	0.0946196	1	1	1	0.84713	1	1	1	0.190127	0.215598	0.03568	1	1
382640	BA	1	0.0952848	1	0.0228332	1	1	1	0.159551	1	0.747808	1	1	1	0.0061243	0.0115213	0.312436	1	0.0253889	0.157797	1	1	0.0863183	1	0.0533483	0.0185457	0.0548122	1	0.015615	1	0.0228599	0.0117757	0.00730349	1	0.55683	0.092133	0.0736994	1	1	1	0.0817222	0.0345772	0.0829834	1	0.189251	1	0.0776033	0.0388055	1
383372	BA	1	0.0176069	0.674998	1	1	1	1	0.131543	0.090412	1	1	1	1	0.00749168	0.0144928	1	1	1	0.13092	1	1	0.190127	1	0.0276442	0.0199228	0.119378	0.0716404	1	0.0379825	1	0.0120981	0.00943765	1	0.05996	0.0330022	0.0159175	0.0388055	0.0268212	1	0.0620813	0.0365273	0.0208513	0.102084	0.21646	1	0.0319389	1	0.305276
384676	BA	1	0.0354602	1	0.0250496	1	0.014309	0.0156608	0.0133142	0.146544	1	1	1	1	0.00541356	0.00897769	0.698422	1	0.0191069	0.02581	1	1	0.0529491	1	0.01629	0.0058226	0.0457585	0.0475155	0.0116433	0.0308339	0.0151851	0.00868102	0	1	0.020515	0.0331042	0.0327465	0.0323407	0.0251449	0.0193066	0.106763	0.0540691	0.141431	0.400826	0.0578847	0.0809288	0.0137668	0.0489711	0.0170361
386043	BA	1	0.0372802	0.0990931	0.169893	1	1	0.55683	0.196197	0.0923881	1	1	1	1	0.0084476	0.0108745	1	1	1	0.143707	1	1	0.0982274	1	0.0299791	0.00510585	0.0706777	1	0.737166	1	0.051015	0.0439183	0.00560765	1	0.440994	0.055801	0.02418	1	1	0.0232438	1	1	0.464058	1	0.181989	0.617364	0.596025	0.0391579	0.265284
386415	BA	1	0.0443703	0.0527465	0.037025	1	1	0.0120443	0.149277	0.893506	0.630904	1	1	1	0.00784585	0.0120429	1	1	1	0.136967	1	1	0.106024	1	0.0288698	0.0136873	0.104681	1	0.0809288	0.442549	0.0366948	0.0394676	0.00572841	0.73178	0.255049	0.0303411	1	0.413186	0.0245281	0.0249623	0.0465228	0.0402352	0.715338	0.778818	0.229015	0.813572	0.102084	0.0448753	0.400826
387092	BA	1	0.0368971	0.0646474	0.108606	1	0.686845	0.332849	0.116705	1	1	1	1	0.823269	0.00736247	0.0151515	1	1	0.0125678	0.155478	1	1	0.113328	1	0.0718349	0.00844531	0.154595	0.0821428	0.0369677	1	0.0304378	0.0145167	0.00491195	1	0.0507641	0.384311	0.0225684	1	1	1	0.870518	0.813572	0.573155	1	0.177943	1	0.0277535	1	0.100416
387093	BA	1	0.0308764	0.0666667	0.11043	1	0.226812	0.0325259	0.148782	0.0308662	1	1	1	1	0.00723792	0.0155842	1	1	0.012783	1	1	0.656651	0.112097	1	0.0606741	0.00828355	0.106406	0.0948983	0.0442438	1	0.0312283	0.0150974	0.00480454	1	0.0663544	0.150642	0.0209223	1	1	1	1	1	0.207301	1	0.117129	1	0.0273209	1	0.0206264
387344	BA	1	1	0.0806586	1	1	0.0339631	0.539412	1	1	1	1	1	1	0.00854402	0.0192961	1	1	1	0.151062	1	0.704118	0.112097	1	0.0300873	0.00634286	0.0777976	1	1	0.0166782	1	0.0299321	0.0137966	1	0.367479	0.060355	0.0739488	1	0.0431757	0.0230798	0.0559095	0.0525699	0.969446	1	0.0863183	0.0773945	0.0555556	0.0586985	1
387662	BA	1	0.0386789	0.418898	0.0217766	0.187691	1	1	0.0325744	0.296143	1	0.447113	1	0.726348	0	0.565115	0.753068	0.637496	1	0.548273	0.610399	0.38171	0.686845	1	0.265284	0.0542882	0.573155	0.778818	1	0.24139	0.0816206	0.0267962	0.00702032	0.422559	0.33187	0.520611	0.510567	0.530207	0.573155	0.322334	0.662849	0.418898	0.389312	0.447113	0.376283	0.400826	0.55683	0.373444	0.457229
388919	BA	1	0.0352528	0.0678209	0.0415619	1	0.0747566	0.0168501	1	1	1	1	1	1	0.00926605	0.0119952	1	1	0.902604	0.417025	1	1	0.104848	1	0.0327623	0.00615352	0.0820541	1	1	1	0.0857811	0.0248436	0.00557825	1	0.225642	0.0718349	0.184494	1	0.650363	1	1	1	0.530207	1	0.991302	0.221796	0.692666	0.0630761	0.333333
390236	BA	1	1	0.409216	1	1	1	1	1	1	0.942969	1	1	1	0.00563439	0.0142005	1	1	1	1	1	0.447113	0.108523	1	1	0.0154034	0.10532	1	1	0.668963	1	0.119229	1	1	0.842398	1	0.104848	1	1	1	1	1	0.832876	1	0.274856	1	0.573155	1	0.898062
390333	BA	1	0.0363522	0.0720147	0.0881307	1	0.0405223	0.539412	1	1	1	1	1	1	0.00840896	0.0176151	1	1	1	0.12281	1	1	0.123504	1	0.0287159	0.00630642	0.0736994	1	1	0.0169912	0.870518	0.0261372	0.010718	1	1	1	0.0684835	0.995654	1	1	0.280219	1	0.386843	1	0.101483	1	0.050871	0.0542191	0.548273
390874	BA	1	0.037146	0.0516882	0.137597	0.530207	1	0.259479	0.151468	1	1	1	1	1	0.00963904	0.0264764	1	1	1	1	1	1	0.0964643	0.837647	0.0442091	0.00550147	0.12625	1	0.10532	1	0.0561044	0.0356114	0.00823171	0.947403	0.222477	0.510567	1	1	1	1	0.0997777	0.0421563	0.0212954	0.072624	0.058334	1	0.220381	0.181065	0.245355
391009	BA	1	0.0544469	0.384311	0.479344	0.405101	0.884354	1	0.155758	0.630904	1	1	1	1	0.00932518	0.0225939	1	1	0.588592	1	1	1	0.0845744	1	0.0349625	0.0203931	0.119229	0.0684835	0.118599	0.823269	0.0805871	0.12625	0.354119	1	0.24139	1	1	1	0.029961	0.747808	0.0522393	0.0411651	0.361069	1	0.0624657	1	0.192283	0.123907	0.520611
391037	BA	1	0.037566	0.0644802	0.252614	1	0.034759	1	0.185625	0.0851446	1	1	1	1	0.00882095	0.0206997	1	1	0.0226475	0.208512	1	0.925136	0.108087	1	0.0285341	0.0214737	0.111624	0.434588	0.0158708	0.493371	0.0683141	0.0279362	0.00748181	1	1	0.0396132	0.0337612	0.0529491	0.0321686	0.0216244	0.0493783	0.0465517	0.0975437	1	0.104144	0.144492	0.0816206	1	1
391038	BA	0.637496	0.0443993	1	0.0379553	0.308969	0.0151072	1	0.0153944	0.0177277	1	1	1	1	0.00581663	0.0100079	1	1	0.0305612	0.0504441	1	1	0.0859234	1	0.0188236	0.00917394	0.0390042	0.0606741	0.013742	0.296143	0.0178155	0.00952757	0	1	0.052319	0.0384615	0.0206026	0.0286362	0.0286362	1	0.0777976	0.0493783	0.022146	0.0737853	0.0611003	1	0.0157787	0.0464622	0.0219739
391165	BA	1	0.0401271	0.350401	0.0224878	1	1	1	0.45862	0.124289	1	0.995654	1	1	0.00595962	0.0112864	1	1	0.0178137	0.193277	1	0.986944	0.0716404	1	0.0244582	0.00618063	0.0608136	1	0.0135603	0.0258681	0.0312101	0.0131716	0.00612636	1	0.0493783	0.0906494	0.0274573	1	1	0.956245	0.0818688	0.0458213	0.0932727	0.367479	0.0710959	0.925136	0.0437563	1	0.407177
391295	BA	1	0.0333333	0.0642317	0.0391579	1	0.144492	0.0153215	1	1	1	1	1	1	0.00826987	0.0139757	0.573155	1	0.617364	0.282677	1	1	0.104681	1	0.0309985	0.00593113	0.0788782	1	1	0.726348	0.0626621	0.0231286	0.0052942	1	0.357669	0.0646474	0.152239	0.479344	1	0.60329	1	1	0.479344	1	0.60329	0.164307	0.656651	0.0583133	0.270346
391735	BA	1	0.0472841	1	0.0352401	1	0.0179958	0.520611	0.0155454	0.019456	0.643981	1	1	1	0.0058032	0.0102492	1	1	0.823269	0.168896	1	1	0.0878178	1	0.0281622	0.0111427	0.0401271	0.0788782	0.0139843	1	0.0184961	0.0104212	0	1	0.050921	0.0344398	0.0216018	0.03125	0.030933	1	0.0813509	0.051462	0.226812	0.495607	0.0654633	0.386843	0.0293235	0.0587147	0.0226538
391896	BA	1	0.0472704	1	1	1	0.0305393	1	1	1	1	1	1	0.461363	0.00610516	0.0130004	1	1	0.0422337	1	0.249176	0.273405	0.134557	1	1	0.0675864	0.0595384	1	1	0.379036	0.0381361	0.429571	0.084965	0.73178	0.0441353	0.768622	0.13318	1	0.938525	1	1	1	0.291392	1	0.148264	1	0.0154116	0.0907999	0.624196
392499	BA	1	0.0442771	1	0.0263707	0.287234	0.0239409	0.0330643	0.407177	0.12625	1	1	1	1	0.00656668	0.0125	1	1	0.0171174	0.15186	1	1	0.0884875	1	0.0256932	0.0143559	0.0656316	0.474405	0.0157228	1	0.0379269	0.0122069	0.00753326	1	0.0560103	0.0337612	0.0211597	0.0368424	0.032104	1	0.0860601	0.0526195	0.138043	0.911652	0.0779793	0.617364	0.0153389	0.058334	0.212813
392500	BA	1	0.0059008	0.0136558	0.0100494	1	0.0146611	0.0115614	0.0109262	0.0306208	0.0251754	1	1	0.303727	0.00548114	0.00840629	1	1	1	0.0138828	1	0.942969	0.038579	1	0.0143637	0	0.0273076	0.0434533	0.0113292	0.0207178	0.0143807	0.00765359	0	1	0.0243876	0.0444546	0.0302192	0.520611	0.0270074	0.015873	0.0708822	0.0498493	0.0915682	0.783869	0.396373	0.0477131	0.0189592	0.0327465	0.0178704
393305	BA	1	0	0.00885576	0.00651989	0.0918606	0.0114997	1	0.00832623	0.0134897	0.020692	1	1	1	0.00469169	0.00651105	0.320596	1	0.0115772	0.0104967	1	1	0.0340284	1	0.009531	0	0.0204557	0.0243543	0.00946454	0.0576151	0.011326	0.00670043	0	1	0.0518565	0.0520241	0.0382944	1	0.0740267	1	1	1	0.445608	1	0.103329	0.0436285	0.0122013	0.0165145	0.00971949
393595	BA	1	0.0356498	1	0.179577	1	0.0168975	0.0174823	0.0186886	0.170827	1	1	1	1	0.00568034	0.00882737	1	0.726348	1	0.195987	1	1	0.0565005	1	0.0163281	0	0.0293722	0.0519432	0.0106873	1	0.0159941	0.00846762	0	1	0.0690537	0.0552414	0.0242368	0.0381868	0.0273336	0.0255142	0.0752308	0.047471	0.108688	0.494492	0.409216	1	0.0130515	0.0352271	0.0186146
394221	BA	1	0.0368173	0.044787	0.0216691	0.753068	0.0199382	0.026109	0.177943	0.145221	1	1	1	1	0.00657895	0.015558	1	1	0.0186146	0.159134	1	0.720868	0.0974693	1	0.0224023	0.0122869	0.0969109	1	0.0147502	1	0.0374546	0.0147713	0.00679556	1	0.0723384	0.0458213	0.0296745	0.0633076	0.028204	0.0229157	0.0869955	0.0535975	0.104144	0.350401	0.193755	0.496715	0.0356114	0.0543539	0.875145
394503	BA	1	0.0379553	0.373444	0.098414	0.539412	1	1	1	0.0515804	0.624196	1	1	1	0.00852312	0.0171069	1	1	0.539412	0.142404	1	1	0.115506	1	0.0263707	0.00498542	0.080033	1	0.031677	1	0.0324108	0.038579	0.00498582	1	0.0461302	1	0.0307741	1	0.0349834	1	0.0454086	0.0424293	0.255049	1	0.242086	1	0.0675864	0.0377987	0.624196
395019	BA	1	0.0519221	1	0.0376824	0.330876	0.0155902	0.014006	0.0150257	0.0175683	1	1	1	1	0.00573211	0.00982088	1	1	1	0.0535975	1	1	0.087291	1	0.0191643	0.00905631	0.0419746	0.137287	0.013786	0.548273	0.0182303	0.0092718	0	1	0.0504441	0.0397438	0.0233351	0.0288008	0.0273209	0.0251105	0.0838869	0.0490755	0.131839	0.650363	0.0511435	0.139394	0.0319566	0.040451	0.0207636
395491	BA	1	0.0700084	0.34237	0.0265408	1	1	1	0.0133474	0.1563	0.98258	0.951828	1	1	0.00624821	0.0105869	0.018208	1	0.0193976	0.106989	1	1	0.0941638	1	0.0272487	0.0122332	0.0533483	1	0.0176228	0.0287159	0.0248186	0.0135799	0.00786325	1	0.0592205	0.0204557	0.0329729	0.0506464	0.0293464	0.803778	0.0838869	0.0498978	0.0235606	0.0812361	0.0716404	0.107414	0.0152831	0.0432102	0.117129
395495	BA	1	0.0421146	1	0.0316606	1	0.0206088	0.261513	0.015536	0.0189409	1	1	1	1	0.00595863	0.0140653	1	1	0.942969	0.026103	0.656651	1	0.0936524	1	0.0251606	0.0159313	0.0414409	0.0745771	0.0135799	1	0.0172414	0.010429	0	1	0.0194341	0.0382516	0.0262841	0.0445559	0.0325508	0.965053	0.0714286	0.0505828	0.0185888	0.0746383	0.183699	0.0305612	0.0110137	0.0414991	0.0222222
395963	BA	1	0.0425118	0.510567	0.0235861	0.630904	1	0.452979	0.0133945	0.0343416	1	1	1	0.942969	0.00615687	0.0116556	1	1	0.692666	0.171706	1	1	0.080362	1	0.0239936	0.0179135	0.0692343	1	0.0155973	1	0.0248238	0.0136611	0.00605995	0.973831	0.0598042	0.042677	0.0283136	0.0501037	0.0356245	0.510567	0.0854776	0.0445067	0.0199778	0.0692914	0.0634133	0.164018	0.0183592	0.053653	1
395965	BA	1	0.0413669	1	0.0248752	0.668963	1	0.668963	0.0146981	0.0331412	1	1	1	1	0.00625571	0.0125065	1	1	1	0.213777	1	0.973831	0.0784638	1	0.0368896	0.0208829	0.0659581	1	0.0146429	1	0.0256203	0.0126204	0.00573038	1	0.0605743	0.0736994	0.0283347	1	0.142026	1	0.0915682	0.0515519	0.0214327	0.0653551	0.0706469	0.277619	0.0292211	0.0552581	0.758289
396513	BA	1	0.0318913	0.0461302	0.113328	1	1	0.0136598	1	0.0969109	1	1	1	1	0.00891816	0.012942	1	1	1	0.209663	1	1	0.155758	1	0.0260574	0.00655223	0.0806586	1	1	0.0148372	0.0427775	0.0480864	0.00553024	1	0.240318	0.0567544	0.0280445	1	0.0509689	0.0220274	1	1	0.818432	0.907134	0.0602954	0.0468869	0.187028	0.0513982	0.17547
396588	BA	1	0.0324108	0.285011	0.218101	1	1	0.0211164	0.174073	0.141533	0.643981	1	1	1	0.00574073	0.00944966	1	1	1	0.129888	1	1	0.0535975	1	0.0146928	0	0.0379957	0.0459882	0.0131383	1	0.0135763	0.00841581	0	1	0.0576476	0.183287	0.0319478	1	1	0.0276442	1	1	0.357669	0.539412	0.206021	0.331375	1	0.0317373	0.0171032
397945	BA	1	0.04285	1	0.033872	0.48766	0.0174517	1	0.0158209	0.0182196	1	0.624196	1	1	0.00575779	0.010994	1	1	1	0.0434275	1	1	0.0886211	1	0.027866	0.0107794	0.0386308	0.064421	0.0135957	0.413186	0.0176776	0.00969114	0	0.624196	0.0532778	0.037194	0.0288698	0.0276491	0.0326957	0.0216691	0.083303	0.0541082	0.182432	1	0.0580162	0.146544	0.0107056	0.0617259	0.020515
398527	BA	1	0.0466072	1	0.0374234	0.261513	0.0159647	1	0.0147502	0.0177502	0.0388784	1	1	1	0.00580225	0.0100433	0.84713	1	1	0.0376608	1	0.934072	0.0771688	1	0.0193655	0.00884709	0.0467798	0.0598839	0.0134105	0.033646	0.0191323	0.00957454	0	1	0.047619	0.0404875	0.0267068	0.027866	0.027177	1	0.0755907	0.0517137	0.124932	0.650363	0.0212279	1	0.0311113	0.0383574	0.0235672
398577	BA	1	0.0526316	1	0.0352138	0.252614	0.0157424	0.0141195	0.0152618	0.0176069	1	1	1	1	0.00571564	0.0102399	1	1	1	0.0521717	1	1	0.0847754	1	0.0193344	0.00879343	0.0402352	0.0576476	0.0139553	0.0281837	0.01785	0.00933589	0	1	0.030582	0.04	0.0267619	0.030582	0.0281147	0.0265408	0.0838869	0.0489433	0.141929	1	0.0528518	0.146544	0.0296745	0.0392836	0.0210488
398578	BA	1	0.0444546	1	0.034532	0.325127	0.0184872	0.495607	0.0156351	0.0179465	1	1	1	1	0.0061243	0.0125178	1	1	0.0160696	0.207301	1	1	0.0923881	1	0.0286053	0.0107002	0.0382516	0.072624	0.0133142	1	0.0192461	0.00954916	0	1	0.0555148	0.0404875	0.0232177	0.0321462	0.0290981	0.0284249	0.0893888	0.0546155	0.207301	0.808687	0.0604683	0.548273	0.0144384	0.0876506	0.0193916
398579	BA	1	0.00540289	0.012897	0.0101159	1	0.0143428	0.0118291	0.0119048	0.030408	0.0259586	1	1	0.337997	0.00565708	0.00858201	1	1	0.0115999	0.0153137	1	1	0.0440117	1	0.0144223	0	0.0257573	0.0392442	0.0106958	0.0209447	0.0143637	0.00741175	0	1	0.0160013	0.0106699	0.00747554	0.0068186	0.00758415	0.00652384	0.0178174	0.0143329	0.00995815	0.0324108	0.00807953	0.0511834	0.0177378	0.0334604	0.0195362
398580	BA	1	0.0385229	1	0.0251754	1	0.0218604	0.0286912	0.15756	0.16605	0.656651	1	1	1	0.00643639	0.0146429	1	1	1	0.0642969	1	1	0.0853152	1	0.0280445	0.0145563	0.0593335	1	0.0153679	0.0342922	0.0247967	0.013068	0.0075803	1	0.0644802	0.0418654	0.0265103	0.0405223	0.0250917	0.0302698	0.0743167	0.0464304	0.120467	0.624196	0.297925	0.445608	0.0421146	1	0.442549
398767	BA	1	0.034532	1	0.0228332	0.803778	1	1	0.137287	0.0550239	1	1	1	1	0.00628914	0.0119562	1	1	0.0126029	0.330876	1	1	0.0863183	1	0.0226688	0.00491111	0.050368	0.0886861	0.0367731	1	0.020361	0.0124814	0	1	0.0626621	0.0360734	0.0295107	1	1	1	0.0628108	0.044096	1	1	0.0786086	1	0.0274304	1	0.180584
399726	BA	1	0.0629483	0.0528518	0.221098	1	1	0.0171778	0.131839	0.0519006	1	1	1	1	0.00922879	0.0135897	1	1	0.698422	0.1	1	0.306783	0.127326	1	0.0267691	0	0.0901152	1	0.0327776	1	0.0374546	0.0477993	0.00598621	1	0.0496896	1	0.0243127	1	0.252614	1	1	1	0.432937	1	0.373444	1	0.0631955	1	1
399739	BA	1	0.038286	1	0.0262599	0.637496	0.0142172	0.0145768	0.0138259	0.129888	1	1	1	1	0.00562881	0.00894897	1	1	1	0.0538543	1	1	0.058334	1	0.0155284	0.00586035	0.0427963	0.0458802	0.0113111	1	0.014905	0.00930277	0	1	0.0527465	0.0416514	0.0274822	0.0314767	0.0256264	0.0241558	0.09383	0.0479527	0.131839	0.384311	0.1563	0.154595	0.016112	0.03568	0.0183309
399741	BA	1	0	0.00934579	0.00651105	0.153642	0.0117389	0.0107218	0.00783464	0.0138146	0.0216348	1	1	1	0.00472023	0.00642515	1	0.139885	0.0122869	0.0102193	1	1	0.0366626	1	0.0102584	0	0.0194341	0.0225004	0.00923201	0.0198143	0.011617	0.00680272	0	1	0.0207866	0.0397634	0.0221302	0.146544	0.0690537	0.0262132	1	1	0.418898	0.548273	0.0232362	0.0194387	0.00712261	0.0169244	0.00983881
399742	BA	1	0	0.0078543	0.00599211	0.0352138	0.0106383	0.00733371	0.007697	0.0131651	0.0172126	1	1	1	0	0.00641974	1	0.148264	0.00910549	0.00894024	1	0.346494	0.0284791	1	0.00851383	0	0.0161957	0.0169492	0.00828653	0.0194033	0.00957669	0.00641196	0	1	0.0634133	0.0555556	0.0291386	1	0.0779793	1	1	1	0.354119	0.539412	0.102359	0.0138015	0.00549411	0.0138166	0.00870672
400668	BA	1	0.0392024	1	0.0267962	1	0.0175268	0.0135957	0.0104619	0.087564	1	1	1	0.698422	0.00576244	0.00905902	1	1	1	0.0330207	1	1	0.0550434	1	0.0164687	0	0.0425376	0.0542541	0.0113967	0.0327465	0.0151851	0.00811773	0	1	0.0215476	0.0475992	0.0302655	0.0390042	0.217294	0.0237255	0.0739488	0.0454455	0.120467	0.747808	0.311759	0.5	0.0411051	0.0324108	0.0160576
401473	BA	1	0.0610232	0.108606	0.0788782	1	0.991302	1	0.207301	1	0.870518	1	1	1	0.00923568	0.0160081	1	1	0.0331951	0.148264	1	1	0.0732194	1	0.138876	0.0458802	0.187363	0.492243	0.0250496	0.0256264	0.0815155	0.0194194	0.00627181	0.813572	0.305276	1	0.106763	0.402984	1	1	1	0.437829	0.485324	1	0.0417387	0.0512956	0.0745144	0.0969109	1
402612	BA	1	0.0199635	1	1	1	0.0226276	0.610399	0.195124	1	1	1	1	1	0.00650429	0.0154453	1	1	0.0163397	0.160344	1	1	0.161627	1	0.0242755	0.0409497	0.230055	0.240318	1	1	0.106763	0.0246685	0.0064577	1	0.0579649	0.0359766	0.111624	1	0.0270573	1	0.0941638	0.0397236	0.298794	1	0.12625	1	0.0934669	0.0447097	0.277619
402881	BA	1	0.0741023	0.184101	0.0239686	0.19556	1	0.0176151	0.185625	0.12912	1	1	1	1	0.00652797	0.0150766	1	1	1	0.208512	1	0.84713	0.0821428	1	0.0244149	0.0114129	0.0408472	0.067929	0.0146482	0.938525	0.0243513	0.0125815	0.00534586	1	0.0723384	0.0264938	0.0181818	0.0546674	0.0310684	0.0239098	0.0777976	0.050368	0.122043	1	0.0699671	0.234323	0.0140715	0.0410893	1
403833	BA	1	0.0451739	0.0554585	0.18634	0.907134	1	1	0.168896	0.046824	1	1	1	1	0.0103911	0.0277114	1	1	0.715338	1	0.916158	1	0.137287	1	0.040451	0.00561329	0.0854776	1	0.0361565	1	0.0888746	0.056276	0.00471172	1	0.0431398	1	1	1	1	1	0.0441353	0.0404875	0.321181	0.709756	0.686845	1	0.263444	0.282677	0.142857
404380	BA	1	0.0366843	0.31634	0.0237323	1	1	1	0.14772	0.0477131	0.044173	1	1	1	0.0064503	0.0125678	1	1	0.0456187	0.21646	1	1	0.0895456	1	0.0234633	0.00539529	0.0593335	0.0807284	0.0319204	1	0.0206666	0.0114943	0.00614047	1	0.0665269	0.0364991	0.027839	0.520611	0.0281731	1	0.0489148	0.0432434	1	0.39172	0.307521	1	0.0326389	0.0467569	1
404589	BA	1	0.0249074	0.630904	0.207301	1	1	0.0224745	0.198186	0.148782	1	1	1	1	0.0072149	0.0140773	1	1	0.0318381	0.0263949	1	1	0.119944	1	0.0462539	0.00929639	0.0928544	0.0659305	0.0388429	1	0.0223719	0.0123847	0	1	0.0570682	0.0412471	0.026103	0.0638668	0.0294476	0.480556	0.308969	0.0561044	0.21076	0.715338	0.127326	0.370512	0.0131383	1	0.150205
405566	BA	1	0.0339345	1	1	1	0.0415533	1	1	1	1	1	1	0.875145	0.00834558	0.0181774	1	1	1	0.137897	1	1	1	1	0.0268607	0.00584062	0.0751326	1	1	0.0184352	0.0614412	0.0551549	0.00587103	1	0.520611	1	0.0863183	1	1	1	0.898062	1	0.402984	1	0.115506	0.346494	0.0588235	0.0573273	1
405948	BA	1	0.0405555	0.0843606	1	1	0.588592	0.0736105	0.173324	0.0771688	1	1	1	1	0.00900607	0.0205678	1	1	0.0260907	0.192537	1	1	0.112945	1	0.0493783	0.0229523	0.0909091	1	0.015161	0.0222427	0.0841322	0.0290715	0.00507721	1	0.0519006	0.0178137	0.0230052	0.0392024	0.0235978	0.0232093	0.0604683	0.045186	0.10501	1	0.0190168	1	0.0830499	1	1
411154	BA	1	0.00954702	0.0319901	0.0128585	0.737166	0.021098	0.0242547	0.208512	0.0838869	1	1	1	1	0.00677331	0.017127	1	1	0.0240914	0.123668	1	1	0.14772	1	0.0240566	0.0403721	0.174787	0.0464929	1	1	0.0481474	0.0238743	0.00695558	1	0.317587	0.0341385	0.0999564	1	0.0266798	0.0249462	0.0804389	0.0395507	0.219643	1	0.0588235	1	0.0302093	0.0448583	0.306034
412418	BA	1	1	0.875145	1	1	0.758289	1	1	1	1	0.798842	1	1	0.00639158	0.0140198	1	1	0.692666	1	1	1	0.147148	0.737166	0.580974	0.0185457	0.0915682	1	1	1	0.488816	0.136465	0.261513	1	1	0.325671	0.312436	1	1	1	1	1	0.364335	1	0.160344	1	0.0900708	1	1
412419	BA	1	1	1	1	1	1	1	1	1	1	1	1	1	0.0068731	0.014958	1	1	1	1	1	1	0.157318	0.938525	0.630904	0.0191263	0.0964643	0.753068	1	1	0.938525	0.131839	0.295228	1	1	0.422559	0.219643	1	1	1	1	1	0.986944	1	0.920653	1	0.0851446	1	1
412694	BA	1	0.0359017	0.0742472	0.263444	0.510567	1	0.0152046	0.153642	0.114663	0.0758318	0.808687	1	1	0.00962271	0.011731	1	1	1	0.203218	1	1	0.0776033	1	0.0292021	0.00555556	0.0595384	1	0.0275604	0.0494515	0.0509689	0.0456912	0.00564517	1	0.0607219	0.037969	0.0161892	1	0.0238545	0.0230941	0.0568115	0.04141	0.386843	1	0.0575482	0.0434188	0.0544166	0.0358156	0.307521
412965	BA	1	0.0319981	0.450076	0.169893	1	1	1	1	0.0323012	1	1	1	0.357669	0.00477781	0.00949579	1	1	1	1	1	0.354119	0.0565682	1	0.0175037	0.00715329	0.044841	0.0739488	0.0122901	1	0.0203386	0.0107506	0	1	0.174787	1	1	1	1	1	0.478122	1	0.323466	0.763473	0.285011	1	0.98258	0.0345772	0.0169611
413404	BA	1	0.0432434	0.367479	0.176754	1	1	1	1	0.0320289	1	1	1	0.331375	0.00480769	0.00861309	1	1	0.617364	0.14772	1	0.808687	0.0564294	1	0.0172334	0.00552191	0.0392442	0.384311	0.0129393	1	0.0201605	0.00937402	0	0.813572	0.436218	1	1	1	0.475653	1	0.758289	1	0.309679	1	0.25	0.951828	0.911652	0.0344563	0.0178395
413502	BA	1	0	0.00845238	0.00583108	0.0501987	0.011326	0.0094202	0.00797246	0.0133002	0.0169819	1	1	1	0	0.00630124	1	0.173324	0.00972536	0.00837458	1	1	0.0285606	0.322334	0.00820655	0	0.0159099	0.0185327	0.00804715	0.0101126	0.010134	0.00642173	0	1	0.0560103	0.0592205	0.0305393	0.376283	0.0962722	0.0269361	1	1	0.440994	0.753068	0.0909091	0.013842	0.00550067	0.0147011	0.00892493
413999	BA	1	0.0408019	0.0554727	0.105613	1	1	0.0136585	0.173324	0.0453502	1	1	1	1	0.0089741	0.0167678	1	1	0.920653	0.117129	1	1	0.101153	1	0.0266605	0.0136374	0.0907628	1	0.066116	1	0.0252725	0.174787	0.104848	1	0.0482596	0.0413669	0.025382	0.0424852	0.0236401	0.0258546	0.0442771	0.0352138	0.457229	1	1	0.203218	0.0771688	1	1
414684	BA	1	0.0419746	0.168896	0.0330386	1	1	1	0.252614	0.136465	1	0.0912525	1	1	0.00617054	0.011677	1	1	0.398623	0.0532031	1	1	0.0753715	1	0.0216511	0.00918663	0.0668511	0.861215	0.0146053	0.0337612	0.0225064	0.0121135	0.00605685	1	0.0584901	0.0407782	0.0301558	0.051015	0.0266703	0.84713	0.0748696	0.0429632	0.0228186	0.0551901	0.180584	0.704118	0.0145804	0.0443093	1
416269	BA	1	0.00467004	0.0110504	0.00755299	1	0.0155987	0.0135985	0.0101499	0.0131716	0.0357143	1	1	1	0.0052564	0.00871678	1	1	0.0138733	0.286135	1	1	0.034532	1	0.013697	0	0.02752	0.0728797	0.0105826	1	0.0120597	0.132668	0.110893	1	0.379036	0.0549008	0.0317905	0.361069	1	0.0279362	1	1	1	0.520611	0.0723384	0.16605	0.0124972	0.031006	0.0142542
416276	BA	1	0.0474003	1	1	1	1	0.978209	1	0.650363	1	1	1	0.610399	0.00742931	0.012352	0.680957	1	0.0152775	1	0.916158	0.329358	0.122243	1	1	0.0178441	0.0714286	0.870518	1	1	0.0420241	0.417025	0.0713838	1	0.464058	0.637496	0.173324	1	0.331375	0.737166	1	0.5	0.350401	1	0.168896	1	0.0147376	1	1
416591	BA	1	0.0293187	1	1	1	0.907134	1	0.191767	0.0702044	0.84713	1	1	1	0.00969114	0.0237185	0.42435	1	1	1	1	1	0.10959	1	0.134121	0.0145413	0.105891	1	0.0814067	0.0224745	0.153307	0.0377236	0.0103553	1	0.182432	1	1	1	0.0236924	1	0.0495529	0.034532	0.350401	1	0.116251	1	0.213777	1	0.434588
419610	BA	1	0.0399114	1	0.0221663	0.297925	1	1	0.198562	0.138329	1	1	1	1	0.00567741	0.017074	1	0.617364	0.0206755	0.167824	1	1	0.0892251	0.55683	0.0294118	0.0176672	0.0754614	0.367479	0.015731	1	0.0257934	0.0128702	0.00833179	1	0.12565	0.0598042	0.0286912	0.0419746	0.050368	0.0231204	0.0853152	0.0464929	0.121941	0.656651	0.0901152	0.286135	0.0147613	0.0404875	0.244408
420246	BA	1	0.0281017	0.0736994	0.227379	1	1	0.0197872	0.230561	0.153642	0.798842	1	1	1	0.00821549	0.0142857	0.793879	1	1	0.165003	1	1	0.0694544	1	0.0318149	0.00537187	0.0700888	1	0.0253366	1	0.0530395	0.0271105	0.00625	1	0.0491242	0.034064	0.017412	0.0325744	0.0224205	0.0204557	0.0597203	0.0456912	0.498911	0.109377	0.0651188	1	0.0618279	0.0388055	0.333333
420662	BA	1	0.0425867	1	0.0321226	0.426114	0.0204254	0.274856	0.0155539	0.0195024	0.778818	1	1	1	0.00567293	0.0128944	1	1	1	0.034064	1	1	0.08875	1	0.0243127	0.0102954	0.0357672	0.0773945	0.0132022	1	0.0177205	0.00992363	0	0.742508	0.0210829	0.0376824	0.023473	0.036961	0.0319012	1	0.0865588	0.0576151	0.100798	0.565115	0.252614	0.119077	0.0138105	0.0471836	0.0211488
425104	BA	1	0.00523674	0.0129319	0.00986318	1	0.0153772	0.0112412	0.010968	0.0298037	0.0244775	1	1	1	0.00536839	0.009103	1	1	0.0125	0.0160047	0.539412	1	0.0421959	1	0.0142071	0	0.0271964	0.042677	0.0110978	0.0213125	0.0149825	0.00760711	0	1	0.016868	0.010487	0.00799274	0.00642076	0.00718559	0.00634205	0.0169611	0.0138554	0.00919375	0.0326389	0.00802872	0.0435566	0.0196866	0.0339769	0.0174287
426117	BA	1	0.0400663	1	0.025641	0.303727	1	1	0.376283	0.037866	1	1	1	1	0.00584639	0.0164241	1	1	0.016654	0.0497723	0.530207	1	0.0904927	1	0.0286053	0.0192174	0.0915682	0.301317	0.0154984	1	0.0239814	0.0126115	0.00840629	1	0.065599	0.0468022	0.0220787	0.0324719	0.0273209	1	0.0832416	0.0499329	0.0202647	0.0675864	0.0486177	1	0.0155203	0.0407285	0.252614
426355	BA	1	0.0389442	0.668963	0.0250917	0.267042	1	1	0.151468	0.0383026	1	1	1	1	0.00601119	0.0116947	1	1	0.0182196	0.184879	1	1	0.10501	1	0.0302826	0.0187311	0.0736994	0.84713	0.0151851	1	0.0248918	0.0134782	0.00811729	1	0.0662387	0.0413995	0.027866	0.0348948	0.0373192	0.580974	0.0859234	0.055801	0.144492	0.692666	0.0489433	0.153642	0.0141251	0.0419219	0.226812
428406	BA	1	0.0467095	1	0.0373559	1	0.014627	0.870518	0.0146751	0.0177345	1	1	1	1	0.00591414	0.0142406	1	1	1	0.050871	1	1	0.0811168	1	0.0161892	0.0144666	0.0396595	0.0648499	0.0138061	1	0.0184758	0.00976146	0	1	0.0543539	0.0382154	0.0228722	0.0341949	0.028739	1	0.0915682	0.0458213	0.131839	0.580974	0.0477131	0.0306389	0.00933781	0.0369474	0.0249653
429009	BA	1	0.0330643	0.0457585	0.0792406	1	1	0.650363	0.174787	0.0608136	1	1	1	1	0.00795262	0.0197479	1	1	0.0152983	0.898062	1	0.758289	0.166423	0.510567	0.0274901	0.00771792	0.108352	1	0.0351719	1	0.0447683	0.0263707	0.00469575	1	1	1	0.0263445	1	1	1	0.947403	1	0.934072	1	0.274856	1	0.0634133	1	1
431943	BA	1	0.0397133	0.0601692	0.108606	0.832876	1	0.0170361	0.15186	1	0.0720147	1	1	1	0.00819266	0.0136741	1	1	0.0184676	0.186687	1	0.610399	0.0856327	1	0.0271563	0.015873	0.0795631	1	0.0670205	1	0.0342294	0.0427388	0.00522501	1	0.051015	0.0333285	0.0320289	1	0.0260712	0.773736	0.041612	0.0426982	0.0513308	0.0863183	0.0409303	0.384311	0.0552745	0.0540691	1
434131	BA	1	1	1	1	1	1	0.0280445	0.131237	1	0.596025	1	1	1	0.00580016	0.0104747	0.704118	1	1	1	1	1	0.0893888	1	0.0357143	0.0201457	0.0577409	1	0.0157787	1	1	0.044481	0	1	0.0540691	0.454409	1	0.432937	1	0.98258	0.856538	1	0.265284	0.888937	0.243761	1	0.0184926	1	1
435590	BA	1	0.0088384	0.405101	0.0125178	1	0.0322581	0.0113203	0.193518	1	1	1	1	1	0.00654788	0.0223235	0.413186	0.870518	0.026028	0.231548	1	1	0.099823	1	0.0315468	0.0458213	0.346494	0.13092	0.0507067	1	0.0668511	0.0331267	0.00581535	1	0.061752	0.049397	0.0300445	0.879757	0.0688569	1	0.0705521	0.069925	1	1	0.0732194	1	0.0471683	0.0585627	1
435591	BA	0.907134	0.00920486	1	0.0135833	1	0.0279143	0.0125794	0.189547	1	1	1	1	1	0.00668858	0.0232558	1	1	0.0285012	0.263444	1	1	0.163722	1	0.0245123	0.0453895	1	0.0912525	0.0453092	1	0.0565005	0.0256932	0.00607392	0.907134	0.0601692	0.0512593	0.0273908	1	0.066116	1	0.0776033	0.0612449	1	1	0.106528	1	0.0521184	0.0593335	1
436114	BA	1	0.0348445	0.0550434	0.429571	0.296143	1	1	0.177943	0.0291308	1	1	1	1	0.00704115	0.0225004	1	1	1	0.146544	1	1	0.191503	1	0.0244954	0.00811903	0.0678209	0.0768973	0.0284925	1	0.0218604	0.0115576	0.00714868	0.875145	0.0483116	0.417025	0.0691156	1	1	0.768622	1	0.291392	1	0.442549	0.0387238	0.0847754	0.0768712	1	0.255049
438753	BA	1	0.0773945	1	0.0245834	0.20167	1	1	1	0.0405873	0.60329	1	1	1	0.00623449	0.0117647	1	1	0.0206149	0.0660121	1	1	0.0932727	1	0.0259054	0.0182402	0.0923881	1	0.0156529	1	0.0245123	0.0132208	0.00586745	1	0.0620813	0.0431149	0.0265551	0.0393209	0.0288537	0.978209	0.0923881	0.0526316	0.0211373	0.0733231	0.0746383	0.145221	0.0160533	0.0515519	1
439235	BA	1	0.0342538	0.302133	0.326211	1	1	1	0.204664	0.207301	0.0494515	1	1	1	0.00671121	0.0136089	0.026109	1	0.0260121	0.19069	1	1	0.108177	1	0.0251449	0.0051471	0.110893	0.0781502	0.034467	1	0.22314	0.0145466	0	1	0.0457585	0.0361565	0.0200707	0.0678209	0.0234633	0.413186	0.0529491	0.0379122	0.145221	0.680957	0.296143	0.539412	0.0295649	1	0.565115
439375	BA	1	0.0697939	0.19069	0.0239098	0.357669	1	1	0.235194	0.0342538	1	1	1	1	0.00595519	0.0111484	1	1	0.0191568	0.119524	1	1	0.0948983	1	0.0244954	0.0167445	0.0528518	1	0.0173176	0.0282833	0.0252159	0.0126547	0.0075382	1	0.0572458	0.0372386	0.0303411	0.0630761	0.0266703	0.617364	0.0915682	0.0566949	0.14975	0.956245	0.0542541	1	0.014685	0.0349409	0.427855
440085	BA	1	0.0383499	1	0.0226773	0.326746	1	1	0.190965	0.140688	1	1	1	1	0.00588741	0.0173246	1	0.643981	0.0183867	0.255049	1	1	0.0909091	0.539412	0.0285714	0.0181667	0.0707676	0.357669	0.0154835	1	0.0249074	0.0128205	0.00821223	1	0.108848	0.0598042	0.027866	0.0405873	0.0526073	0.0223926	0.0889951	0.0475891	0.116012	0.493371	0.0867839	0.285011	0.0143838	0.0396815	0.229015
441620	BA	1	0.0412471	1	0.0246293	0.407177	1	1	0.212813	0.134342	1	1	1	1	0.00582857	0.0120694	1	1	0.0196238	0.169893	1	1	0.0996858	1	0.0279567	0.0176873	0.0794595	0.437829	0.0156351	0.0997777	0.0262526	0.0127397	0.00801129	1	0.114355	0.039993	0.0291536	0.0396595	0.0537063	1	0.0847754	0.0484971	0.122144	0.548273	0.0663989	0.304507	0.0141566	0.0408019	0.243761
441768	BA	1	0.0346188	1	1	0.898062	0.165405	0.720868	1	1	0.0324423	0.643981	1	0.758289	0.00848508	0.0137915	1	1	1	0.437829	1	1	0.0886861	1	0.0346574	0.00929639	0.112536	1	1	0.0127101	0.0340524	0.354119	0.0836218	1	0.510567	1	0.495607	0.510567	0.0415957	1	0.0638668	0.0650332	0.995654	1	1	0.630904	0.167824	0.103329	0.267042
442563	BA	1	0.0585086	0.118432	0.0786086	1	1	1	0.311759	1	1	1	1	1	0.00912533	0.019804	1	1	0.0337182	0.239953	1	1	0.0815685	0.902604	0.137443	0.0466337	0.153968	1	0.0197065	0.0281392	0.0940002	0.0187453	0.0068006	1	1	1	0.0817718	0.624196	0.720868	1	1	1	0.420742	1	0.0392642	1	1	0.0973167	1
443906	BA	1	0.0396923	0.080362	0.213777	1	0.203218	1	0.364335	0.0847754	1	1	1	1	0.00946273	0.0169083	1	1	0.0296549	0.19041	1	1	0.0860601	1	0.0296125	0.0611741	0.11692	0.832876	0.0170537	0.030811	0.129513	0.0302698	0.00515452	1	0.0699671	0.0559095	0.0267896	1	0.0433736	0.0256078	1	1	0.261513	1	0.0550239	0.193518	0.0990402	1	0.510567
444177	BA	1	0.0369046	0.0470718	0.179577	1	1	0.0134469	0.305276	0.149277	1	1	1	1	0.00781503	0.011677	1	1	1	0.109377	1	1	0.112097	1	0.0236963	0.00725236	0.190965	1	0.0251606	0.0639457	0.0511022	0.0389442	0.0055839	1	0.0535396	0.0315468	0.0182402	0.0425118	0.0242503	0.0214416	0.0688569	0.0481474	0.267042	1	0.0792406	0.0528518	0.265284	0.0339345	0.172536
444178	BA	1	0.0592205	0.162796	0.0212377	0.452979	1	0.0127898	0.208512	0.0324997	1	1	1	1	0.00610707	0.0103177	1	1	0.0180402	0.108265	1	1	0.0827391	1	0.0232782	0.0192461	0.0509689	1	0.0164805	0.0254557	0.0232987	0.0125597	0.00733475	1	0.0526316	0.0387659	0.0338377	0.0456187	0.0273209	1	0.081294	0.0581138	0.141431	1	0.051015	1	0.0124558	0.0327924	1
444179	BA	1	0.00867836	0.0324997	0.0121378	0.925136	0.31634	0.879757	0.565115	1	1	0.520611	1	1	0.00540541	0.0165569	1	0.376283	1	0.610399	0.530207	1	0.140688	0.60329	0.942969	0.0909091	0.491108	0.747808	1	1	0.0485388	0.0310348	0.00599719	0.753068	1	0.995654	0.902604	1	1	0.468016	0.539412	1	0.282677	0.742508	0.861215	1	1	1	0.84713
445932	BA	1	0.11049	0.400826	0.023833	1	1	0.0229347	1	0.498911	0.956245	1	1	0.637496	0.00900794	0.0136585	1	1	0.692666	0.169893	0.818432	0.480556	0.265284	1	0.0300519	0.006725	0.0814067	0.0946196	0.0392836	1	0.306034	0.0213283	0.0137632	1	0.0406752	1	0.0208217	0.938525	0.0473111	1	0.0684835	0.0431989	0.327803	0.42435	0.103329	1	1	1	0.451535
446462	BA	1	0.0342695	0.160344	0.218101	1	1	1	0.196815	0.0758318	1	1	1	1	0.00896792	0.0227682	1	1	0.0230483	0.215598	1	1	0.112097	1	0.0304656	0.0164046	0.087291	1	0.0157997	0.027629	0.0756735	0.0266703	0.00517651	1	0.0645376	0.0487599	0.0305161	0.0692914	0.0262255	0.0233176	0.0504441	0.0505156	0.0907254	1	0.0723384	0.0969109	0.0876506	1	0.350401
446465	BA	1	0.0878178	0.108087	0.220381	1	0.324025	0.0206755	0.19399	0.090371	1	1	1	1	0.00938068	0.0207817	1	1	0.0413669	0.520611	1	1	0.100416	1	0.0456912	0.0269971	0.147148	0.995654	0.0141639	0.0543856	0.0880549	0.0300519	0.00761109	1	0.0488856	0.046907	0.191767	1	0.0424577	0.0257162	1	1	0.498911	1	0.0619007	1	0.107903	0.0624657	1
446471	BA	1	0.0766533	0.0799448	0.204664	1	0.178506	1	0.157797	0.0711959	1	1	1	1	0.00892042	0.0190495	1	1	0.0256932	0.439421	1	1	0.0874753	1	0.0373192	0.0451979	0.136803	0.346494	0.0153738	1	0.129888	0.0208217	0.00597417	1	0.0589671	0.10731	0.0381038	1	0.0364845	0.0246685	0.0696062	0.0449557	0.09383	1	0.0635133	1	0.259479	0.122718	1
447217	BA	1	0.0248958	1	0.0771688	1	1	1	0.209663	0.225642	0.0248339	1	1	1	0.00692368	0.0137554	1	1	0.0377432	0.0231204	0.947403	1	0.114663	1	0.0524084	0.00907656	0.121733	0.0650332	0.0405873	1	0.0221874	0.0122121	0	1	0.0566329	0.0418046	0.0277606	0.0593335	0.0263707	1	0.22314	0.0430216	0.316967	0.656651	0.056276	0.73178	0.0506464	1	0.133895
448385	BA	1	0.037566	0.875145	0.0977599	1	1	1	0.0139472	0.111111	1	1	1	1	0.0075097	0.0197325	1	1	0.0252281	0.183287	1	1	0.289358	1	0.0287159	0.0311054	0.0859234	0.0951598	1	1	0.0307741	0.033872	0.00762231	1	0.0577409	0.0325969	0.0272487	0.0651602	0.0312905	1	0.191236	0.0448233	0.427855	1	0.111057	0.357669	0.0113429	1	0.110369
449447	BA	1	0.0491709	0.0318601	0.479344	1	1	1	0.0135557	0.109993	0.828083	1	1	0.898062	0.007117	0.017083	1	1	0.813572	0.236454	0.218101	1	0.127813	0.969446	0.0303759	0.00730349	0.0537063	0.223788	1	1	0.0470886	0.0128106	0	1	0.0625	0.0569196	0.0470019	1	0.114355	0.444087	1	1	0.447113	1	0.313105	1	0.065599	1	0.12625
450851	BA	1	0.0403721	0.23562	0.0228469	1	0.0203809	0.520611	0.181533	0.154286	0.879757	1	1	1	0.00669304	0.0139284	1	1	0.015709	0.18984	1	1	0.114355	1	0.0282325	0.0126469	0.0912525	0.301317	0.0143776	1	0.0329086	0.0127668	0.00603725	1	0.0619933	0.0285643	0.0210931	0.0323407	0.0264383	0.0231403	0.0963693	0.0586489	0.0856327	1	0.0828108	1	0.0125361	0.0449557	0.367479
452471	BA	1	0.0507067	1	1	1	1	1	1	0.211808	1	1	1	1	0.00655873	0.0141487	1	1	0.758289	1	0.0706157	0.134342	0.131839	1	0.726348	0.0380338	0.227379	1	1	1	0.0492999	1	0.101792	0.650363	0.294296	0.036961	0.0300941	1	1	1	1	1	0.427855	1	0.5	1	0.346494	0.0458802	0.431265
452637	BA	1	0.0355019	0.0918606	0.0239409	1	1	0.016363	0.0133302	0.0301382	1	1	1	1	0.00740968	0.0166526	1	1	1	0.0261318	1	1	0.153968	1	0.0318811	0.0138713	0.0912525	0.130246	0.0504441	0.142026	0.0320714	0.0154116	0.00467793	1	0.0584334	0.0704866	0.0597203	1	1	1	0.596025	1	0.402984	1	0.138187	0.415121	0.0538543	0.0747566	0.136635
452659	BA	1	0.0453401	1	1	1	0.0261581	1	1	0.884354	1	1	1	0.422559	0.00610794	0.0104561	0.84713	1	0.021036	1	1	0.31634	0.11043	1	1	0.0162019	0.0664208	1	1	0.929609	0.0366049	0.39172	0.0756324	1	0.489966	1	0.144492	1	0.308969	0.783869	1	1	0.361069	1	0.123586	1	0.01372	0.0940002	1
452863	BA	1	0.0399346	0.0559095	0.212813	1	0.181065	0.020897	0.135933	0.0863183	0.747808	1	1	1	0.00985884	0.0174667	1	1	0.0397634	0.146544	1	1	0.0912525	1	0.0443093	0.041579	0.120715	0.55683	0.0157931	0.0320912	0.110184	0.0170296	0.00492966	1	0.0519843	0.0377622	0.0310278	0.0407023	0.0430074	0.0254765	0.0642969	0.0434783	0.189251	1	0.0657866	1	0.0912525	0.0707968	1
455632	BA	1	0.0380213	0.0613782	0.328844	1	0.187363	0.0903295	0.169893	0.0773945	0.233427	1	1	1	0.00884363	0.0163175	1	1	0.0230118	0.215598	1	1	0.106406	1	0.0315246	0.0136636	0.113328	0.650363	0.0161232	1	0.0843606	0.0273336	0.00515674	1	0.0561928	0.0411205	0.027866	0.0299702	0.0290329	0.0209338	0.051365	0.05	0.111111	1	0.0668511	1	0.0814616	1	0.287234
457570	BA	1	0.0488555	0.0361301	1	1	1	0.0160368	0.176125	0.0513982	1	0.925136	1	1	0.00910781	0.0169182	1	0.856538	1	0.21646	1	0.548273	0.09383	1	0.0300941	0.00571906	0.0727552	1	0.033646	0.02091	1	0.0298553	0.0106772	1	0.0566949	0.0322581	1	0.965053	0.027534	0.020515	0.0521184	0.0419746	0.0201026	0.19069	0.141328	1	0.064989	1	1
458233	BA	1	0.030303	0.17905	0.120592	1	1	0.0137511	1	0.0843606	1	1	1	1	0.00824934	0.0115862	1	1	1	0.297042	1	1	1	1	0.0257375	0.00556186	0.072624	1	0.0291229	1	0.0524646	0.0432325	0.00597379	1	0.0484971	0.0517632	0.0252399	0.758289	0.0739488	0.0188679	1	1	0.686845	1	0.196197	1	0.102867	0.045244	0.130246
458817	BA	1	0.00554601	0.01403	0.00973051	0.870518	0.0148396	0.0121438	0.0106942	0.0315246	0.0266179	1	1	0.386843	0.00529101	0.00812183	1	1	0.012962	0.0154661	1	1	0.0429632	1	0.0143019	0	0.0273801	0.0392236	0.0109986	0.0212766	0.0159313	0.00782498	0	1	0.017114	0.0104212	0.00758415	0.00643051	0.00747693	0.00618665	0.0173844	0.0146861	0.00963169	0.0327465	0.00869878	0.0497985	0.0185077	0.0330886	0.019887
460265	BA	1	0.0389121	1	0.0237637	0.510567	1	0.588592	0.189547	0.0354151	0.630904	1	1	1	0.00581535	0.0154331	1	1	0.0164687	0.181065	0.942969	1	0.0915682	0.580974	0.0274978	0.0186731	0.090412	0.376283	0.0144096	1	0.023473	0.0127853	0.00795936	1	0.0588235	0.0431874	0.021987	0.0313617	0.027085	1	0.0784638	0.0437563	0.0199911	0.0686406	0.0231162	0.107205	0.014395	0.0401831	0.198562
465515	BA	1	0.0437563	0.181989	0.357669	1	0.2	0.0166642	0.255049	1	0.947403	1	1	1	0.00796668	0.0166782	0.5	1	1	0.227935	1	1	0.0856327	1	0.0373559	0.0989866	0.0894418	0.420742	0.0157138	0.0756324	0.0948983	0.0161184	0.00512329	1	0.0673225	0.0435566	0.0271105	0.0616453	0.0338196	0.0289898	0.0746981	0.0453602	0.709756	1	0.0539001	1	0.0799448	0.0965573	1
465817	BA	1	0	0.00874224	0.00648618	0.856538	0.0119875	1	0.00844686	0.014459	1	0.793879	1	0.475653	0.00487903	0.00665253	1	1	0.0110028	0.11369	1	1	0.0313275	1	0.00970664	0	0.0205961	0.020294	0.00890394	0.0330725	0.0117232	0.00692632	0	1	0.0561928	0.0396482	0.0425118	0.580974	0.973831	0.0256683	1	1	0.485324	1	0.0594392	0.0448919	0.0118792	0.016486	0.00971949
467705	BA	1	0.0377236	0.084965	0.0421959	1	0.072182	0.907134	1	1	1	1	1	1	0.00908423	0.012421	1	1	0.617364	0.207301	1	1	0.117528	1	0.0331483	0.0068134	0.0847754	1	1	1	0.087564	0.0250714	0.00559379	1	0.22314	0.0550239	0.225038	1	0.55683	0.893506	1	1	0.991302	1	0.379036	0.208512	0.692666	0.0622646	0.203218
469378	BA	1	0.0314229	1	0.114663	1	1	0.0229523	0.122626	0.0523939	1	1	1	1	0.00740968	0.0182583	0.747808	1	1	0.292379	1	1	0.090159	1	0.0363881	0.01414	0.119944	0.123748	0.0351105	0.027177	0.0613128	0.122437	0.142122	1	0.991302	0.0754614	0.0287813	0.0995921	0.0188827	1	0.0322349	0.030582	0.0137704	0.0528518	0.737166	0.0546926	0.263444	1	1
471223	BA	1	0.0267068	0.0561928	0.172536	0.637496	1	0.0135763	0.18634	0.803778	1	1	1	1	0.00782811	0.0123365	0.370512	1	1	0.195987	1	1	0.0687871	1	0.0296745	0.00537385	0.0594392	1	0.0245281	1	0.0442771	0.0277778	0.00550147	1	0.0568666	0.0318029	0.0165627	0.0436947	0.022711	0.0183143	0.0533483	0.0421959	0.452979	1	0.0682241	1	0.0836218	0.0353451	0.259479
471821	BA	1	0.03754	0.0398709	0.0965573	1	1	1	0.911652	1	0.530207	1	1	1	0.00788495	0.0148838	1	1	1	1	1	1	0.219643	0.956245	0.0391579	0.0126453	0.0940002	0.709756	0.0316435	1	0.0261318	0.0307476	0.0137704	0.680957	1	1	1	1	0.0246774	1	0.0377622	0.0486551	0.580974	1	0.178506	1	0.0447097	1	1
471852	BA	1	0.0302909	0.0658162	0.2	1	0.188014	1	0.233427	0.0841322	1	1	1	1	0.00902978	0.015826	1	1	0.0264383	0.152961	1	1	0.111111	1	0.0320847	0.0157975	0.142311	0.884354	0.0148464	1	0.0830168	0.0296549	0.00500807	1	0.057857	0.0331119	0.0224878	0.0357672	0.0326389	1	0.051015	0.0437563	0.162307	1	0.196815	0.548273	0.0529491	1	1
471853	BA	1	0.033872	0.0754614	0.180584	1	0.185625	1	0.131237	0.123078	1	1	1	1	0.00928871	0.0181955	1	1	0.0275408	0.417025	1	1	0.0865588	1	0.0297897	0.036541	0.112097	1	0.0159313	0.067929	0.12625	0.0153944	0.00544891	1	0.0576476	0.102359	0.116482	1	0.044173	0.0275728	0.0781502	0.0674586	0.131237	1	0.0602335	1	0.650363	0.06899	1
471854	BA	1	0.00908107	0.030582	0.01414	1	1	1	0.209663	0.0892251	1	1	1	1	0.00775004	0.0232064	1	1	0.0153373	0.255049	1	0.413186	0.118762	1	0.0246293	0.0450153	0.133663	0.0838869	0.255049	0.0207143	0.0540288	0.0267691	0.00488871	1	0.060625	0.046907	0.0354426	1	0.0320847	0.0299702	0.0704193	0.0386789	0.354119	1	0.0750821	0.0370189	0.0161671	0.0423692	1
471855	BA	1	0.0396132	0.0654279	0.04	0.788889	0.036882	0.0164963	0.163112	0.0642317	1	1	1	1	0.00729833	0.0188827	1	1	0.0328729	0.167824	1	0.485324	0.09383	1	0.0389121	0.015556	0.1324	0.0951598	0.0417387	1	0.0489148	0.0170955	0.00725406	1	0.0781502	0.0707968	0.0263445	0.0764472	0.0188827	0.0213283	0.0292784	0.0354151	0.0142764	0.0617776	0.211808	0.05	0.426114	1	0.243101
471856	BA	1	0.0429632	0.0576476	0.245665	1	0.121733	0.0153196	0.274856	0.0900708	1	1	1	1	0.00880398	0.0166428	1	1	0.510567	0.350401	1	1	0.0781502	1	0.0284603	0.0254715	0.124062	0.656651	0.0155051	1	0.0975437	0.0191352	0.00559015	1	1	0.116705	0.0384353	1	0.650363	0.0264383	0.0985934	0.0828108	0.55683	1	0.164163	0.704118	0.747808	0.0687151	1
471857	BA	1	0.0386308	0.0588235	0.204664	1	0.193277	0.0169229	0.231059	0.080033	1	1	1	1	0.00901237	0.0202041	1	1	0.0245431	0.149277	1	1	0.0936524	1	0.0431519	0.033872	0.132668	1	0.0155675	0.0296745	0.0698822	0.0296932	0.00546789	1	0.0442771	0.0426103	0.025415	0.0674586	0.0290527	0.0246685	0.0477993	0.048205	0.100416	1	0.0777976	1	0.573155	1	0.418898
477974	BA	1	0.0306729	0.0458802	0.114031	1	1	1	0.141533	0.0442091	0.668963	1	1	0.742508	0.00806247	0.0133407	1	1	1	0.142217	1	1	0.106763	1	0.030845	0.00594503	0.0909091	1	0.0362516	1	0.0509689	0.044647	0.00510931	1	0.313766	1	0.206021	1	1	1	1	1	0.497816	1	1	1	0.0526316	1	0.367479
478801	BA	1	0.034399	0.0543856	0.060625	1	1	0.0172753	0.194903	0.070738	1	1	1	1	0.00993268	0.0189409	1	1	1	0.22954	1	1	0.0781502	1	0.0378162	0.0343068	0.116012	1	0.0148838	1	0.350401	0.0182196	0.00486335	1	1	0.0484084	0.0260356	0.0810554	0.0334604	0.025641	0.0515519	0.0450008	0.34237	1	0.0552245	0.158259	0.379036	0.108177	1
479431	BA	1	0.0387238	0.066116	0.346494	1	0.291392	0.0355332	0.138876	0.0936524	0.0443703	1	1	1	0.00778158	0.0213566	1	1	0.0247667	0.225642	1	1	0.0946196	1	0.0289783	0.0215577	0.103104	1	0.0157184	0.0369119	0.0760173	0.0224942	0.00739959	1	0.0666667	0.040647	0.0210223	0.0368173	0.0324997	1	0.05996	0.0447097	0.117129	1	0.067177	1	0.0831789	0.0502865	1
479432	BA	1	0.0334965	0.373444	0.398623	0.680957	0.193277	0.379036	0.19041	0.0864406	1	1	1	1	0.00739788	0.0162685	1	1	0.0243659	0.167824	1	1	0.12912	1	0.0414204	0.0151697	0.25733	0.405101	0.0150807	1	0.0723384	0.0262599	0.00472211	1	0.0767915	0.0361024	0.0209648	0.0359017	0.0284881	1	0.0567544	0.0472841	0.159344	1	0.0641642	0.888937	0.0833333	0.108523	1
479433	BA	1	0.0387238	0.115237	0.418898	1	0.147148	0.259479	0.19761	0.0865588	0.0450576	1	1	1	0.00792019	0.0187519	1	1	0.0367731	0.132124	1	0.624196	0.0948983	1	0.0366843	0.030303	0.16091	0.400826	0.0163321	1	0.0684004	0.0281509	0.00495734	1	0.0529491	0.038579	0.0190393	0.0551726	0.028204	0.737166	0.0642969	0.0425867	0.116482	1	0.0952848	0.142404	0.230055	1	0.221796
479434	BA	0.720868	0.0210829	0.065566	0.116251	1	1	1	0.146544	0.127813	1	1	1	1	0.00687108	0.013653	1	1	0.0298553	1	1	1	0.0878986	1	0.0249803	0.0214737	0.103546	1	0.0776033	0.0302784	1	0.0287813	0.00541138	1	0.0435566	0.0356114	0.0227682	0.0308961	0.0262296	1	0.0498616	0.0379122	0.0194294	0.0620379	0.13059	1	0.0432541	1	0.332849
479436	BA	1	0.0352892	0.0475155	0.101153	1	0.207301	0.015893	0.12912	0.111624	0.084965	1	1	1	0.00902978	0.0152549	1	0.934072	0.0206088	0.22954	0.793879	1	0.0882776	1	0.0295894	0.00997168	0.0617259	1	0.0312414	1	0.0483116	0.0226443	0.00563439	1	0.0622255	0.0589671	0.0552414	1	1	0.0326775	0.069702	0.0489711	0.0126865	0.0468455	0.0986517	0.182432	0.281465	0.0495366	0.398623
479437	BA	1	0.0343806	0.692666	0.119807	1	0.0345772	0.0162133	0.188643	0.0620157	0.0788782	1	1	1	0.0076455	0.0259775	1	1	0.0326184	0.11826	1	0.758289	0.0936524	1	0.0395104	0.0104959	0.12625	0.121733	0.0323012	1	0.026274	0.0169719	0	1	0.0545616	0.0327776	0.0104019	0.0133831	0.009531	0.0429004	0.0282502	0.028361	0.0130483	0.0449402	0.0120365	0.268727	0.0659305	1	1
480119	BA	1	0.0687871	0.947403	0.417025	1	0.0201532	0.0414705	0.0171498	0.106406	1	1	1	0.482956	0.00573932	0.0101361	1	1	1	0.183287	1	0.84713	0.0508187	1	0.0248238	0	0.0440117	0.0502865	0.0111084	1	0.0154453	0.00845423	0	1	0.0244149	0.0330298	0.0323771	0.0318913	0.0265259	0.0219288	0.0930689	0.05	0.11692	0.242428	0.0415356	0.0480864	0.0136113	0.0519843	0.0185979
481448	BA	1	0.0255775	0.0930689	0.196815	1	1	0.783869	0.239583	0.034405	1	1	1	1	0.00637658	0.015762	1	1	0.788889	0.192786	1	1	0.163722	1	0.0246592	0.00886102	0.084965	0.287234	0.698422	0.151062	0.0392024	0.0352002	0	1	1	0.643981	0.0587778	1	1	1	0.0716404	0.0463636	0.0155408	0.0656316	0.0486551	1	0.138876	1	1
483179	BA	1	0.0637845	0.167824	0.0219449	0.214704	1	0.0131516	0.206021	0.0323407	1	1	1	1	0.00572892	0.0104212	1	1	0.0178824	0.104329	1	1	0.0830499	1	0.0236542	0.018289	0.0487599	1	0.0164046	0.0256932	0.0226095	0.0122463	0.00757576	1	0.051365	0.0383026	0.0331119	0.0397537	0.0261728	0.911652	0.0771688	0.0555556	0.149277	1	0.0507067	1	0.0127754	0.0323407	1
484019	BA	1	0.0471529	0.298794	1	0.709756	0.768622	1	0.139519	0.907134	1	1	1	1	0.00919972	0.0227682	0.763473	1	0.884354	1	1	0.888937	0.0838869	1	0.0336952	0.0188534	0.119807	0.0923881	0.133663	1	0.0626621	0.115237	1	1	0.209663	0.218884	0.865874	1	0.0267316	1	0.0520815	0.0377236	0.960653	1	0.0576476	0.929609	0.252614	0.12625	0.265284
484022	BA	1	0.00853525	0.0285419	0.0174736	1	0.0256683	1	0.0156988	1	1	1	1	1	0.00513669	0.0094815	1	1	0.016366	0.233427	1	1	0.0454086	1	0.0194294	0	0.0456912	0.0431519	0.0125472	1	0.292379	0.0125894	0.00722186	1	0.051222	0.174787	0.0368173	1	0.310381	0.020983	1	1	0.119524	1	0.0847754	0.270346	0.0351719	0.0439183	0.0235246
485915	BA	1	0.0420706	1	0.255049	1	1	0.0164485	0.168896	0.0586985	1	0.837647	1	1	0.00711838	0.0139694	1	1	1	0.170827	1	1	0.0936524	1	0.0241291	0.00517039	0.0664425	0.0666667	0.0366948	1	0.0289539	0.013398	0	1	0.386843	1	0.0289412	1	1	0.0203413	1	1	0.234323	0.596025	0.171706	1	0.0219599	0.793879	1
485916	BA	1	0.0316929	0.0504441	0.0576151	1	0.865874	1	0.184494	0.055801	0.0421563	1	1	1	0.0072261	0.011369	0.252614	1	0.409216	0.140578	1	1	0.100798	1	0.0232782	0.005285	0.0642969	1	0.0291308	1	0.040647	0.0392236	0	0.938525	0.361069	0.0333794	0.0314506	1	0.0269318	1	0.05996	0.0384486	0.0167507	0.110948	0.134972	1	0.067177	1	0.255049
485917	BA	1	0.00842618	0.0319204	0.013786	1	1	1	0.25733	1	0.828083	1	1	1	0.00702032	0.0244149	1	1	0.0147664	0.150205	1	1	0.143707	1	0.0263707	0.0442091	0.350401	0.108438	0.0567544	1	0.0565682	0.028361	0.0053574	1	0.055801	0.04126	0.101483	1	0.0299516	1	0.0611741	0.0327776	0.842398	1	0.0451367	1	0.0489981	0.0390854	0.394073
485918	BA	1	0.00873076	0.0317905	0.0126993	1	1	1	0.23604	1	1	1	1	1	0.00684805	0.0219449	1	1	0.0154394	0.154896	1	1	0.159134	1	0.0216632	0.0709101	0.165924	0.0747566	1	1	0.0640941	0.0278098	0.00476522	1	0.0539873	0.034789	0.0727552	1	0.0268659	1	0.0787465	0.0314506	0.461363	1	0.0429929	0.0408249	0.0159694	0.0395889	0.165405
486410	BA	1	0.0376608	0.0584334	0.0915682	1	0.121941	0.0159099	0.164163	0.674998	1	1	1	1	0.00907436	0.013259	1	1	1	0.164307	1	1	0.104508	1	0.0284249	0.00611423	0.0740267	1	1	0.0294476	1	0.0237667	0.00506645	1	1	0.0670205	0.0642969	1	1	0.686845	0.346494	1	0.520611	1	0.252614	1	0.0853152	0.080202	1
491915	BA	1	0.0303759	0.0723384	0.199826	1	1	0.0125229	0.177359	1	1	1	1	1	0.00766063	0.0113292	0.0932727	1	1	0.165796	1	1	0.0678209	1	0.0240164	0.00729353	0.0593335	1	0.0241494	1	0.0531239	0.0429324	0.00707794	1	0.0538543	0.0329524	0.0170537	0.0432214	0.0234425	0.0244582	0.0593335	0.0358156	0.0177049	0.10731	0.0777976	0.674998	0.14772	0.0331552	1
498211	BA	1	0.0345772	0.286135	0.025203	0.898062	0.0168226	0.580974	0.0115213	0.151062	1	1	1	0.969446	0.00547787	0.0083911	1	1	0.637496	0.22314	1	1	0.0501037	1	0.0157761	0	0.0440549	0.0524918	0.0108215	1	0.0171549	0.00794369	0	1	0.0484537	0.072182	0.032931	0.0329729	0.261513	1	0.102359	0.0573273	0.0956395	1	0.181533	1	0.0279945	0.0694014	0.0168917
498217	BA	1	0	0.00971264	0.00719333	1	0.0126765	0.00995208	0.00884023	0.0129566	0.0193916	1	1	1	0	0.00651105	1	1	0.0102041	0.0095892	1	1	1	1	0.00955313	0.00550706	0.0159018	0.0272939	0.00974295	0.0191103	0.0116386	0.0075104	0	0.0480217	0.0517872	0.00994939	0.00611364	0.00612608	0.00597455	0.00541215	0.0151268	0.0122916	0.00807781	0.0292392	0.0082381	0.0418046	0.0117398	0.0179309	0.0102084
498761	BA	1	0.0280597	0.0361817	0.370512	0.346494	0.630904	0.0185457	0.163722	0.048205	0.0718349	1	1	1	0.00803653	0.0117232	0.161273	1	0.0230748	0.157318	1	1	0.0876506	1	0.0285302	0.00515053	0.0594392	1	0.040451	0.580974	0.0480217	0.0228469	0	1	0.0493398	0.0303411	0.0244374	1	0.023833	1	0.055801	0.0436947	0.818432	1	0.22954	0.427855	0.315067	0.938525	0.84713
502025	BA	1	0.0363881	0.0704866	0.069702	1	1	0.0241147	0.271903	0.138187	1	1	1	1	0.00714052	0.0166092	1	1	0.0303759	0.0249429	1	1	0.246876	1	0.0468664	0.0140233	0.12021	0.0734226	1	1	0.0304656	0.0207035	0	1	0.0636984	0.0389442	0.0228949	0.0587932	0.0292837	0.0205753	0.492243	0.0491478	0.238058	1	0.188331	1	0.032006	0.209663	0.0203891
504474	BA	1	0.0387659	0.0988776	0.0330115	1	1	0.0179465	0.18984	0.150205	1	1	1	1	0.00989306	0.0189757	1	1	0.674998	0.596025	1	1	0.0773945	1	0.0411205	0.0340864	0.0992991	1	0.0153323	0.0323012	0.0690537	0.0288852	0.00674761	1	0.0561044	0.0403721	0.0292676	0.182432	0.0282753	0.0259278	0.0659305	0.0477993	0.444087	0.98258	0.0606741	1	0.167824	0.105891	1
504832	BA	1	0.0415356	1	0.0246185	0.643981	1	0.255049	0.237665	0.0386789	1	1	1	1	0.00610614	0.0115744	1	1	1	0.192027	1	1	0.0954063	1	0.026698	0.0161268	0.0814616	1	0.0148066	1	0.0225004	0.0133789	0.00548517	1	0.0520044	0.0238545	0.01629	0.0468455	0.0292621	0.411218	0.0918606	0.0486177	0.0951598	0.5	0.0788782	1	0.0418654	0.0477993	0.364335
505682	BA	1	1	1	1	1	1	1	1	1	1	0.704118	1	1	0.00936814	0.0231286	1	1	1	1	1	1	0.0969109	1	0.112536	0.0102834	0.617364	1	1	1	1	1	1	1	1	1	1	1	1	0.680957	1	1	0.742508	1	1	0.588592	1	0.136967	1
511995	BA	1	0.00989506	1	0.0127518	0.637496	1	1	0.884354	1	1	1	1	1	0.00558357	0.0139815	1	1	1	1	1	1	0.169893	1	0.0217391	0.0382691	0.48766	1	0.0453991	1	0.0781502	0.0366515	0.00596881	1	0.0523645	1	1	1	0.0577707	0.856538	0.0690537	0.0501987	0.879757	1	0.0546417	1	0.0620379	0.0463284	0.808687
515619	BA	1	0.0332772	0.464058	0.0402837	0.461363	0.0357672	0.0184403	0.143707	0.0434448	1	1	1	1	0.00963429	0.0296125	1	1	1	0.0905325	1	1	0.0871952	1	0.0282138	0.0295894	0.132668	1	0.0312905	1	0.0376384	0.0243021	0.00494452	1	0.058615	0.0426103	0.0501037	1	0.0354602	0.0221132	0.0630761	0.0484537	0.668963	1	1	0.870518	0.294296	0.0759446	1
515620	BA	1	0.0436285	0.565115	0.0365273	1	0.0387238	0.0429004	0.12625	1	1	1	1	1	0.00910999	0.0197404	1	1	1	0.192786	1	1	0.0740267	1	0.0265259	0.0297897	0.170827	0.100416	0.0301261	0.778818	0.0353762	0.0244374	0	1	0.548273	1	0.0250496	1	1	0.0221924	1	1	0.475653	0.73178	1	0.643981	0.302936	0.0566329	1
515635	BA	1	0.0317082	0.0779793	0.151062	1	1	1	0.141929	1	1	1	1	1	0.00854186	0.015873	1	1	0.468016	1	1	1	0.0988776	0.837647	0.0379412	0.0121179	0.12565	0.798842	0.0381466	0.239208	0.0415176	0.027554	0.00633077	1	0.0542541	1	1	1	1	1	1	1	0.480556	0.462716	0.325127	1	0.337997	0.907134	0.698422
517417	BA	1	0.00759179	0.038167	0.013398	1	1	0.0212766	0.187691	0.13318	0.548273	1	1	1	0.00697789	0.0234314	1	1	0.0276861	0.225642	1	1	0.16214	1	0.0276635	0.0487261	0.121838	0.0896467	0.0928544	1	0.0518107	0.0207866	0.00852312	1	0.0606741	0.0619933	0.030933	1	0.668963	1	0.0528518	0.0418046	0.302936	0.637496	0.203218	1	0.0364382	0.929609	1
517418	BA	1	0.00964123	0.0336712	0.0134392	0.643981	1	0.0349834	0.194903	0.0707676	0.0249396	1	1	1	0.00720337	0.0220947	1	1	0.0227158	0.214704	1	1	0.137287	1	0.0261206	0.0517872	0.0841322	1	0.084965	1	0.0497723	0.0202607	0.0094202	1	0.0659025	0.0542541	0.0645933	0.38171	1	0.019273	0.0797601	0.0339769	0.0640214	0.39172	0.230561	1	0.13059	1	0.163267
518766	BA	1	0.0080277	0.0395241	0.0199228	1	0.114031	0.0237323	0.167824	0.114663	1	1	1	1	0.00677053	0.0240566	1	1	0.0248289	0.282677	1	1	0.0923881	1	0.0256046	0.0524368	0.0992991	0.0711464	0.747808	1	0.0538543	0.0272645	0.00501731	1	0.0280883	0.0327133	0.02418	0.0394527	0.0373192	0.650363	0.0645933	0.0479527	0.0235086	0.161093	0.39172	1	0.026028	0.0462539	0.270346
519441	BA	1	0.0455402	1	1	0.965053	1	0.0170873	1	1	0.726348	1	1	1	0.00953981	0.0148159	1	1	1	1	1	1	0.100798	1	0.053653	0.0065598	0.101483	0.84713	0.842398	0.0119639	0.0362292	0.311759	1	1	0.350401	1	0.145903	1	1	1	0.530207	1	1	1	0.650363	1	1	0.0467569	1
521045	BA	1	0.0445067	0.238446	0.539412	0.960653	1	0.55683	0.156032	0.0519432	1	1	1	1	0.00918098	0.0250259	1	1	1	1	1	1	0.106024	1	0.0298037	0.0189757	0.102867	0.067177	0.0462539	0.023592	0.0874753	0.135369	1	1	0.327277	0.709756	0.330876	1	1	1	0.0533483	0.0424293	0.195344	0.530207	0.0555556	1	0.181065	0.140237	0.290386
521095	BA	1	0.0393209	0.0602954	0.0706157	1	0.114956	1	0.149277	0.0549431	1	1	1	1	0.00723475	0.0212746	1	1	0.0300131	0.158259	1	0.5	0.0636082	1	0.0262808	0.0129707	0.145903	0.107808	0.0356114	0.0181387	0.0462539	0.0376608	0	1	1	0.370512	1	1	1	1	0.783869	1	0.427855	0.520611	1	0.60329	1	0.0818688	0.17547
521097	BA	1	0.00986895	1	1	1	0.021836	1	0.238058	1	1	1	1	1	0.00555097	0.0176725	1	1	0.925136	0.160151	1	1	0.120592	1	0.0227227	0.0423043	0.157797	0.520611	1	1	0.0786086	0.0254864	0.00668192	1	0.0534152	0.0845744	0.0235978	1	0.0296343	1	0.101792	0.0363881	0.261513	1	0.413186	0.0401831	1	0.0452212	1
521098	BA	1	0.0378332	0.0380086	0.164867	1	1	1	0.17547	0.0590988	0.0502865	1	1	1	0.00845043	0.0167157	1	1	0.726348	0.213777	1	1	0.0977599	1	0.0217766	0.0147502	0.0841322	1	0.0282753	0.951828	0.120954	0.0423043	0.00505253	1	0.384311	0.0406752	0.0209338	0.0402352	0.0241071	1	0.0596319	0.0430629	1	1	0.0153271	1	0.106989	1	0.138329
521460	BA	1	0.0308961	0.0552245	0.0857811	1	1	1	0.131543	0.0544469	0.808687	1	1	1	0.00825125	0.0152983	1	1	1	1	1	1	0.105168	1	0.031723	0.00574669	0.0777976	1	0.0334215	0.520611	0.0274209	0.0338196	0.00494608	1	0.0438676	1	0.0286362	1	0.0240746	1	0.0640941	0.0641642	0.476892	0.686845	0.548273	0.793879	0.242766	1	1
522306	BA	1	0.0344828	0.865874	0.0333333	0.111111	0.0160013	1	1	0.0178704	0.0501037	1	1	1	0.00549451	0.00997858	1	1	1	0.0244775	1	1	0.0575135	1	0.0181406	0.010357	0.04	0.0731113	0.0119411	1	0.016175	0.00941295	0	1	0.0229254	0.0409871	0.0239551	0.040647	0.0264383	1	0.0694544	0.0471212	0.131839	0.680957	0.248046	0.0273076	0.0093775	0.0473503	0.019195
522373	BA	1	0.00811023	0.0391104	0.0177956	1	1	0.033226	0.0174643	0.11692	1	1	1	1	0.00576941	0.0104417	1	0.861215	1	0.193033	1	1	0.0595384	1	0.0206755	0.00759044	0.0492586	0.123504	0.0128183	0.0363522	0.0601024	0.00944101	0	1	0.0610232	0.0378971	0.0324719	1	0.0281509	0.021937	0.0869955	0.0487261	0.145903	0.573155	0.140798	0.124653	0.0133407	0.0380086	0.0218486
523791	BA	1	0.0201674	1	1	1	1	0.0231478	1	0.155478	1	1	1	0.662849	0.00586274	0.00837756	1	1	0.778818	0.199826	1	1	0.0462919	1	0.0152434	0	0.0313275	0.044787	0.0117036	0.837647	0.0233176	0.00824623	0	1	0.0534789	0.055801	0.0251606	0.643981	0.0259278	0.0235861	0.0748696	0.0397537	0.0930689	0.413186	0.230055	0.0324423	0.0105665	0.0308339	0.0181348
523794	BA	1	0.0372802	0.0537575	0.0825525	0.763473	0.0946196	0.0176873	0.226233	1	0.357669	1	1	1	0.00916524	0.0334215	1	1	0.793879	0.148782	1	1	0.0956395	0.668963	0.0294118	0.00513914	0.0896962	0.832876	1	0.0211766	0.0327133	0.0430074	0.00535796	1	0.337997	1	0.132124	0.960653	1	1	1	1	0.674998	1	0.530207	0.0561928	0.758289	0.0786086	0.165667
525146	BA	1	0.0333794	0.280219	0.304507	1	1	0.484144	1	0.0727552	1	1	1	1	0.00589352	0.0145905	1	1	1	0.123828	1	0.875145	0.127326	1	0.0324108	0.00509083	0.0545055	0.0718349	0.0466849	1	0.0295894	0.0176069	0	1	0.283859	1	0.0277388	1	1	0.0191989	1	1	0.315707	0.376283	0.0582712	1	0.0243824	1	1
525897	BA	1	0.0847754	0.650363	0.196197	1	1	1	0.204664	0.0648499	0.0264383	1	1	1	0.00662072	0.0160488	1	1	1	0.0301007	1	1	0.121627	1	0.0251606	0.00510204	0.0677069	0.0716404	0.0378162	1	0.0346574	0.0160805	0	1	0.234323	1	0.0279362	1	1	0.0222222	1	1	1	0.60329	0.280219	0.168896	0.0239098	1	1
525898	BA	1	0.0309241	0.215598	0.0443403	1	1	0.0168631	0.148264	0.030845	1	1	1	1	0.00657354	0.015727	0.832876	1	0.0118976	0.169893	1	1	0.115764	1	0.0662387	0.00941091	0.198931	0.080202	0.0420241	1	0.029294	0.0146565	0.00460191	1	0.0666277	1	0.021836	1	1	1	1	1	0.643981	0.493371	0.295228	0.231059	0.0149346	1	0.861215
525903	BA	1	0.0348174	0.0491002	0.346494	1	1	0.0133277	0.154286	0.0663089	1	1	1	1	0.00905235	0.0197687	1	1	1	0.668963	1	1	0.0838869	1	0.0330022	0.00558195	0.902604	0.0918606	0.0313617	0.0245281	0.119807	0.137597	0.0126501	1	0.0440549	1	0.0298673	0.0300735	0.783869	0.0226538	1	1	0.475653	0.916158	1	1	0.326211	1	0.413186
525904	BA	1	0.022349	0.0522877	0.0947612	1	1	1	1	0.0519221	1	1	1	0.768622	0.00685618	0.0138277	1	1	0.0261206	0.182432	1	1	0.101483	1	0.027085	0.0208333	0.120835	0.978209	0.0368341	0.0426103	1	0.0262374	0.00797596	1	0.274856	0.0374844	0.0322055	1	0.0271964	1	0.065695	0.0537575	0.312436	1	0.301317	1	0.0548349	1	0.337997
525909	BA	1	0.044841	0.136465	0.418898	1	1	1	0.188014	0.112097	0.0447683	1	1	1	0.00859773	0.0160715	1	1	1	0.133425	1	1	0.118762	1	0.0341079	0.0355556	0.17547	1	0.0264174	1	0.0690537	0.0348174	0.00670043	1	0.0601024	0.0475477	0.0262335	0.0534789	0.0293552	0.986944	0.0582712	0.0458213	0.17905	0.530207	0.0602954	1	0.350401	1	1
525919	BA	1	1	1	1	0.588592	0.084965	0.017008	0.127813	0.0497855	1	1	1	1	0.00960276	0.0151777	1	1	1	0.323466	1	0.788889	0.0980329	1	0.0295387	0.0146777	0.0736994	1	0.0370939	0.120078	1	0.159754	0.318809	1	0.520611	0.0375128	0.0262451	1	0.0296745	1	0.092133	0.0404126	0.367479	1	0.832876	1	0.364335	0.0885549	1
526218	BA	1	0.0361024	0.0573273	0.0447492	1	0.174787	0.0183676	1	0.0505156	0.0281622	1	1	1	0.00860529	0.0118123	1	1	1	0.153968	1	1	0.0995921	1	0.030303	0.00580545	0.0918606	1	0.0361024	0.0201674	0.0346188	0.0438676	0.00462014	1	0.0572871	1	0.165537	0.0752308	0.630904	1	1	1	0.320006	0.420742	0.100416	0.277619	0.448602	0.0547656	1
526222	BA	1	0.0446892	1	0.238058	1	0.493371	0.018208	0.164449	0.0607219	0.0200586	1	1	1	0.00688099	0.0136283	1	1	0.0239551	0.16091	1	1	0.112536	1	0.0237255	0.00762598	0.0670205	0.0790041	0.0368664	1	0.0301261	0.0151008	0	1	0.299649	1	0.0309985	1	1	0.018118	1	1	0.137129	0.350401	0.204664	1	0.0325508	1	0.73178
526226	BA	1	0.039773	0.0909091	0.282677	1	0.328844	0.813572	0.159344	0.0863183	1	1	1	1	0.00847755	0.0214416	1	1	0.0234531	0.185256	1	1	0.100416	1	0.0368	0.0191069	0.112945	0.965053	0.0159941	0.0542191	0.0696062	0.0304656	0.00701971	1	0.0586489	0.0281509	0.0252159	0.0288852	0.0290715	0.0253366	0.0594392	0.047619	0.370512	1	0.0624131	0.166667	0.245043	0.0674586	1
529507	BA	1	0	0.00994346	0.00705494	1	0.0116335	0.0103802	0.00830425	0.0131158	0.530207	1	1	1	0.00471297	0.00690494	1	0.252614	0.0129707	0.00919972	1	0.888937	0.0324108	1	0.0104703	0	0.0222427	0.0254715	0.00873076	0.951828	0.0112504	0.00683562	0	0.0332494	0.0142503	0.00979953	0.00581157	0.00592917	0.00553266	0.00519295	0.0137511	0.0116044	0.00778957	0.0242225	0.00723952	0.0440117	0.0110281	0.0179792	0.0088528
531844	BA	1	0.0388429	1	1	1	0.0297752	1	0.261513	0.444087	1	1	1	1	0.00698451	0.0162332	1	1	0.0148159	1	1	0.294296	0.111111	1	0.0248339	0.0845744	0.12141	0.38171	1	0.617364	0.0511834	0.0450847	0.00469872	1	0.0628108	0.0309056	0.0940002	1	0.0318492	1	0.0666667	0.0316929	0.698422	0.617364	0.147148	1	0.0458802	0.0413995	1
535289	BA	1	0.0413444	1	0.0327133	0.973831	0.0180152	1	0.0153537	0.0188428	1	1	1	1	0.00560362	0.0105026	1	1	0.0181308	0.0404126	1	1	0.0886211	1	0.0290806	0.0115047	0.0374234	0.0781502	0.012965	1	0.0193582	0.00985527	0	1	0.0521542	0.0340753	0.0263445	0.0318707	0.0301671	1	0.083115	0.0516082	0.15186	0.580974	0.290386	0.698422	0.0105263	0.053653	0.0198622
537021	BA	1	0.0360429	0.313766	0.0210722	1	1	1	1	1	0.763473	1	1	1	0.00580225	0.0144182	1	1	0.0163301	0.203218	1	1	0.12565	1	0.0274485	0.0156529	0.111111	1	1	1	0.0260038	0.013241	0.00745407	0.942969	0.346494	1	1	1	0.143707	1	0.0755052	0.0486912	0.105613	0.277619	0.240318	1	0.0790041	0.0464622	1
543728	BA	1	0.0409103	1	0.0367911	0.445608	0.019456	0.270346	0.0159492	0.0188827	1	1	1	1	0.00580694	0.0109473	1	1	1	0.166667	1	1	0.0955245	1	0.0264579	0.0107512	0.0369809	0.0699671	0.0134718	0.0300519	0.0189757	0.00981154	0	1	0.0226241	0.0340033	0.0219022	0.0330386	0.0304656	1	0.0928544	0.0553228	0.20167	0.60329	0.050871	0.0334965	0.0100571	0.0437563	0.0217587
543734	BA	1	0.0350596	0.0545055	0.090412	1	0.0381361	1	1	1	1	1	1	1	0.00908379	0.0180911	1	1	0.520611	0.138043	1	1	0.124724	1	0.0266605	0.00560735	0.0995445	1	1	0.0164241	0.0773945	0.0480217	0.00609011	1	0.301317	1	0.0277499	1	1	1	1	1	1	0.842398	0.0972385	0.0718349	0.0534789	0.0889951	0.217294
546414	BA	0.704118	0.0211027	0.0566949	0.212813	1	0.763473	0.991302	0.0151697	0.130246	1	1	1	1	0.00858601	0.0176499	1	1	0.0275271	0.233879	1	1	0.12141	1	0.0351421	0.0282232	0.169893	0.0832416	0.0287159	0.0275054	1	0.0148485	0	1	0.0630761	0.0374546	0.0277114	0.154595	0.0266179	1	0.0882049	0.0422698	0.277619	1	0.0609424	1	0.0801187	0.0455402	0.190127
553482	BA	1	0.0366287	0.0784638	0.0889353	0.875145	1	0.0153451	0.180088	0.389312	1	1	1	1	0.00839064	0.0123301	1	1	1	0.479344	1	1	0.113328	1	0.0321404	0.00620806	0.0673225	1	1	1	1	0.0242674	0.00513358	1	0.573155	0.0705521	0.0269444	1	1	1	1	1	0.637496	1	0.188949	1	0.473147	0.0776033	1
555778	BA	1	0.0365273	0.539412	0.248897	1	1	1	0.221796	0.126806	1	1	1	1	0.00514775	0.00957563	1	1	0.942969	0.184879	1	0.73178	0.0750306	1	0.01832	0	0.123336	0.0616725	0.0116018	1	0.0159598	0.00944966	0	1	0.0517387	1	0.0274112	1	1	0.0261318	1	1	0.510567	1	0.142404	0.884354	0.0278098	0.0306018	0.0219288
557436	BA	1	0.0364694	0.243433	1	1	0.0383187	0.479344	1	1	1	1	1	1	0.0104417	0.0194961	1	1	1	0.195987	1	1	0.13092	0.870518	0.0297601	0.0056805	0.128708	1	1	0.0169819	0.0521001	0.0354056	0.00601935	1	0.333333	0.05996	0.0645376	0.0856327	1	1	1	1	0.436218	1	0.027177	0.0836218	0.0626621	0.0543214	0.630904
557598	BA	1	0.0350941	0.960653	0.0315246	1	0.0167779	0.0160262	0.222477	0.0179039	0.109449	1	1	1	0.0051953	0.00906818	1	1	1	0.124437	1	1	0.0569196	1	0.0210488	0.00581395	0.0385229	0.112097	0.0133594	1	0.0142476	0.00865629	0	1	0.0545338	0.0386789	0.0304656	0.0501037	0.0279143	0.0202763	0.0878986	0.0514927	0.0857811	0.596025	0.0912525	0.720868	0.0120779	0.0358156	0.0207072
557723	BA	1	0.0049866	0.010838	0.00778241	1	0.0147998	0.0126709	0.00879162	0.0146053	0.0304656	0.051015	1	1	0.00503029	0.00847755	1	1	0.0128891	0.24068	1	0.907134	0.0352401	1	0.0136945	0	0.0262374	0.0791247	0.0111721	1	0.0118439	0.0077044	0	1	0.565115	0.0582278	0.0319109	0.643981	0.18634	1	1	1	0.870518	1	0.113328	0.709756	0.0118455	0.0335914	0.0148586
561007	BA	1	0.0359403	0.0854776	0.154286	0.30049	0.337997	1	0.21076	0.0838869	0.573155	1	1	1	0.00881765	0.0180615	1	1	0.0230798	0.169893	1	1	0.102359	1	0.0340753	0.0418046	0.103546	1	0.0151474	0.0477131	0.0771688	0.0313275	0.0067102	1	0.0474935	0.034532	0.0333186	0.0344284	0.0316435	1	0.0727552	0.0469461	0.231059	1	0.114663	1	0.192283	0.0528518	1
561229	BA	1	0	0.00863156	0.00708472	0.0930689	0.0120456	1	0.00834753	0.0135866	0.0191169	0.296143	1	1	0.00459478	0.00622195	1	1	0.013259	0.010429	0.19041	0.0614412	0.0317905	1	0.0104444	0	0.0214948	0.0244582	0.00883696	0.0101499	0.0111559	0.00699053	0	1	0.0501987	0.0601024	0.0320912	0.252614	0.148264	1	1	1	0.437829	0.753068	0.0705196	0.0423374	0.012963	0.0172849	0.0100713
561230	BA	0.793879	0	0.00897114	0.00685466	0.1	0.0115213	1	0.00790184	0.0141136	0.0193507	1	1	1	0	0.0064819	0.30049	1	0.0127898	0.00984556	1	1	0.0331412	1	0.0106132	0	0.019273	0.024122	0.00909746	0.0357031	0.0109835	0.00682741	0	1	0.0487927	0.0601024	0.0328851	0.292379	1	0.028012	1	1	0.34237	1	0.12912	0.0407023	0.0123152	0.0163082	0.0105425
561231	BA	1	0	0.00916077	0.00676037	0.105754	0.0106699	1	0.00802555	0.0135403	0.0198288	1	1	1	0	0.00652236	1	1	0.0125875	0.00949068	1	0.0568666	0.0315246	1	0.0100041	0	0.0181111	0.0240566	0.00883744	0.0369264	0.010581	0.00724638	0	1	0.0523344	0.0609424	0.0302241	0.235194	1	0.573155	1	1	0.485324	1	0.12034	0.0397438	0.0123097	0.0169304	0.0103093
562019	BA	1	0.0529491	1	1	1	0.027839	1	1	0.715338	0.818432	1	1	0.580974	0.00654687	0.0112818	0.773736	1	1	1	1	0.346494	0.115764	1	1	0.0189308	0.0663768	1	1	0.986944	0.0450713	0.329868	0.0736105	1	0.0497589	1	0.154286	1	0.24174	1	1	1	0.283859	0.84713	0.145903	0.798842	0.0152858	1	1
565034	BA	1	0.0284505	0.0684004	0.22314	1	1	0.0174643	0.114956	0.0688569	0.0766533	1	1	0.870518	0.00699214	0.0188616	1	1	1	0.177943	0.888937	0.973831	0.109795	1	0.0342772	0.00589675	0.108523	1	0.0390042	1	0.0383723	0.0425376	0.00463817	1	0.211808	0.0317647	0.106024	0.426114	0.0252399	1	0.0554585	0.0391805	1	0.470602	0.973831	1	0.165537	0.0823131	0.198562
568703	BA	1	0.0323407	0.0526316	0.0957515	1	0.034158	1	0.172536	1	1	1	1	1	0.00888347	0.0167507	1	1	1	0.154595	1	1	0.134972	1	0.0267962	0.00569903	0.0899806	1	1	1	0.0714063	0.0465228	0.00559531	1	0.48766	1	0.0292889	1	1	1	1	1	1	1	0.0665061	0.0808634	0.0532031	0.0754614	0.184494
568815	BA	1	0.0582924	0.168896	0.0223366	0.211808	1	0.0130515	0.206021	0.0321462	1	1	1	1	0.00595756	0.0102873	1	1	0.0180828	0.108177	1	1	0.0821862	1	0.0239686	0.0176436	0.0489148	1	0.0163397	0.027085	0.0230118	0.0123	0.00750031	1	0.0527465	0.038408	0.0323407	0.0389121	0.0259168	0.947403	0.0790041	0.0563548	0.148782	1	0.0515519	1	0.0127419	0.0334215	1
572264	BA	1	0.0343068	0.0716404	0.259479	0.530207	1	0.0140362	0.144492	0.114956	0.0761908	0.837647	1	1	0.0090732	0.0120161	0.174073	1	1	0.185256	1	1	0.0761228	1	0.0283673	0.00542565	0.0611741	1	0.0271342	0.0462539	0.0481474	0.0442438	0.00541138	1	0.0570203	0.0367822	0.0160555	1	0.0236719	0.0221771	0.0563548	0.0394375	0.376283	1	0.0552908	0.0423374	0.0508187	0.034532	0.294296
572265	BA	1	0	0.00949887	0.007117	1	0.0121111	0.530207	0.00893489	1	0.389312	1	1	1	0	0.00829403	1	1	0.0101605	0.177359	1	1	0.0314506	1	0.0118837	0	0.0203413	0.0228838	0.00902088	1	0.0131564	0.00727506	0	1	1	1	0.995654	0.630904	1	1	0.510567	1	0.297042	1	0.0748137	1	0.265284	0.0207178	0.0108937
573234	BA	1	1	0.929609	0.842398	1	1	0.60329	1	0.287234	1	1	1	1	0.00650212	0.027839	1	0.956245	0.464058	0.969446	1	1	1	0.856538	0.548273	0.0560103	0.405101	1	1	0.951828	0.415121	0.357669	1	0.861215	0.624196	0.920653	1	0.437829	1	0.643981	0.128273	0.08875	0.0486551	0.470602	0.333333	1	1	1	1
573370	BA	1	0.044841	0.379036	0.193277	1	1	0.434588	0.158259	0.0581604	0.0216134	1	1	1	0.0065422	0.0156934	1	1	0.0222786	0.172536	1	1	0.116482	1	0.0270206	0.00545765	0.0709647	1	0.045288	1	0.0362292	0.0166413	0	1	0.596025	0.276259	0.031723	0.34237	1	1	1	1	0.225038	1	0.100416	0.856538	0.0255666	1	1
574556	BA	1	0.0372386	1	1	0.818432	1	0.0425376	0.261513	1	1	1	1	0.747808	0.00743738	0.0122901	0.596025	1	1	0.907134	1	1	0.185986	1	0.0296125	0.0389748	0.0845744	1	0.0151365	0.686845	0.0256683	0.0255186	0	1	0.0566329	0.610399	1	1	1	1	1	1	0.842398	0.686845	0.1563	1	0.0125913	1	1
575788	BA	1	0.0047266	0.0101052	0.00772874	1	0.0131075	0.0100648	0.0103137	0.142857	0.0243543	1	1	1	0.00530791	0.00745637	0.828083	1	0.0142754	0.0133474	1	1	0.0434099	1	0.0125981	0.00482903	0.0284302	0.0299516	0.0107947	1	0.015348	0.00703798	0	1	0.0647513	0.060625	0.0368087	0.934072	0.610399	0.01629	1	1	0.307521	1	0.276259	0.0385229	0.0101763	0.0263949	0.0137991
579405	BA	1	0	0.0094779	0.00678111	0.0943213	0.0124531	1	0.00859773	0.0143807	0.0210075	1	1	1	0	0.00644868	0.763473	1	0.0133536	0.0105621	1	1	0.0333285	1	0.00998264	0	0.0233667	0.0257759	0.00871311	0.0341675	0.0107696	0.00684206	0	1	0.0578	0.0598839	0.0280286	0.0713382	0.0123981	1	0.0198288	0.0181498	0.00980134	0.0327302	0.0720147	0.0461732	0.0117379	0.0162019	0.0109437
582402	BA	1	0.0366402	1	0.0264174	1	0.0190807	0.0223607	0.154595	0.165139	1	1	1	1	0.0069515	0.011369	1	1	1	0.252614	1	0.991302	0.0783113	1	0.0530395	0.0217931	0.101792	1	0.0145905	1	0.0270573	0.0136264	0.0104167	1	0.0620157	0.0337182	0.0230646	0.0537575	0.0327924	0.0230426	0.103104	0.0476092	0.102084	0.548273	0.06436	0.331375	0.019169	0.0450576	0.233879
582744	BA	1	0.0368087	1	0.0338009	1	1	0.0180512	0.0126709	0.0161823	1	1	1	1	0.00578806	0.00850063	1	1	1	0.0540691	1	1	0.0542191	1	0.0208678	0.00913908	0.0381361	0.167824	0.0128098	1	0.0166887	0.00859901	0	1	0.0637845	1	0.0681302	1	0.520611	1	0.0713151	0.0556836	0.0827391	0.548273	0.087564	0.0405223	0.0109078	0.0515519	0.0188827
583345	BA	1	0.0430893	1	0.0314229	1	1	1	0.0113226	0.0168003	1	1	1	1	0.00591861	0.00873188	1	1	0.0166984	0.0236302	1	1	0.0539001	1	0.0193791	0.00891034	0.0415176	0.147148	0.0123847	1	0.0188173	0.00985272	0	1	1	1	0.0254389	0.662849	0.610399	1	0.0648013	0.0520044	0.104848	0.686845	0.127326	1	0.0126436	0.0435566	0.0182495
585054	BA	0.102084	0	0.00795936	0.00596522	0.0246073	0.0102736	0.00622364	0.00782498	0.0123809	0.0165303	1	1	1	0	0.00558374	0.38171	0.0308557	0.00807781	0.00787402	0.01414	0.0243659	0.0264383	0.0283415	0.00715463	0	0.0151851	0.0162718	0.00733893	0.00719835	0.00905439	0.0062859	0	0.0167379	0.0122546	0.00898095	0	0.00532237	0.00563439	0	0.0102954	0.00722497	0.00614998	0.0220703	0.00628914	0.0113292	0	0.0136038	0.00804817
590168	BA	1	0.0376824	0.0521001	0.150642	0.530207	1	0.263444	0.14975	1	1	1	1	1	0.0101593	0.0266504	1	1	0.674998	1	1	1	0.0948983	0.898062	0.0420241	0.00559848	0.115764	1	0.106282	1	0.0560103	0.0369192	0.00797725	0.938525	0.222477	0.417025	1	1	1	1	0.0982274	0.0413093	0.0201927	0.0713151	0.117129	1	0.199113	0.170827	0.241037
592021	BA	1	0.0337814	0.0709915	0.21646	0.55683	1	0.0138542	0.150205	0.11369	0.0742472	0.828083	1	1	0.00877125	0.0122256	0.157318	1	1	0.162796	1	1	0.0743843	1	0.027554	0.00520785	0.0626621	1	0.027004	0.0473756	0.0475686	0.0442091	0.00537094	1	0.0590988	0.0364694	0.0168386	1	0.0232093	0.0210549	0.0569708	0.0399192	0.398623	1	0.0543539	0.128273	0.0516621	0.0343068	0.243101
595494	BA	1	0.00483892	0.0133789	0.00798761	1	0.0146203	0.0108606	0.0121362	0.104329	0.0217587	1	1	1	0.00497033	0.00773173	1	1	0.0140609	0.0125856	1	0.875145	0.0370065	1	0.0139553	0	0.030408	0.138043	0.0122013	1	0.0140927	0.00761707	0	1	0.061752	0.0649438	0.131543	1	1	1	1	1	0.263444	1	0.259479	0.0331119	0.0112965	0.028194	0.0165227
598659	BA	1	0.0382154	0.0488246	0.09383	1	0.325671	1	0.10501	0.0318707	1	0.920653	1	1	0.00740239	0.0142754	1	0.856538	1	0.447113	1	0.726348	0.163722	1	0.0566329	0.00828355	0.191767	0.0712443	0.0333794	1	0.032931	0.013283	0.00457415	1	0.072182	1	0.0237547	1	1	0.888937	0.548273	1	0.510567	0.417025	1	1	0.0206026	1	0.122243
600809	BA	1	0.00864621	0.0355332	0.0144261	1	1	1	0.246876	1	1	1	1	1	0.00636483	0.0183902	1	1	1	1	1	1	0.184879	1	0.0279762	0.0598042	0.136465	1	1	1	0.0629483	0.0358602	0.00965543	1	1	0.0640214	1	1	1	1	1	1	1	1	1	1	0.357669	0.108177	1
626418	BA	1	0.0520241	1	0.0383574	0.226233	0.0161957	1	0.0147306	0.0168993	1	0.0793521	1	1	0.00592228	0.00972536	1	1	1	0.042948	1	0.447113	0.0765374	1	0.0195599	0.00882988	0.0454545	0.0648013	0.0131474	0.0331756	0.0187486	0.00951249	0	1	0.05	0.0392642	0.0323012	0.027839	0.029901	1	0.0826657	0.0498114	0.136114	1	0.0686406	1	0.0295387	0.0399421	0.022803
632772	BA	1	0.0361024	0.089335	1	1	0.185986	0.0209447	0.20167	0.115237	1	1	1	1	0.00935576	0.0179905	1	1	0.0247401	0.16091	1	1	0.108087	1	0.0368585	0.0207466	0.113328	1	0.0160316	0.0490755	0.0793521	0.0216985	0.00513427	1	0.0564294	0.0293722	0.0302337	0.0443093	0.0336712	0.0269318	0.0570682	0.0487927	0.20167	1	0.0173887	0.176754	0.0878178	0.0568666	1
633699	BA	1	0.0317647	0.402984	1	1	0.0377033	0.704118	1	1	1	1	1	1	0.0103632	0.0158473	1	1	1	0.12565	1	1	0.160344	1	0.0285341	0.00568018	0.0857811	1	0.828083	0.0181955	0.0658454	0.0659305	0.00588741	1	1	1	0.0836218	1	1	1	0.879757	1	0.317587	1	0.0300291	1	0.0585627	0.0668511	1
634176	BA	0.686845	0.0251606	0.0109874	0.00765472	1	0.0160488	0.0166617	0.00982612	0.0148419	1	0.742508	1	0.55683	0.00466182	0.00774644	0.753068	1	0.0122546	0.15186	1	1	0.0358156	1	0.0153356	0	0.0243359	0.0805139	0.0103338	0.818432	0.0127251	0.131543	0.111624	1	0.34237	0.0482596	0.0382776	0.656651	1	0.0263035	1	0.470602	0.298794	1	0.0966484	0.176754	0.0129272	0.027735	0.0138969
634452	BA	1	0.037866	0.588592	0.0250259	1	1	0.384311	0.34237	0.12912	0.0267316	1	1	1	0.00628218	0.0120372	1	1	0.0177844	0.171706	1	1	0.0657866	1	0.0215314	0.0138083	0.0845744	1	0.0154794	1	0.0301726	0.0124142	0.00499352	1	0.548273	0.0817718	0.0843606	0.0544765	0.0300369	1	0.08875	0.0470548	0.0884875	0.431265	0.0982905	1	0.662849	1	0.282677
634499	BA	1	0	0.00863156	0.00683823	0.0771688	0.0116095	1	0.00841142	0.0140927	1	1	1	0.465389	0.00461558	0.00716231	1	0.231059	0.0114105	0.116251	0.139394	0.0678209	1	1	0.00969698	0	0.0202607	0.0195577	0.00962593	0.0364991	0.0117967	0.00726104	0	0.960653	0.466708	0.0396815	0.0354856	0.778818	0.832876	0.0257759	1	1	0.464058	1	0.0574046	0.0446026	0.0121589	0.0164046	0.00952757
634503	BA	1	0	0.00940404	0.00681668	1	0.0128542	0.0152393	0.00818184	0.0126314	0.0221996	1	1	0.643981	0	0.0062669	1	1	0.00974471	0.00926904	0.0507641	0.0687151	0.720868	1	0.00957972	0.00569412	0.0156988	0.0266179	0.00906154	0.478122	0.0116966	0.0068186	0	0.039993	0.057582	0.0104949	0.00611423	0.00599804	0.00595642	0.00508209	0.0151515	0.0124252	0.00815278	0.0280743	0.00765472	0.0439183	0.011246	0.0171799	0.0103479
634504	BA	1	0.0845744	1	0.0238743	0.832876	1	1	0.13092	1	0.737166	1	1	1	0.00615552	0.0106072	1	1	0.025641	0.173324	1	1	0.0843606	1	0.0258811	0.0185061	0.0613128	1	0.0170156	1	0.0239098	0.0122295	0.00755038	1	0.596025	0.0912525	0.0683141	1	1	0.916158	0.0653551	0.0413212	0.082435	0.986944	0.183699	1	0.0687151	0.0399421	1
645127	BA	1	0.0519639	0.109659	0.0344398	1	0.426114	0.0162718	0.182432	0.198747	1	1	1	1	0.00853385	0.0181955	0.808687	1	1	1	1	1	0.110723	1	0.0331552	0.034328	0.0816718	0.808687	1	0.112536	0.0703499	0.0195144	0.00666137	1	0.0602335	0.0397029	0.031723	1	0.0265103	0.0301558	0.0572871	0.0514927	1	1	0.0556836	0.643981	0.0960713	0.108352	1
668336	BA	1	0.00460154	0.010883	0.00739641	1	0.0142529	0.0151365	0.00914976	0.0136339	1	1	1	1	0.00477584	0.00808932	0.246276	1	1	0.20167	1	1	0.0357672	1	0.0120888	0	0.0279762	0.0906875	0.00961921	1	0.0123883	0.162635	0.104508	1	0.432937	0.0525825	0.0376608	1	1	1	1	1	1	0.726348	0.0838869	0.0741023	0.656651	0.0253602	0.0136794
680646	BA	1	0.064421	0.0899346	0.141929	1	0.0833333	0.0151453	0.171706	0.10262	0.573155	1	1	1	0.0090661	0.0223607	1	1	0.0323407	0.19041	0.916158	1	0.0876506	1	0.0365801	0.0307991	0.0694014	0.326746	0.0148963	1	0.087564	0.0169346	0.0049162	1	1	0.117129	0.0319478	1	1	1	1	1	0.60329	1	0.061502	1	0.111003	0.0838869	1
688245	BA	0.539412	0.0395375	1	0.0358602	0.252614	0.0189677	0.0214035	0.0188173	0.0174435	1	1	1	1	0.00600804	0.0101126	1	1	0.0292676	0.0598839	1	0.409216	0.0940002	1	0.0277606	0.0110028	0.0417387	0.0709101	0.0135135	1	0.0203191	0.00994653	0	1	0.0548792	0.0397825	0.0220053	0.0340524	0.0324719	1	0.0902452	0.0487599	0.199472	0.643981	0.0718349	0.596025	0.0107439	0.0745144	0.0205249
2850	E	1	0.0145015	0.0567544	0.0340524	1	0.0421146	1	0.0132022	0.0843606	0.138606	1	1	1	0.00736677	0.0284354	1	1	0.643981	1	1	1	1	1	1	0.00926605	1	0.510567	0.108927	1	0.299649	0.0271563	0.00622195	1	0.0757931	0.0427963	0.0322055	1	0.0374234	0.190127	0.0854776	0.0487599	0.102084	1	0.0804389	1	0.0207178	0.282677	0.145903
3055	E	1	0.011815	0.0444274	0.0816206	1	1	1	0.014459	0.0305612	0.048205	1	1	1	0.00818372	0.0392024	1	1	1	1	1	1	1	1	0.317587	0.032931	1	0.104329	0.12299	0.0563548	0.160151	0.0124719	0.0120139	1	0.0617776	0.0442771	0.0692343	0.083115	0.030303	1	0.177943	0.0755052	0.0977599	0.978209	0.0814616	1	0.0155619	0.0753715	0.120954
3218	E	1	0.00846347	0.0341385	0.0714286	0.400826	1	1	0.0373905	0.0629483	0.0378817	1	1	1	0.00659696	0.0184272	1	1	1	1	1	1	0.55683	1	0.133425	0.0102792	1	0.191503	0.482956	0.0355408	0.283859	0.0120059	0.00552255	1	0.0648974	0.0388784	0.0240471	0.142404	0.0286053	0.55683	0.0943213	0.0638668	0.0979661	1	0.0628108	1	0.0273577	0.306783	0.282677
3694	E	1	0.00848926	0.0383266	0.0339345	0.643981	1	0.842398	0.0295894	0.0776033	0.680957	1	1	1	0.00694292	0.0147845	1	1	0.737166	0.261513	1	1	0.530207	1	0.0261426	0.00879162	0.0355408	0.181989	0.0244374	0.0297897	0.0190393	0.0130875	0	1	0.0527465	0.0423043	0.0213125	0.0520815	0.0275474	0.0538543	0.0752785	0.0436285	0.0815155	1	0.061803	0.147148	0.0146373	0.287234	0.0272487
3702	E	1	0.00866399	0.0352271	0.0718349	1	1	1	0.0296932	0.0732194	1	1	1	1	0.00720986	0.020688	1	1	1	1	1	1	0.471879	1	0.23562	0.0134948	0.715338	0.259479	0.400826	0.0292211	0.220381	0.0133171	0.00568927	1	0.0504441	0.0440549	0.0225064	1	0.0288193	0.510567	0.0973167	0.0478788	0.111624	1	0.0589671	1	0.0142603	0.315707	0.227379
4558	E	1	0.00868488	0.0538543	0.0743167	1	1	0.753068	0.0319297	0.0696062	0.837647	1	1	1	0.00727152	0.0212954	1	1	0.5	1	1	1	0.763473	1	0.357669	0.0132139	1	0.218884	0.520611	0.0358602	0.206021	0.0131532	0.00567578	0.409216	0.0523793	0.0380697	0.0227273	1	0.027866	0.293347	0.09383	0.0542191	0.112945	1	0.0604683	1	0.0150903	0.434588	0.350401
4896	E	1	0.021343	0.206021	0.034532	0.5	1	0.510567	0.0144713	1	0.0656316	1	1	1	0.00810086	0.0272487	1	1	1	1	1	1	1	0.856538	0.21646	0.012462	1	1	1	0.0236963	1	0.0275728	0.00793912	1	0.686845	0.0957515	0.027891	1	1	1	0.0843606	0.051365	0.087291	0.668963	0.1	0.364335	0.221098	1	0.252614
4924	E	1	0.0263707	0.162635	0.0306018	0.454409	1	0.367479	0.015002	1	0.053653	1	1	1	0.0082289	0.023715	1	1	1	1	1	1	1	1	1	0.0250917	1	0.227935	1	0.0324108	1	0.0242459	0.00711553	1	1	0.114031	0.0829154	0.111003	0.0946196	0.902604	0.0990931	0.0568666	0.0995445	0.753068	0.110608	1	1	0.333333	0.25733
4929	E	1	0.0238743	0.158921	0.0333285	1	1	0.429571	0.0146105	1	0.0504441	1	1	1	0.00819522	0.0243021	1	1	0.617364	1	1	1	1	1	1	0.0102332	1	0.530207	1	0.0425376	1	0.0253677	0.00646417	1	0.720868	0.11692	0.101153	0.448602	0.131839	0.530207	0.0973167	0.0574781	0.0926279	0.637496	0.142678	1	0.354119	0.274856	0.16605
4932	E	1	0.0252512	1	0.0321741	1	1	0.916158	0.0133474	0.704118	0.0514305	1	1	1	0.00767603	0.0259775	1	1	0.73178	0.333333	1	1	1	1	1	0.0197751	1	0.248046	1	0.0426554	1	0.0241558	0.00569679	1	1	0.0969109	0.0263949	0.911652	1	1	0.0923881	0.0595384	0.0897934	1	0.107515	0.842398	0.324025	0.24139	0.12625
4952	E	1	0.0248665	0.145903	0.0330725	0.548273	1	0.306034	0.0140792	1	0.0561928	1	1	0.911652	0.00832259	0.0335914	1	1	1	1	1	1	1	1	1	0.00983881	1	0.144492	1	0.0712443	1	0.0235002	0.0060911	1	1	0.0389442	0.0283673	0.0588235	0.0293722	1	0.119944	0.0446026	0.0959673	0.350401	0.123165	1	1	0.0637845	0.21646
4959	E	1	0.0258546	0.131237	0.0314506	1	1	0.396373	0.0137632	1	0.0493398	1	1	1	0.00793912	0.024747	1	1	0.920653	1	1	0.98258	1	1	1	0.0249462	1	0.19556	1	0.0354772	1	0.0231245	0.00647381	1	0.459997	0.115506	0.0989325	0.114663	0.09383	1	0.0777976	0.0539873	0.0994964	0.565115	0.09383	1	0.630904	0.320006	0.148264
5057	E	1	0.0389121	0.222477	0.0372802	1	1	0.367479	0.014667	0.0745771	0.0845744	1	1	1	0.00783578	0.0281731	0.565115	1	1	1	1	1	1	1	0.662849	0.0193256	1	0.354119	1	0.0465517	1	0.0300665	0.00878766	1	0.436218	0.0383266	0.0329729	0.0880549	0.0300131	0.818432	0.099732	0.0494863	0.10532	0.442549	0.112536	1	0.470602	0.413186	0.19399
5059	E	1	0.0244374	0.21646	1	0.991302	1	0.281465	0.0135866	0.0688569	0.0605743	1	1	1	0.00721096	0.0258546	1	1	0.753068	1	1	1	1	1	0.793879	0.0205825	1	0.48176	1	0.0511022	1	0.0296549	0.00876448	1	0.451535	0.0354856	0.0299516	0.0601692	0.0300665	0.788889	0.100416	0.0498493	0.135933	0.588592	0.226233	1	0.261513	0.471879	0.178506
5061	E	1	0.0379269	0.225038	0.037194	1	1	0.48176	0.0141528	0.0825907	0.0596319	1	1	1	0.00760324	0.0261822	1	1	1	1	1	1	1	1	1	0.0212447	1	0.226233	1	0.0494155	1	0.0291536	0.00874224	1	0.394073	0.0373559	0.0296343	0.0570203	0.0313617	1	0.0993492	0.0471212	0.113328	0.462716	0.155478	1	0.650363	1	0.231548
5062	E	1	0.0252399	0.221796	0.0417387	0.929609	1	1	0.0146789	0.0702044	0.0614719	1	1	1	0.00927438	0.0256141	1	1	1	1	1	1	1	1	0.573155	0.0223095	1	0.5	1	0.060625	1	0.0305612	0.00928697	1	0.539412	0.0366169	0.0302566	0.0628108	0.0307044	1	0.0997777	0.0507067	0.141929	0.530207	0.237665	1	0.271903	0.471879	0.177359
5085	E	1	0.0360429	0.209663	0.0392442	0.650363	1	0.960653	0.0140574	0.072182	0.0818207	1	1	1	0.00774612	0.0256932	1	1	0.856538	1	1	1	1	1	1	0.0203563	1	0.361069	1	0.0698385	0.668963	0.0320781	0.00899595	1	0.442549	0.0380697	0.0338377	0.0531239	0.0301136	1	0.108352	0.0548792	0.101792	1	0.173324	1	0.888937	1	0.178506
5141	E	1	0.0214501	0.15186	0.04	1	1	0.624196	0.0140792	0.128273	0.0804389	1	1	0.715338	0.00982088	0.0385229	1	1	0.361069	1	1	1	1	1	0.444087	0.0191069	1	0.237266	1	0.0615316	1	0.026968	0.00693037	1	0.320596	0.0343483	0.0261148	0.0843606	0.0316929	0.865874	0.0869955	0.084965	0.0983527	0.361069	0.070738	0.565115	1	0.630904	0.215598
5270	E	1	0.0413444	0.195124	0.0421146	0.758289	1	1	0.0123192	0.0663989	0.0777976	1	1	1	0.00860259	0.0306389	1	1	0.747808	1	1	1	1	1	0.389312	0.0326586	1	0.333333	0.842398	0.0784638	1	0.0351572	0.0732194	0.5	0.297042	0.0356621	0.0417387	0.090412	0.0264764	1	0.255049	0.0545889	0.138043	1	0.0777976	0.630904	0.25	1	0.195987
5306	E	1	0.0323771	0.130246	0.0686406	1	1	0.715338	0.0122013	0.0816718	0.0410227	1	1	1	0.00703772	0.0289898	1	1	0.492243	1	1	0.986944	1	1	1	0.0273801	1	0.292379	0.793879	0.128273	1	0.03015	0.0058811	1	0.588592	0.0424852	0.0379412	0.0635133	0.0286053	1	1	0.0590988	0.194903	1	0.072182	0.902604	0.199113	0.2	0.23604
5476	E	1	0.0256932	0.125	0.0293328	1	1	0.305276	0.0151268	0.55683	0.047619	1	1	1	0.0083645	0.0254446	0.884354	1	1	1	1	1	0.793879	1	0.464058	0.0175073	0.793879	0.308969	1	0.0392642	1	0.0227487	0.00666851	0.851843	0.398623	0.106282	0.101153	0.106528	1	1	0.12141	0.0513982	0.090026	0.510567	0.0897451	0.929609	1	0.12565	0.137129
5518	E	1	0.0708256	0.165796	0.041285	0.960653	1	0.432937	0.0148867	0.095031	0.0901152	1	1	1	0.00768593	0.0290527	1	1	0.783869	1	1	1	1	1	1	0.0111959	1	1	1	0.0635133	1	0.203218	0.0111066	1	1	0.0393733	0.0287608	0.0826657	0.0313275	1	1	0.0959673	0.13059	1	0.0894941	1	0.938525	0.402984	0.238446
5671	E	1	0.158484	0.070708	0.109795	1	1	0.861215	0.0156815	1	0.0249861	1	1	1	0.00849464	0.0320576	1	1	0.289358	1	1	1	1	1	1	0.031588	1	0.192537	1	0.0307741	1	0.0383723	0.0066128	1	0.12625	0.0401831	0.0822713	1	0.0316606	1	0.0886861	0.0620157	0.0886861	0.742508	0.135749	1	1	0.650363	0.0845744
5691	E	1	1	0.0677069	0.218884	1	0.25	1	0.0149119	1	0.573155	1	1	1	0.00779469	0.0306562	1	1	1	1	1	1	0.929609	1	0.389312	0.038579	0.870518	0.282677	1	0.0934669	0.565115	0.0379269	0.00603793	1	0.112097	0.0360107	0.090159	1	0.0310348	1	0.103753	0.0531239	0.113328	0.823269	0.167824	1	0.617364	1	0.0822713
5722	E	1	1	1	1	1	1	0.447113	0.00958516	1	1	1	1	1	0.00924954	0.0265103	1	1	0.650363	1	1	1	0.674998	1	0.118921	0.0167074	1	0.39172	1	0.0545889	0.925136	1	1	1	0.370512	1	0.0861916	1	1	1	1	0.907134	0.668963	1	0.179577	0.206021	1	1	0.177359
5807	E	1	1	0.720868	1	1	1	1	1	1	1	1	1	1	0.00716322	0.0344398	0.662849	1	1	1	1	0.692666	1	1	1	0.0326586	1	1	1	1	1	0.204664	1	1	0.539412	1	0.128708	1	0.370512	0.879757	1	1	0.60329	1	0.32176	1	0.0771688	0.136291	0.229015
5833	E	1	1	1	1	1	1	1	1	1	0.630904	1	1	1	0.00717314	0.0236251	1	1	1	1	1	1	1	1	1	0.0365273	1	1	0.0185457	1	1	0.0378332	0.0134432	1	0.31442	0.0731113	0.15519	0.98258	0.709756	1	1	1	1	1	0.763473	0.973831	1	0.172536	0.192786
5850	E	1	1	1	1	1	1	1	1	1	1	1	1	1	0.00734524	0.0293925	0.656651	1	1	1	1	1	0.911652	1	1	0.0513308	1	0.934072	0.017967	1	1	0.0396706	0.0147148	1	0.328326	0.0720147	0.155758	1	1	0.48766	1	0.346494	0.539412	1	0.530207	1	0.726348	0.124582	0.207301
5855	E	1	1	1	1	1	1	1	1	0.978209	1	1	1	1	0.00735047	0.0407285	0.884354	1	1	1	1	1	1	1	1	0.0458802	1	1	0.0195229	1	0.865874	0.0407782	0.0144401	1	0.259479	0.0892251	0.131543	0.902604	0.656651	0.326211	1	0.305276	0.879757	0.973831	1	1	1	0.118432	0.208512
5874	E	1	0.947403	1	1	1	1	1	1	1	0.793879	1	1	0.773736	0.00735149	0.031006	1	1	1	1	1	1	1	1	0.879757	0.0261372	1	1	0.0203989	1	1	0.0539001	0.0150106	1	0.402984	1	0.274856	1	0.793879	1	1	1	1	1	1	0.680957	1	1	0.21076
5875	E	1	1	1	1	0.856538	1	1	1	0.898062	0.742508	1	1	1	0.00664077	0.027534	1	1	1	1	1	1	1	1	1	0.0255913	1	0.31442	0.938525	0.624196	1	0.580974	1	0.865874	1	1	0.199472	1	0.879757	0.530207	1	1	1	1	0.951828	0.55683	1	1	0.182432
5911	E	1	1	1	1	1	1	1	0.0148963	1	1	1	1	1	0.0102281	0.0311661	1	1	1	1	0.698422	1	1	1	1	0.0287813	1	0.34237	1	0.0222179	1	1	0.42435	1	0.065599	0.0316258	0.0300212	0.0554147	0.0262047	1	0.0773945	0.0419746	0.10501	1	0.058334	1	1	0.364335	0.223788
6035	E	1	1	0.783869	1	1	1	1	1	0.650363	1	1	1	1	0.0068801	0.0397537	1	0.798842	1	1	1	1	1	1	1	0.0222614	1	1	1	1	0.763473	1	1	1	1	1	0.125	0.726348	1	1	1	1	1	0.530207	0.217294	1	1	0.237665	0.187691
6085	E	1	0.13059	1	0.0423374	0.637496	0.0180615	1	0.0153137	0.107712	1	1	1	1	0.00817284	0.0131343	1	1	0.434588	0.426114	1	1	1	1	0.177943	0.053653	0.758289	0.192027	1	0.0362292	0.768622	0.0328068	0	1	0.415121	0.0328475	0.039422	0.0323407	0.0295387	0.14975	0.0712917	0.0445317	0.101153	0.637496	0.0663989	1	1	0.0508187	0.22848
6182	E	1	1	0.861215	1	0.637496	1	1	0.0134539	1	1	1	1	1	0.0067896	0.0358156	1	1	1	1	1	1	1	1	0.19069	0.0539001	1	0.330374	1	1	1	1	0.176754	1	1	1	0.111624	1	0.241037	1	1	0.798842	1	1	0.185256	1	1	1	0.225038
6238	E	1	0.856538	1	0.823269	0.539412	1	1	0.0159694	0.0739488	1	1	1	1	0.00710844	0.0307476	1	1	1	1	1	1	1	1	0.121186	0.0169492	1	0.166667	1	0.123586	1	0.033646	0.00711044	1	0.38171	0.0321795	0.0304916	0.103952	0.0248836	0.530207	0.0909091	0.0433642	0.10501	1	0.0612098	0.580974	1	0.20167	0.206021
6239	E	1	1	1	1	1	1	1	0.0142821	0.0659853	1	1	1	1	0.00736247	0.0313934	1	1	1	1	1	1	1	1	0.153968	0.0177617	1	0.247173	1	0.0666277	1	0.0344828	0.00577975	1	0.350401	0.0345772	0.0327776	0.0928544	0.0248877	0.726348	0.100798	0.0442438	0.117331	0.995654	0.0630761	1	1	0.510567	0.226233
6945	E	1	1	0.573155	1	1	1	0.793879	0.0284698	0.0737853	1	1	1	1	0.00618869	0.0181134	1	1	1	0.141633	1	1	1	1	0.354119	0.0183793	1	0.278938	1	0.0451979	1	0.427855	0.0346188	1	0.0809927	0.0414307	0.0335914	0.0928544	0.0244149	1	0.0764472	0.0538068	1	1	0.0189086	1	0.916158	1	0.139008
7070	E	1	1	1	1	0.916158	1	1	0.0119022	0.0640214	1	1	1	0.934072	0.00760486	0.0286053	1	1	1	1	1	1	1	1	0.252614	0.0116255	1	0.177943	1	0.0626621	1	0.0329418	0.0101052	1	0.442549	0.0393733	0.0257759	0.0613458	0.0262808	1	0.0936524	0.0426103	0.101792	0.55683	0.0841322	1	1	1	0.229015
7159	E	1	1	1	1	1	1	1	0.0126444	0.0642317	1	1	1	1	1	0.0319204	1	1	0.73178	1	1	1	1	1	1	0.029711	1	0.223788	1	0.0566949	1	0.0332607	0.0124951	1	0.346494	0.0367449	0.0282415	0.0756735	0.0263445	1	0.0940002	0.0475992	0.0710181	1	0.0640214	1	0.580974	1	0.234323
7165	E	1	1	1	1	1	1	1	0.0123726	0.0656636	1	1	1	1	0.00756386	0.0349834	1	0.995654	0.539412	1	1	0.530207	1	1	1	0.0107968	1	0.183287	0.942969	0.0535975	1	0.033646	0.0132102	1	0.38171	0.0362516	0.0272939	0.0833333	0.0298304	1	0.0841322	0.0496157	0.0886211	0.973831	0.0668511	1	1	1	0.249453
7176	E	1	1	1	1	1	1	1	0.0123631	0.0716404	1	1	1	1	0.00764386	0.0331042	0.893506	1	1	1	1	1	1	1	1	0.0114557	1	0.25733	1	0.0688569	1	0.0340524	0.0130655	1	0.426114	0.0369939	0.030303	0.0756324	0.0264383	1	0.0883489	0.0492156	0.0833333	1	0.0682241	1	0.407177	0.14772	0.239208
7217	E	1	1	0.938525	0.758289	1	1	1	0.0124739	0.0716404	1	1	1	1	0.0075823	0.0370127	1	1	1	1	1	1	1	1	0.18634	0.0104358	0.798842	0.187363	1	0.097689	0.888937	0.0274741	0.00817413	1	0.337997	0.0399717	0.0301072	0.0594392	0.0247667	1	0.1	0.0496003	0.162796	1	0.0723384	1	1	0.818432	0.271903
7222	E	1	1	1	1	0.674998	1	1	0.0129202	0.0793521	1	1	1	1	0.00877512	0.0380813	0.870518	1	1	1	1	1	1	1	0.34237	0.0102281	0.596025	0.161972	1	0.0962722	1	0.0255845	0.0131651	1	0.440994	0.0391346	0.0289783	0.0642969	0.0244149	1	0.105469	0.0501987	0.112945	1	0.0781502	1	0.704118	0.48176	0.25733
7227	E	1	0.823269	0.698422	1	0.793879	1	0.337997	0.0130704	0.0764165	1	1	1	1	0.00798888	0.0362939	0.828083	1	0.426114	1	1	1	1	1	0.18634	0.00914756	0.704118	0.184494	1	0.115764	1	0.0272645	0.00777795	1	0.434588	0.0391346	0.0294804	0.0585448	0.0264579	1	0.101483	0.0484084	0.103104	1	0.0658162	1	1	1	0.214704
7237	E	1	1	1	1	1	1	0.273405	0.0131045	0.0750821	0.73178	1	1	1	0.00781503	0.0366169	0.630904	1	1	1	1	1	1	1	0.225642	0.0114641	0.986944	0.192283	1	0.1324	1	0.0290981	0.0058083	1	0.367479	0.0385229	0.0278098	0.0555148	0.0250259	1	0.0941638	0.0471683	0.158921	1	0.0773945	1	1	0.884354	0.265284
7244	E	1	1	0.768622	1	0.60329	1	1	0.0131933	0.0753715	1	1	1	1	0.00853385	0.0373192	0.893506	1	1	1	1	1	1	1	0.276259	0.0111738	1	0.174787	1	1	1	0.0331621	0.0133697	1	0.409216	0.0401271	0.029961	0.065695	0.0252621	1	0.108769	0.0490246	0.11692	1	0.0703848	1	0.530207	0.911652	0.273405
7245	E	1	1	0.643981	1	1	1	0.328844	0.0123847	0.0821862	1	1	1	1	0.00774189	0.0356917	1	1	0.400826	1	1	1	1	1	0.206021	0.0090037	0.763473	0.196611	1	0.103104	1	0.0323407	0.00600804	1	0.407177	0.0374234	0.029711	0.0596319	0.0269361	1	0.101483	0.0472977	0.106406	0.870518	0.0697939	0.851843	1	1	0.239208
7260	E	1	1	1	1	0.823269	1	0.333333	0.0130751	0.074978	1	1	1	1	0.00801788	0.038394	1	1	1	1	1	1	1	1	0.236454	0.0102705	0.942969	0.193518	1	0.0906108	1	0.0277641	0.0129288	1	0.389312	0.0395104	0.0286053	0.0563548	0.0256172	0.916158	0.10532	0.0456187	0.0995445	1	0.087291	1	1	0.350401	0.236863
7425	E	1	1	0.596025	1	1	1	1	0.0123917	0.0534152	1	1	1	1	0.00810164	0.0346574	1	1	1	1	1	1	1	1	0.188643	0.0109657	1	0.270346	1	0.0590988	0.617364	0.0359766	0.0114611	1	0.656651	0.0386308	0.0314767	0.0673225	0.0255396	1	0.0861916	0.0494863	0.0857811	1	0.0941638	0.474405	0.823269	0.439421	0.212813
7460	E	1	1	1	1	1	1	1	0.0119952	1	1	1	1	1	0.00775443	0.03125	0.783869	1	1	1	1	1	1	1	1	0.0120171	0.747808	0.177359	1	0.400826	1	0.0345772	0.00984709	1	0.539412	0.0352002	0.028557	0.0619007	0.02581	1	0.0759446	0.0498859	0.0793521	1	0.116012	0.0609833	1	0.270346	0.23604
7668	E	1	1	1	0.0529491	1	1	1	0.0134988	0.0688569	1	1	1	1	0.0106855	0.0403293	1	1	1	1	1	1	1	1	0.875145	0.01832	1	0.263444	1	0.0492373	1	0.373444	0.041285	1	0.226812	0.0393209	0.0264174	0.0541082	0.0272645	1	0.103753	0.0521717	0.103753	1	0.0757538	1	0.310381	0.238446	0.128273
7719	E	1	1	1	0.0483611	1	1	1	0.0118095	1	0.650363	0.969446	1	1	0.00752328	0.0262215	1	1	1	1	1	1	1	1	1	0.00949498	0.662849	0.174073	1	0.103104	1	0.0297601	0.00718083	1	0.316967	0.0329199	0.0341183	0.0832104	0.029161	1	0.0954063	0.046824	0.0982274	1	0.0612449	0.588592	0.0787465	1	0.218101
7739	E	1	1	1	0.0340033	1	1	1	0.0121918	0.0841322	0.14975	1	1	1	0.00762231	0.031006	1	1	1	1	1	1	1	1	0.238058	0.011793	1	0.241037	1	0.0416039	1	0.034789	0.00704951	1	0.313766	0.037866	0.0269484	0.0639457	0.0304656	1	0.109377	0.0586656	0.34237	1	0.0601692	1	0.141225	0.496715	0.119667
7955	E	1	1	1	0.0459882	1	1	1	0.0120106	1	0.271903	1	1	1	0.00765241	0.0307476	1	1	1	1	1	1	1	1	0.271903	0.0390854	0.986944	0.25733	1	0.0551901	1	0.0326184	0.00580622	1	0.361069	0.0388055	0.0342922	0.0736105	0.027027	0.310381	0.0889353	0.384311	0.0870967	1	0.0526073	0.0857811	0.271903	0.439421	0.255049
8090	E	1	1	1	0.0841322	1	1	0.947403	0.0128585	0.0746383	0.243433	1	1	1	0.00987241	0.028361	1	1	0.491108	1	1	1	1	1	0.25733	0.0197325	1	0.218884	1	0.0495366	1	0.0313617	0.00569679	1	0.306783	0.0414802	0.0438137	0.0703848	0.0273801	1	0.0926279	0.047105	0.0889353	0.60329	0.0577104	0.0847754	0.110948	0.548273	0.197804
8364	E	1	1	1	0.0291752	1	1	0.656651	0.0122492	0.067177	0.60329	1	1	1	0.00895433	0.0291681	1	1	0.763473	0.233427	1	1	1	1	0.236863	0.0133871	1	0.186687	1	0.0354426	1	0.0364694	0.00603049	1	0.364335	0.0392024	0.0301072	0.0511022	0.0263949	0.674998	0.0853152	0.0454272	0.0936524	1	0.0483116	0.128273	0.0577104	0.30825	0.249453
9031	E	1	1	1	0.0405223	1	1	1	0.0179537	0.069925	0.322903	1	1	1	0.00712569	0.0298173	1	1	1	1	0.0121111	1	1	1	0.208512	0.0179905	0.668963	0.25733	1	1	0.643981	0.0396706	0.00554032	1	0.474405	0.0449557	0.029368	0.0773945	0.0273458	0.617364	1	0.05	0.0794595	1	0.0518338	0.111624	0.124509	0.30825	0.218884
9258	E	1	1	0.978209	0.0540288	1	1	1	0.0128446	1	1	1	1	1	0.00802441	0.0283136	1	1	0.911652	1	1	1	1	1	0.192537	0.0102509	0.929609	0.310381	1	0.617364	1	0.0330725	0.0101361	1	1	0.0436285	0.0300735	0.108769	0.0276131	0.376283	0.12625	0.0489711	0.084965	1	0.0481474	0.0861916	0.134557	1	0.244408
9361	E	1	1	0.580974	0.0550041	0.418898	1	1	1	0.0735183	1	1	1	1	0.00921703	0.0294804	1	1	1	1	1	1	1	1	1	0.0352528	0.960653	0.333333	0.617364	0.643981	1	0.0334215	0.00578299	1	1	0.0365674	0.0339769	0.17547	0.0304378	1	1	0.0838869	0.184494	0.650363	0.0677069	0.109861	0.226233	0.793879	0.813572
9544	E	1	1	1	0.0439183	1	1	1	0.0128495	0.0642969	1	1	1	1	0.00749637	0.0302521	1	1	1	1	1	1	1	1	1	0.00998066	1	0.208512	1	1	1	0.0363881	0.00560282	1	0.328844	0.0433919	0.0279143	0.0710181	0.027839	1	0.080202	0.0483611	0.0828108	1	0.0522718	0.0788782	0.110893	0.462716	0.25733
9598	E	1	1	1	0.0410399	0.879757	1	1	0.0123726	0.0653551	1	1	1	1	0.00749813	0.0311285	1	1	1	1	1	1	1	1	1	0.00976259	0.969446	0.219643	1	1	1	0.0348702	0.00574974	1	0.856538	0.0427584	0.0279567	0.0701665	0.0280743	1	0.142857	0.0465517	0.0801187	1	0.0544765	0.0745144	0.131237	0.45862	0.255049
9600	E	1	1	1	0.0342538	1	1	1	0.0121423	0.0737853	1	1	1	1	0.00744644	0.0310995	1	1	1	1	1	1	1	1	1	0.0101091	0.960653	0.207301	1	1	1	0.0360107	0.00563804	1	0.337997	0.0368341	0.0285262	0.0822291	0.0282988	1	0.0766248	0.0478788	0.0812361	1	0.0448233	0.070708	0.225038	0.389312	0.263444
9606	E	1	1	1	0.041628	1	1	1	0.0124011	0.0674586	1	1	1	1	0.00776073	0.0319389	1	1	1	1	1	1	1	1	1	0.01014	0.818432	0.204664	1	1	1	0.0349834	0.00579181	1	0.350401	0.0370311	0.0271105	0.0727552	0.027866	1	0.0779793	0.0456912	0.0796632	1	0.0441353	0.0743843	0.1324	0.491108	0.263444
9615	E	1	1	1	0.0530395	1	1	1	0.0122214	0.0647001	1	1	1	1	0.00744953	0.0322581	1	1	1	1	1	1	1	1	1	0.00982358	0.643981	0.221098	1	1	1	0.037037	0.00585398	1	0.354119	0.0363881	0.0304916	0.0743167	0.0289142	1	0.0859234	0.0477993	0.0863183	1	0.0531239	0.151468	0.124932	0.753068	0.263444
9685	E	1	1	1	0.0456187	1	1	1	0.0121951	0.172536	0.668963	1	1	1	0.00716872	0.034393	1	1	0.778818	1	1	1	1	1	1	0.0313275	0.55683	0.199472	1	1	0.861215	0.0359017	0.0115557	1	1	0.0354602	0.0409871	0.145903	0.0382944	1	0.0823131	1	0.199113	0.973831	0.0647513	0.0799448	1	1	0.252614
9796	E	1	1	1	0.0412471	1	1	1	0.0130998	0.337997	1	1	1	1	0.0101126	0.0307193	1	1	1	1	1	1	1	1	1	0.00950626	0.610399	0.265284	1	1	1	0.0379553	0.00550804	1	0.311074	0.0369939	0.028928	0.0915682	0.027839	1	0.0843606	0.0463284	0.0830499	0.742508	0.0446251	0.0841322	0.126806	0.38171	0.206021
9823	E	1	1	1	0.110057	0.548273	1	1	0.0122945	1	1	1	1	1	0.00738679	0.0316073	1	1	1	1	1	0.818432	1	1	1	0.00987403	0.973831	0.222477	1	1	1	0.0343348	0.00556986	1	1	0.0405223	0.0318266	0.0623771	0.0282588	1	0.326211	0.0460851	0.0771688	0.832876	0.051015	0.0898411	0.167824	0.470602	0.285011
9913	E	1	1	1	0.0438676	1	1	0.5	0.0120694	0.090026	1	1	1	1	0.00744781	0.0318707	1	1	1	1	1	1	1	1	1	0.0198463	0.865874	0.213777	1	1	1	0.0267896	0.00569289	1	0.346494	0.0354056	0.03219	0.0697484	0.0274112	1	0.0841322	0.0477131	0.0796632	0.773736	0.0418654	0.0750821	0.139885	0.297925	0.245972
9986	E	1	1	1	0.0407538	0.704118	1	1	1	1	1	0.793879	1	1	0.00751393	0.0304378	1	1	1	1	1	1	1	1	1	0.0103338	1	0.263444	1	1	1	0.0360734	0.00543478	1	0.322903	0.036454	0.030303	0.0694544	0.0280883	1	0.0818207	0.0502865	0.084965	0.818432	0.0494155	0.0757931	0.122718	1	0.25733
10090	E	1	1	1	0.0350415	1	1	1	0.0118802	0.0653551	1	1	1	1	0.00733893	0.0313275	1	1	0.934072	1	1	1	1	1	1	0.00996823	1	0.239953	1	1	1	0.0362292	0.00553901	1	0.322334	0.0365801	0.0274573	0.0642317	0.0272487	0.788889	0.0768712	0.0458802	0.0900708	0.879757	0.0432325	0.0843606	0.141225	0.302133	0.255049
10116	E	1	1	1	0.0358156	1	1	1	0.0116947	1	1	1	1	1	0.00715185	0.0319204	1	1	1	1	1	1	1	1	1	0.0127277	0.798842	0.271903	1	0.803778	1	0.037194	0.00554487	1	0.354119	0.035396	0.0322581	0.0755907	0.0273908	1	0.0820987	0.0473111	0.0869955	0.934072	0.0460379	0.0838869	0.12625	0.354119	0.263444
10141	E	1	1	1	0.0398792	1	1	1	0.0123172	0.0654279	1	0.888937	1	1	0.00755299	0.0298901	1	1	1	1	1	1	1	1	1	0.0105598	1	0.21646	1	0.934072	1	0.0374546	0.00581351	1	0.329358	0.0370939	0.0300873	0.0709375	0.0284791	1	0.0783113	0.0501037	0.082435	1	0.0534152	0.0777976	0.141929	0.565115	0.252614
10228	E	1	0.05	1	1	1	1	1	0.0127194	0.0520436	1	1	1	1	0.0092718	0.0202607	1	1	0.911652	1	1	1	1	1	0.0489148	0.0112033	1	0.259479	0.0150418	0.0631955	1	0.0374546	0.00761287	1	0.539412	0.0350228	0.0247851	0.05	0.0248665	1	0.0786086	0.0418046	0.0831789	1	0.0851446	1	0.0990931	0.434588	0.209663
13616	E	1	1	1	0.0529491	1	1	1	0.0130545	0.0731113	1	1	1	1	0.00754326	0.0324719	1	1	1	1	1	1	1	1	0.192786	0.0104901	1	0.232968	1	0.0571597	1	0.0334965	0.00581289	1	0.452979	0.034789	0.0342695	0.067929	0.0269276	1	0.104144	0.0489433	0.0814616	0.84713	0.0462539	0.080283	0.145903	0.471879	0.181065
15368	E	1	0.00866803	0.0534152	0.0741758	1	1	0.311759	0.031677	0.06899	1	1	1	1	0.00725236	0.0236762	1	1	1	1	0.704118	1	0.548273	1	0.448602	0.0135344	0.726348	0.25	0.177359	0.0333794	0.215598	0.0139472	0.00592611	1	0.0541462	0.0391805	0.0245572	1	0.0284405	0.674998	0.0883489	0.0560103	0.110549	1	0.0636082	0.656651	0.0152103	0.298794	0.292379
28377	E	1	1	1	0.0408899	1	1	1	0.0121452	0.0653551	1	1	1	1	0.00748491	0.0310619	1	1	1	1	1	1	1	1	0.24068	0.0166667	1	0.245665	1	1	1	0.0350941	0.00588845	1	0.415121	0.0419219	0.0328343	0.0706777	0.0262599	0.315067	0.0814616	0.299649	0.0947612	1	0.0573273	0.081294	0.125	0.34237	0.25733
28985	E	1	0.0245431	1	0.0329418	1	1	1	0.0141136	1	0.0515519	1	1	1	0.00822687	0.0246396	1	1	1	1	0.720868	1	1	1	1	0.0137064	1	0.237665	1	0.0447296	1	0.0252725	0.00621424	1	1	0.108606	0.0674586	1	0.14772	0.520611	0.171706	0.0505156	0.116251	0.662849	0.0907628	1	1	0.753068	0.232502
29760	E	1	0.011465	0.0454545	0.0678209	0.704118	1	1	0.037146	0.0740267	1	1	1	1	0.00815003	0.019273	1	1	0.548273	0.965053	1	1	0.450076	1	0.282677	0.00648355	0.439421	0.220381	0.33187	0.0302143	0.164449	0.0196758	0.0055468	1	0.0633076	0.0438676	0.022349	1	0.0272487	0.278938	0.0959673	0.047619	0.100798	1	0.0620157	1	0.0138969	0.21076	0.215598
29883	E	1	0.0370939	0.24174	0.040647	0.630904	1	0.464058	0.0132528	0.0762572	0.04	1	1	1	0.0072277	0.0265103	1	1	0.55683	1	1	1	1	0.832876	0.214704	0.0185327	1	0.379036	1	0.100798	1	0.0262488	0.00599434	1	0.407177	0.0346934	0.0498368	0.0501037	0.030582	1	0.138606	0.062483	0.246578	1	0.0590988	1	0.108177	0.214704	0.25733
31033	E	1	1	1	0.156032	1	1	1	0.0127251	0.0638668	1	1	1	0.832876	0.00791219	0.0258256	1	1	1	1	1	1	1	1	0.30049	0.0240831	1	0.181533	1	0.0524508	1	0.0323012	0.0059349	1	0.333333	0.0397634	0.0362292	0.0805871	0.0275964	0.828083	0.0960713	0.0449557	0.0952848	0.656651	0.0655324	0.1	0.120954	0.370512	0.230055
31234	E	1	1	1	1	1	1	1	0.0141071	0.0662858	1	1	1	1	0.00738035	0.0408472	1	1	1	0.186687	1	1	1	1	0.138742	0.00794369	1	0.313105	1	0.0753715	1	0.0336712	0.00824213	1	0.0609833	0.0330298	0.0335301	0.11369	0.0257573	1	0.573155	0.0438676	0.110369	1	0.0681302	0.0737853	0.60329	0.0590988	0.191236
33169	E	1	0.0242175	0.158259	0.0342772	1	1	1	0.0147059	1	0.0458213	1	1	1	0.00837298	0.0269006	1	1	1	1	1	1	1	1	1	0.0206088	1	1	1	0.0392236	0.580974	0.027839	0.00609086	1	0.758289	0.119667	0.0289	1	0.176754	1	0.116705	0.0492586	0.0969109	0.471879	0.119944	1	1	0.153642	0.198186
33178	E	1	0.0407782	0.255049	0.0405873	1	1	0.311759	0.014958	0.0662148	0.0664639	1	1	1	0.00762826	0.0263158	1	1	0.956245	1	1	1	1	1	1	0.0205518	1	0.281465	1	0.108523	1	0.028739	0.00920322	1	0.656651	0.0405223	0.0315246	0.0531239	0.0324997	1	0.123421	0.0480217	0.102359	0.491108	0.198375	1	0.447113	1	0.212813
35128	E	1	0.014006	0.107712	0.0295894	0.637496	0.0976169	1	0.0135016	0.0990402	0.0501987	1	1	0.911652	0.00768658	0.030933	1	1	0.480556	1	1	1	0.187691	1	0.942969	0.0276076	1	0.510567	0.0970777	1	0.238058	0.0302698	0.00600847	1	0.0580162	0.0385229	0.0401831	0.0932727	0.0356917	0.19965	0.112536	0.0535396	0.100798	0.510567	0.0787465	1	0.0209648	0.255049	0.167824
36630	E	1	0.0367911	0.204664	0.0397825	0.793879	1	1	0.014338	0.0836218	0.0869955	1	1	1	0.00751239	0.026267	1	1	0.773736	1	1	0.773736	0.674998	0.742508	1	0.021343	1	0.384311	1	0.0691758	1	0.0319109	0.00897936	1	0.442549	0.0386308	0.0296125	0.0534789	0.0300519	1	0.109927	0.0537575	0.106406	0.60329	0.127326	1	0.934072	1	0.180584
36914	E	1	0.0241967	0.137287	0.0319109	1	1	0.299649	0.0151777	1	0.044971	1	1	1	0.00910549	0.0271105	1	1	1	1	1	1	0.986944	1	1	0.0221973	1	0.267042	1	0.0349834	1	0.0240994	0.00739525	0.856538	0.267042	0.13318	0.0996858	1	0.0955245	1	0.0926279	1	0.097689	1	0.123828	1	1	0.139138	0.162796
39947	E	1	0.00828194	0.0501037	0.0658742	1	1	1	0.027891	0.0720147	1	1	1	1	0.00694994	0.0223607	1	1	1	1	1	1	1	1	0.286135	0.0130855	0.674998	0.231548	0.194222	0.0345772	0.242766	0.0158325	0.00562526	1	0.0515227	0.0368341	0.0207524	1	0.0277499	0.364335	0.0907254	0.0579649	0.101792	1	0.0586321	1	0.01414	0.457229	0.357669
44689	E	1	1	1	1	0.450076	0.969446	1	0.0135763	0.0684004	0.680957	1	1	1	0.00862377	0.0248483	1	1	1	1	1	1	0.510567	1	1	0.0216279	0.709756	0.191767	1	0.0705521	1	0.023833	0.00551832	1	0.0751821	0.030194	0.026698	0.050368	0.0255436	0.965053	0.0851446	0.0378971	0.072182	1	0.0460851	1	0.146544	0.143707	0.185256
45351	E	1	0.158704	0.778818	0.0390042	0.938525	0.0140102	1	0.0126088	0.0596319	1	0.893506	1	1	0.00738108	0.0294003	1	1	1	0.318201	1	1	1	1	0.5	0.0211766	0.0600327	0.176754	1	0.060355	0.022011	0.0330559	0.00815975	1	0.0747566	0.0366169	0.021836	0.0652405	0.0264579	0.22314	0.0974693	0.0495366	0.114663	1	0.0665061	0.934072	0.204664	0.0879776	0.178506
51453	E	1	0.0224675	0.163267	0.0427775	0.662849	1	0.624196	0.0138083	0.105469	0.0598042	1	1	1	0.00807781	0.030408	1	1	1	1	1	1	1	1	1	0.0115918	1	0.491108	1	0.0592205	1	0.0206666	0.00801309	0.753068	0.261513	0.037037	0.0338009	0.080033	0.033646	0.911652	0.108523	0.047619	0.118599	0.373444	0.117331	1	0.333333	0.422559	0.174073
51511	E	1	1	1	0.0379122	0.596025	0.573155	1	0.011446	0.0651602	1	1	1	1	0.00934138	0.025	1	1	1	1	1	1	1	1	0.320596	0.0147502	1	0.199293	1	0.12625	1	0.318809	0.0897451	1	0.34237	0.0352774	0.031723	0.0696062	0.0301992	1	0.0745144	0.0495201	0.0986517	1	0.0698385	1	0.0853152	0.596025	0.226812
59689	E	1	0.00861468	0.0349409	0.0720147	0.48766	1	1	0.0330473	0.0723384	1	1	1	1	0.00685303	0.0199478	1	1	1	1	1	0.842398	0.476892	1	0.238446	0.013093	0.726348	0.24174	0.367479	0.0284554	0.227379	0.0131421	0.00554189	1	0.0507641	0.0426554	0.0209223	1	0.0295649	0.497816	0.0941638	0.0472564	0.114663	1	0.0592205	1	0.0145413	0.331375	0.25
59729	E	1	1	1	0.0412207	1	1	0.497816	0.0117379	0.0739488	1	1	1	1	0.00776873	0.029368	1	1	1	1	1	1	1	1	0.235194	0.0257759	0.478122	0.25	1	1	1	0.0374234	0.00574356	0.938525	0.610399	0.0429929	0.0335617	0.0787465	0.0276727	0.271903	0.168896	0.0504441	0.0909091	0.851843	0.0498978	0.0864406	0.113328	0.209663	0.191503
67593	E	1	0.0237753	0.0600327	0.038408	1	0.0245706	0.464058	1	0.0564294	1	0.650363	1	1	0.00776422	0.0179537	1	1	1	1	0.476892	1	1	1	0.255049	0.0257573	0.916158	0.15519	1	1	0.246876	0.0347272	0.00597081	1	0.0566329	0.0351265	0.041234	0.0357672	0.0313275	1	0.0970777	0.0487599	0.115764	1	0.0607219	1	0.0745144	0.117129	0.0947612
69293	E	1	1	1	0.0422337	1	1	1	0.0124311	0.0654279	0.232968	1	1	1	0.0077952	0.0311171	1	1	1	1	1	1	1	1	0.252614	0.0191517	1	0.244086	1	0.0519221	1	0.0333285	0.00600294	1	0.402984	0.0411051	0.0376152	0.0678209	0.0255186	0.539412	0.100798	0.0531239	0.112536	1	0.0555556	0.08875	0.138043	0.548273	0.231059
70448	E	1	0.0160289	0.226233	0.0611003	0.539412	0.0335914	0.720868	0.0565682	0.73178	0.0499891	1	1	1	0.00690198	0.0315013	1	1	0.0292565	1	1	0.637496	0.326211	0.783869	0.209663	0.00879679	0.488816	0.0794595	0.127813	0.082435	0.185986	0.0130004	0.012935	1	0.354119	0.0677069	0.0453502	1	0.0544469	0.12625	1	1	0.302133	1	0.0593335	1	0.0346574	0.337997	0.233879
73239	E	1	1	0.837647	0.674998	1	1	1	1	1	1	1	1	1	0.00677243	0.0207817	1	1	0.548273	1	1	1	0.436218	1	0.0593335	0.0133945	1	0.337997	0.0150766	0.510567	1	0.0411205	0.00842309	1	0.290386	0.0860601	0.125	1	0.409216	1	1	0.947403	1	1	1	1	0.656651	0.389312	0.169893
81824	E	1	0.0270573	0.123504	0.0377432	1	0.0317778	1	0.0572871	0.0889353	1	1	1	1	0.00906154	0.0366843	0.856538	1	0.709756	1	1	1	1	1	1	0.0226443	1	0.480556	1	0.236454	1	0.0312101	0.0107389	1	0.189251	0.042677	0.0526316	0.0569708	0.0305393	0.916158	0.101483	0.0496309	0.081177	1	0.0520044	1	0.0900708	0.588592	0.281465
99883	E	1	1	1	0.130246	1	1	0.788889	0.0129472	0.0691758	0.818432	1	1	1	0.00996999	0.0283546	1	1	1	1	1	1	1	1	0.246276	0.0122256	1	0.238446	1	0.0499329	1	0.0355256	0.00803497	1	0.276259	0.0418046	0.0397634	0.0700888	0.0270573	0.698422	1	0.0471836	0.0983527	0.916158	0.0546926	0.0923881	0.114355	1	0.267042
104341	E	1	0.0362292	0.14975	0.04126	1	1	1	0.0139757	0.0926279	0.0487927	1	1	1	0.00758901	0.029711	1	1	1	1	0.773736	1	1	1	0.565115	0.0307337	1	0.313105	1	0.231548	1	0.0325969	0.00918098	1	0.42435	0.0358156	0.0628108	0.0786086	0.026163	1	0.117904	0.066116	0.173324	1	0.0755907	1	0.218884	0.39172	0.273405
121224	E	1	1	1	1	1	1	0.808687	0.013129	0.060625	1	0.60329	1	1	0.00750502	0.0282232	1	1	0.466708	1	1	0.495607	1	1	0.389312	0.0356436	1	0.25	1	0.322334	1	0.0339769	0.0115422	1	0.520611	0.0346934	0.0299965	0.0771688	0.029273	1	0.0923881	0.0434099	0.0965573	1	0.0822291	0.851843	1	0.242766	0.197414
135651	E	1	1	1	1	0.462716	1	1	0.0310748	0.0658742	1	1	1	1	0.00722718	0.0342124	1	1	1	1	1	1	1	1	0.142404	0.0179465	1	0.177943	1	0.0838869	1	0.0365926	0.00603337	1	1	0.0329524	0.0332014	0.103952	0.0253366	1	0.0918606	0.044647	0.118921	1	0.0531239	1	0.596025	0.916158	0.192027
148305	E	1	0.0215014	0.163267	0.0419219	1	1	0.39172	0.0136012	0.436218	0.0678209	1	1	1	0.00781734	0.0398709	1	1	0.747808	1	1	1	1	1	1	0.0107069	0.938525	1	1	0.0710181	1	0.0304656	0.00631841	0.610399	0.580974	0.0367731	0.0320847	0.0930689	0.0307741	1	0.0978297	0.0492586	0.0956395	1	0.103329	1	0.788889	1	0.281465
162425	E	1	0.0347272	0.189251	0.0277499	1	1	0.960653	0.0145358	0.0783113	0.0892805	1	1	1	0.00785073	0.0261869	1	1	0.947403	1	1	0.865874	1	1	1	0.0193066	1	0.354119	1	0.153642	1	0.0282325	0.00894263	1	0.498911	0.0357672	0.0289142	0.0490755	0.0303411	1	0.104508	0.0505828	0.114031	0.520611	0.127813	1	1	0.747808	0.152961
164328	E	1	0.0250917	0.0616453	0.0375911	1	0.0264764	0.442549	0.0131196	0.0544765	0.969446	1	1	1	0.00803653	0.0177867	1	1	1	1	1	1	1	1	0.263444	0.0228722	1	0.149277	1	0.0982274	0.239208	0.0349409	0.00603725	1	0.0588235	0.038394	0.0258681	0.0368341	0.0315246	0.973831	0.0915682	0.0461302	0.0992485	1	0.0502865	1	0.244727	0.317587	0.104681
214684	E	1	0.0242834	0.164307	0.037194	1	1	0.413186	0.0140828	1	0.0471529	0.530207	1	1	0.00838394	0.0285055	1	1	0.389312	1	1	1	1	1	0.656651	0.0351421	1	0.539412	1	0.176754	1	0.035656	0.00752877	1	0.315067	0.0336194	0.0370939	0.0577409	0.0262374	1	0.120715	0.0644802	0.145221	1	0.0798538	1	0.431265	1	0.203218
222929	E	1	0.0413669	0.192027	0.0397919	1	1	0.283859	0.0134988	0.0814067	0.0727552	1	1	1	0.00782498	0.0275789	1	1	0.715338	1	1	1	1	1	1	0.0127351	1	0.73178	1	0.0478788	1	0.0315679	0.00902978	1	0.432937	0.0341859	0.0305612	0.0732194	0.0333086	0.580974	0.0965573	0.0477993	0.0982905	0.370512	0.107098	1	1	0.888937	0.225038
237895	E	1	1	0.870518	1	1	1	1	1	1	1	1	1	1	0.006592	0.0367911	0.788889	1	1	1	1	0.630904	1	1	1	0.0348174	0.773736	1	1	1	1	1	1	1	0.720868	1	0.119667	1	0.573155	0.865874	1	0.643981	0.548273	1	0.479344	1	1	0.150642	0.22314
281687	E	1	0.0618768	1	0.0687871	0.45862	1	0.0106583	0.0142529	0.0295894	1	0.942969	1	1	0.00642173	0.0120469	1	1	0.0132301	0.167824	1	1	0.0859234	0.686845	0.0213814	0.0287159	1	0.274856	0.0151851	0.0263707	1	0.0104687	0.00571058	1	0.370512	0.0312238	0.0324719	0.051015	0.0310619	0.439421	0.0779793	0.0426331	0.128273	1	0.0424852	0.0544765	0.0664425	0.327277	0.169893
294381	E	1	1	1	1	1	1	0.698422	0.832876	1	1	1	1	1	0.0105992	0.0266605	0.808687	1	1	1	1	1	0.565115	1	0.12021	0.0146249	1	0.302133	1	0.0445559	1	1	1	1	0.0454545	1	0.030295	1	1	1	1	1	0.486496	0.492243	0.0586821	0.25	1	1	0.164729
332648	E	1	0.0204254	0.165924	0.0367822	1	1	0.287234	0.0716404	0.0810554	0.0593335	0.737166	1	1	0.00676729	0.0338884	0.494492	1	0.565115	1	1	1	1	1	0.596025	0.0141957	1	0.951828	1	0.0805139	1	0.0263949	0.00820655	1	0.650363	0.0332551	0.026103	0.072182	0.0299516	1	0.624196	0.0492156	0.0771688	0.34237	0.0696546	1	0.884354	0.747808	0.157071
436017	E	1	0.0131075	0.0755907	0.0773945	0.832876	0.0317905	1	0.0642969	0.0601692	0.055801	1	1	1	0.00700016	0.0354244	1	1	0.0289663	1	1	0.565115	0.5	0.818432	0.190965	0.00926904	1	0.0613128	0.111111	0.0856327	0.157797	0.0125948	0.00596881	1	0.350401	0.0630761	0.0431275	1	0.0539444	0.0294042	1	1	0.413186	1	0.0520044	1	0.0152258	0.291392	0.270346
436907	E	1	0.0248997	0.951828	0.0324997	1	1	0.715338	0.0145413	1	0.0573664	1	1	1	0.00818715	0.0254765	1	1	1	1	1	1	1	1	1	0.024956	0.680957	1	1	0.0411205	1	0.0276021	0.00781946	1	0.704118	0.114663	0.0318492	1	1	1	0.102867	0.0590988	0.0946196	0.548273	0.0783113	0.115237	0.31941	0.158921	0.24174
500485	E	1	0.0391579	0.215598	0.0375128	1	1	0.370512	0.0135833	0.0879776	0.065566	1	1	1	0.00760239	0.0291681	1	1	1	1	1	1	0.793879	1	1	0.0217587	1	0.350401	1	0.0477131	1	0.0306018	0.00933489	1	0.510567	0.0353862	0.0356047	0.0456187	0.0314229	0.720868	0.101153	0.0540288	0.106155	0.520611	0.159551	1	0.630904	1	0.236863
559295	E	1	0.0284195	0.680957	0.0333333	1	1	1	0.0149769	1	0.0488246	1	1	1	0.00819643	0.0260431	1	1	0.861215	1	1	1	1	1	1	0.0191069	1	1	1	0.0456912	1	0.024853	0.00653158	1	0.837647	0.138876	0.0327924	1	1	1	0.114355	0.0530395	0.106528	0.539412	0.0926279	0.142404	0.823269	0.158921	0.247757
559307	E	1	0.0235978	0.160151	0.0369405	1	1	0.364335	0.0143474	1	0.0535396	1	1	1	0.0081995	0.0266891	1	1	1	1	1	1	1	1	1	0.0226443	1	0.248615	1	0.0392442	1	0.0256932	0.0060522	1	0.39172	0.109927	0.0309241	0.742508	1	0.55683	0.0978297	0.0495033	0.09383	1	0.0807284	0.193033	0.396373	0.337997	0.244086
573826	E	1	0.0271342	0.134557	0.0297601	1	1	0.357669	0.0140715	1	0.0505156	1	1	0.778818	0.00830345	0.0241741	0.934072	1	0.747808	0.925136	1	0.596025	0.934072	1	0.451535	0.017967	0.938525	0.204664	0.920653	0.0357672	0.773736	0.0229157	0.00634644	1	0.405101	0.100798	0.0955245	0.104144	1	1	0.123251	0.051462	0.0893888	0.510567	0.0879776	0.938525	1	0.12912	0.135561
644223	E	1	0.0206264	0.246876	0.034789	1	1	0.337997	0.0138405	1	0.0594392	1	1	1	0.00800265	0.0296549	1	1	0.861215	1	1	1	1	1	1	0.0173929	1	0.21076	1	1	1	0.0228469	0.00677497	1	1	0.174073	0.0783113	1	1	1	0.0724854	0.0432647	0.199293	0.48766	0.0946196	0.637496	1	0.312436	0.174073
665079	E	1	0.0215423	0.17547	0.0372802	1	1	0.361069	0.0274485	0.0786086	0.0486551	1	1	0.898062	0.00728785	0.0353344	0.823269	1	0.737166	1	1	1	1	1	1	0.0122853	0.704118	1	1	0.135933	1	0.0279143	0.00845363	1	0.217294	0.0342995	0.0273577	0.0606741	0.0304378	1	0.643981	1	0.072624	0.34237	0.0805871	1	1	0.376283	0.197216
[truncated: 4,437 more columns]

## Sheet: S.cerevisiae_phylogenetic_matri
Ensemble Genes		Q0045	Q0050	Q0055	Q0060	Q0065	Q0070	Q0075	Q0080	Q0085	Q0105	Q0110	Q0115	Q0120	Q0130	Q0140	Q0160	Q0250	Q0255	Q0275	R0010W	R0020C	R0030W	R0040C	YAL001C	YAL002W	YAL003W	YAL005C	YAL007C	YAL008W	YAL009W	YAL010C	YAL011W	YAL012W	YAL013W	YAL014C	YAL015C	YAL016W	YAL017W	YAL018C	YAL019W	YAL020C	YAL021C	YAL022C	YAL023C	YAL024C	YAL025C	YAL026C	YAL027W
eggNOG ID
64091	A	0.0107527	0.565115	0.861215	0.181989	0.0218227	0.0142113	1	0.956245	1	0.0429929	0.130246	0.0830499	0.042677	1	1	0.798842	0.0783113	1	0.0445796	0.902604	1	1	0.530207	1	1	1	0.0104101	1	1	1	1	1	0.0131832	0.510567	1	0.0967376	1	1	1	0.114355	0.624196	0.282677	0.530207	1	1	1	0.476892	1
69014	A	0.828083	0.929609	1	0.793879	1	0.573155	0.337997	1	1	0.565115	0.842398	0.650363	0.484144	0.442549	1	1	0.934072	1	0.437829	1	1	0.580974	1	0.856538	1	0.400826	1	0.753068	1	1	0.396373	0.596025	0.0223235	1	0.742508	0.0992485	0.31941	0.726348	0.674998	0.287234	0.842398	0.698422	0.548273	1	1	0.434588	0.337997	1
70601	A	0.692666	1	0.580974	1	1	1	0.763473	1	0.828083	0.861215	1	0.510567	0.991302	0.758289	1	1	0.753068	1	0.808687	1	1	0.379036	0.610399	1	1	0.280219	1	1	0.668963	0.686845	0.520611	0.686845	0.0187418	0.856538	1	0.0907254	0.252614	0.491108	0.888937	0.73178	1	1	1	0.398623	0.520611	1	1	1
178306	A	0.0130342	1	0.580974	0.510567	0.0277462	0.0192601	1	1	0.520611	0.0764472	0.281465	0.247466	0.145221	0.186687	1	0.965053	0.147148	1	0.109305	1	1	1	1	1	1	0.686845	0.753068	1	1	1	1	0.668963	0.0189201	0.565115	0.520611	0.14975	0.884354	0.145221	0.510567	0.367479	1	1	1	1	1	1	0.565115	1
186497	A	0.38171	1	0.530207	1	0.25	0.573155	1	1	0.875145	1	1	1	1	0.539412	0.494492	1	1	0.758289	1	0.861215	0.969446	1	0.875145	1	1	0.283859	0.307521	1	1	1	0.510567	0.643981	0.0194961	1	0.73178	0.105613	0.580974	0.0880549	1	0.674998	1	1	0.763473	1	0.98258	0.31442	0.287234	0.656651
187420	A	1	0.916158	0.73178	1	1	1	0.320596	1	0.565115	0.246276	0.643981	1	0.217294	0.934072	0.951828	1	1	1	1	1	1	1	0.920653	1	1	0.434588	0.00866312	1	1	1	1	0.709756	0.803778	0.281465	1	0.0612098	0.630904	1	0.773736	0.333333	0.448602	0.668963	0.842398	0.476892	1	0.350401	0.444087	1
188937	A	0.818432	0.0535975	0.0744502	0.803778	0.596025	0.617364	1	1	0.180088	1	0.942969	1	1	0.267042	0.252614	1	0.402984	1	1	1	1	1	1	1	1	1	0.00973508	1	1	1	1	0.828083	0.0169466	0.302936	1	0.0884875	0.510567	1	1	0.0624657	0.588592	0.120467	0.445608	1	0.510567	0.530207	0.237665	1
190192	A	1	1	1	1	1	1	1	0.84713	1	1	1	0.951828	1	0.470602	1	1	1	1	0.960653	1	0.856538	0.539412	0.692666	1	1	0.350401	0.747808	1	0.650363	0.668963	1	0.422559	1	0.346494	1	0.124437	1	1	1	1	1	1	1	0.530207	1	0.596025	1	0.662849
192952	A	0.803778	0.072182	0.0731113	1	0.720868	0.539412	1	1	0.588592	0.530207	0.870518	1	0.837647	0.367479	0.166667	1	1	1	0.715338	1	1	0.837647	1	1	1	1	0.00932317	0.893506	1	0.893506	1	1	0.0170955	0.437829	1	0.0737853	1	1	1	0.0532031	1	0.159954	0.73178	0.803778	0.753068	0.411218	0.209663	1
224325	A	0.474405	1	1	1	0.793879	1	0.346494	1	1	0.925136	0.650363	1	0.98258	0.674998	1	1	0.161627	1	0.510567	1	1	1	1	0.431265	1	0.292379	0.480556	1	1	1	0.5	0.310381	1	1	1	0.0625	1	0.818432	1	0.109993	1	1	0.747808	1	0.98258	1	0.803778	1
228908	A	1	1	1	1	1	0.624196	1	0.720868	1	1	1	1	1	1	1	1	1	1	1	1	1	1	0.888937	1	1	0.510567	1	1	1	1	1	0.530207	1	0.947403	0.737166	0.117129	1	1	1	0.498911	1	1	0.674998	0.709756	1	0.650363	1	1
243232	A	0.484144	1	0.573155	1	0.704118	0.215598	1	1	1	0.773736	0.832876	0.888937	0.986944	0.252614	1	0.159344	0.969446	0.610399	0.951828	1	1	1	1	0.898062	0.916158	0.496715	0.530207	0.510567	0.486496	1	1	1	0.364335	0.870518	1	0.0479527	0.471879	1	0.530207	1	1	1	0.468016	1	1	1	0.402984	0.624196
259564	A	0.747808	0.0746383	0.0784638	1	0.893506	0.879757	0.498911	1	0.539412	1	0.573155	0.798842	1	0.596025	0.479344	0.902604	1	1	1	0.464058	1	1	1	1	1	0.539412	0.00974801	1	1	0.84713	0.947403	0.398623	0.0463976	0.25733	0.480556	0.0729982	1	0.315067	1	0.19069	1	1	0.580974	1	0.313105	0.317587	0.21076	1
263820	A	0.0193507	0.668963	0.879757	0.965053	0.0377987	0.0308764	0.929609	1	0.813572	0.0838869	0.132124	0.146544	0.136465	1	1	0.947403	0.0926279	0.415121	0.39172	1	1	0.965053	1	1	1	0.656651	0.00938362	1	1	0.422559	1	0.34237	0.016663	0.373444	1	0.080362	1	0.122243	0.548273	0.828083	1	1	0.656651	0.34237	0.520611	1	0.510567	1
267377	A	0.828083	0.692666	0.803778	1	1	0.893506	1	1	0.580974	0.865874	1	0.951828	0.902604	0.278938	0.884354	1	0.861215	0.281465	0.969446	1	1	1	1	0.798842	0.520611	1	1	0.668963	0.656651	1	0.709756	0.386843	0.617364	0.465389	1	0.0531239	0.624196	0.270346	0.448602	0.788889	0.920653	0.637496	1	1	0.818432	0.396373	0.263444	1
269797	A	1	0.0616453	0.0712681	1	0.938525	1	0.539412	1	0.195124	0.471879	1	0.884354	0.45862	0.240318	0.252614	1	1	1	0.580974	1	0.737166	1	1	1	0.445608	0.960653	0.00965833	1	1	1	1	0.309679	0.0172649	0.23604	1	0.0915682	1	1	1	0.379036	1	0.0926279	0.466708	1	0.916158	0.39172	0.248615	1
272557	A	0.0125065	0.617364	0.198562	0.276259	0.0269143	0.0187918	1	0.394073	0.55683	0.0756324	0.189251	0.185625	0.114031	0.274856	1	0.808687	0.0973167	1	0.0596319	1	1	1	1	1	1	0.440994	1	0.793879	0.720868	0.656651	1	0.311074	0.0121312	1	0.402984	0.142857	1	1	0.539412	1	0.596025	1	1	0.510567	1	0.55683	1	1
272569	A	0.0119298	0.192027	0.142496	0.11826	0.0241361	0.0163837	1	1	1	0.0492156	0.0838869	0.0633076	0.047105	1	1	0.991302	0.0838869	1	0.0449083	1	1	1	1	0.656651	0.25733	1	0.010454	1	0.956245	1	0.643981	0.466708	0.0168631	0.84713	1	0.0768712	1	0.832876	1	0.286135	0.753068	0.907134	1	1	1	0.747808	0.956245	1
272844	A	0.973831	1	0.680957	0.427855	0.488816	0.851843	0.698422	0.704118	0.875145	0.55683	1	1	1	0.60329	1	1	1	1	1	0.978209	1	0.73178	0.969446	1	1	0.242086	0.520611	0.978209	1	0.580974	1	0.379036	0.019531	0.978209	1	0.097689	1	0.530207	0.808687	0.291392	1	1	0.580974	0.798842	1	0.856538	0.55683	1
273057	A	0.0182303	1	0.413186	0.328844	0.0342995	0.0256264	1	1	1	0.0626621	0.0783113	0.0773945	0.0564294	0.376283	0.832876	1	0.142311	0.73178	0.12912	1	1	1	1	0.898062	0.747808	1	0.991302	0.965053	1	0.650363	1	0.176125	0.019273	1	0.451535	0.898062	0.788889	1	1	0.0787465	0.960653	1	0.73178	1	1	0.580974	0.417025	1
273063	A	0.0174643	0.617364	0.510567	0.346494	0.0305393	0.0234915	1	1	0.898062	0.0718349	0.0909091	0.09383	0.0684835	0.367479	0.726348	1	0.163267	1	0.127326	1	0.573155	0.956245	1	1	1	1	0.610399	1	1	1	0.773736	0.281465	0.0213814	1	0.818432	0.270346	1	0.798842	1	1	0.747808	0.680957	1	0.432937	0.610399	0.573155	0.674998	1
273075	A	0.668963	1	1	0.865874	1	1	0.530207	1	0.856538	0.060625	0.109157	0.0853152	0.0886211	1	1	0.884354	1	1	1	1	1	1	1	1	1	0.230561	0.00840336	0.758289	1	1	1	0.539412	0.0260712	1	1	0.0742472	1	1	1	1	0.798842	1	1	1	1	0.898062	1	1
273116	A	0.656651	1	0.837647	1	1	0.565115	1	1	1	0.0561928	0.106989	0.0934669	0.0740267	1	0.98258	0.417025	1	0.493371	1	1	0.394073	1	1	1	1	0.510567	0.00894487	1	1	1	0.55683	0.350401	0.0257573	0.459997	1	0.0586821	0.916158	1	1	1	1	1	0.548273	1	0.617364	0.373444	1	1
304371	A	0.793879	1	1	0.720868	1	1	0.704118	1	1	0.920653	0.596025	0.969446	1	0.5	1	1	1	1	0.960653	1	0.875145	1	0.630904	1	1	1	0.0092935	1	0.934072	1	1	0.510567	0.252614	1	0.482956	0.165537	1	0.132668	1	1	0.139764	1	1	1	0.893506	0.907134	0.248615	0.624196
323259	A	0.837647	0.0723384	0.0776033	1	1	1	1	1	1	0.951828	0.916158	0.879757	1	0.277619	0.23883	1	1	0.808687	1	0.698422	0.828083	1	1	0.565115	0.650363	1	0.00900071	1	1	0.929609	1	0.851843	0.0469268	0.709756	0.411218	0.0739488	1	0.108265	1	0.0682241	1	1	0.920653	0.346494	0.539412	0.588592	0.389312	0.55683
330779	A	0.0167678	1	0.448602	0.354119	0.0323012	0.0228599	1	1	1	0.05996	0.0640214	0.0692914	0.0570682	1	0.290386	1	0.160151	0.938525	0.103753	1	1	0.709756	1	0.680957	0.496715	0.510567	1	1	1	1	0.48766	0.596025	0.0237969	0.364335	1	0.580974	0.409216	0.134972	1	0.704118	1	0.938525	0.580974	0.969446	1	0.350401	0.704118	1
339860	A	0.617364	1	1	1	0.323466	1	1	1	0.803778	0.709756	1	0.596025	0.98258	0.354119	0.588592	1	1	0.973831	1	1	1	1	0.680957	0.793879	1	0.411218	0.00992839	1	1	0.680957	1	0.30825	0.0521889	0.466708	1	0.0909091	0.439421	0.947403	0.226812	0.214704	0.978209	0.386843	0.530207	1	0.768622	0.934072	0.495607	1
340102	A	1	1	0.361069	1	0.292379	1	1	0.837647	0.773736	1	0.813572	0.539412	0.364335	0.203218	1	0.793879	1	0.828083	0.5	0.818432	1	0.960653	1	1	1	1	0.902604	0.947403	0.495607	1	0.48766	0.520611	0.0181498	0.234323	0.704118	0.134342	1	0.111111	0.235194	1	1	0.742508	1	1	1	1	0.5	1
348780	A	0.0123981	0.209663	0.157797	0.118432	0.0216829	0.0158209	1	0.798842	0.986944	0.630904	1	1	1	1	1	1	0.0748137	1	0.0436285	1	0.837647	1	0.624196	0.680957	1	0.861215	0.0103942	1	0.630904	1	1	0.813572	0.0145358	0.637496	0.294296	0.0767094	1	1	1	0.287234	1	0.624196	1	1	0.898062	0.969446	0.737166	1
349307	A	1	1	1	1	1	1	1	1	0.211808	0.429571	1	1	1	0.828083	1	1	1	1	1	1	0.38171	1	0.956245	1	1	0.624196	0.00848027	1	1	1	1	0.479344	0.263444	1	1	0.329358	1	1	0.798842	1	1	1	1	1	1	0.773736	0.965053	0.773736
351160	A	0.539412	1	1	1	1	1	1	1	1	1	1	1	1	0.60329	0.448602	1	0.448602	1	0.916158	1	1	0.617364	0.5	1	0.737166	0.520611	0.00885576	1	1	1	1	0.548273	0.0517387	0.39172	1	0.141014	1	0.234762	1	0.0600327	0.154286	0.232029	0.73178	0.617364	1	0.720868	0.30825	0.650363
362976	A	0.011369	0.299649	0.168896	0.145903	0.025203	0.0168656	1	1	0.407177	0.0481474	0.0773945	0.0532778	0.0431149	1	1	1	0.0806586	1	0.044481	1	0.709756	1	0.737166	0.911652	1	1	0.0105459	1	1	1	1	0.292379	0.0527465	0.726348	0.808687	0.0712681	1	1	1	0.637496	1	0.337997	0.902604	0.624196	1	0.60329	0.5	1
368407	A	1	0.588592	0.828083	1	0.720868	0.742508	1	1	0.444087	0.48766	0.624196	0.662849	0.763473	0.318809	1	0.530207	1	1	0.617364	1	1	0.920653	0.420742	1	1	0.573155	0.00865839	1	0.55683	1	1	0.865874	0.650363	0.402984	0.539412	0.0537575	0.573155	0.0878986	1	0.763473	1	1	1	0.308969	1	1	0.462716	1
368408	A	0.573155	1	1	1	1	1	1	1	0.73178	0.5	1	1	1	1	1	1	0.704118	1	0.580974	1	0.596025	0.920653	1	1	1	0.38171	0.808687	1	0.879757	1	1	0.48766	0.350401	0.400826	1	0.476892	1	1	0.84713	0.510567	1	1	0.680957	0.704118	1	0.48766	0.324025	1
374847	A	0.893506	1	1	1	0.704118	1	1	1	1	0.0412072	0.171706	0.152961	0.065726	0.291392	1	1	0.861215	1	0.692666	1	1	1	0.637496	1	1	0.530207	1	1	1	0.893506	1	0.287234	0.0601024	0.798842	0.650363	0.101483	1	0.209663	1	0.326746	0.610399	1	1	1	1	0.447113	0.978209	0.596025
384616	A	0.763473	1	1	0.302133	0.870518	0.929609	1	0.888937	0.384311	1	1	0.624196	1	0.19069	1	1	1	1	1	1	1	1	1	1	1	1	0.510567	1	1	0.911652	1	0.580974	0.0174046	0.539412	1	0.147148	1	0.120715	1	1	1	0.808687	0.230561	0.457229	1	1	0.350401	1
397948	A	0.0467569	1	1	0.445608	0.55683	0.120592	1	1	0.573155	0.0763539	0.117718	0.0889353	0.0786086	0.851843	0.55683	1	0.470602	1	0.808687	1	1	1	1	1	1	0.55683	0.978209	0.813572	0.951828	0.828083	0.539412	0.5	0.0184613	0.650363	0.580974	0.291392	0.674998	0.15756	1	1	1	0.991302	0.808687	0.34237	1	1	1	0.520611
399549	A	0.0168293	0.98258	0.373444	0.23604	0.0315679	0.0230748	0.753068	1	0.793879	0.0578847	0.0793521	0.0814616	0.055801	0.436218	0.637496	0.630904	0.142678	0.856538	0.117718	1	1	1	0.704118	0.861215	0.417025	0.357669	1	0.986944	1	1	1	0.346494	0.0187814	0.350401	0.573155	0.255049	0.823269	0.350401	0.956245	0.471879	0.942969	0.447113	1	0.851843	1	0.947403	0.379036	0.870518
399550	A	0.742508	1	0.747808	1	0.674998	0.793879	1	1	0.720868	1	0.737166	0.715338	0.832876	1	0.294296	1	1	0.411218	0.875145	1	1	1	0.452979	0.510567	1	0.22954	0.473147	1	1	1	1	0.470602	0.715338	0.643981	1	0.141929	0.350401	1	1	1	1	1	0.373444	1	1	0.768622	0.879757	1
406327	A	0.704118	1	0.747808	0.73178	1	1	0.778818	1	0.624196	1	0.803778	1	1	0.274856	1	0.548273	0.942969	0.610399	0.495607	0.793879	1	0.986944	0.496715	0.758289	1	1	0.0216057	1	1	0.925136	1	0.459997	0.0484084	0.911652	0.884354	0.0565005	0.916158	0.893506	0.588592	0.354119	1	1	0.573155	1	1	1	0.668963	0.610399
410358	A	0.361069	1	1	1	1	0.610399	1	1	0.437829	1	1	1	1	0.361069	1	1	0.510567	1	0.411218	1	1	1	1	1	1	0.236863	0.00856388	0.978209	0.302936	0.464058	0.461363	0.411218	0.0477131	1	0.662849	0.0602954	1	1	1	0.624196	0.698422	1	1	0.530207	1	1	0.333333	0.875145
410359	A	0.0140664	1	1	0.370512	0.0288369	0.0186934	1	0.565115	1	0.0819628	0.217294	0.189547	0.112945	1	1	0.813572	0.15682	1	0.133663	0.580974	1	0.842398	0.978209	1	1	1	0.692666	1	0.34237	1	1	0.610399	0.0190285	0.333333	0.793879	0.137748	0.715338	0.167824	0.929609	0.218884	0.588592	1	1	1	1	0.778818	1	1
415426	A	1	1	1	1	1	1	1	1	1	0.530207	1	1	1	0.630904	1	1	1	1	0.486496	1	0.55683	1	0.888937	1	1	0.245665	0.445608	0.726348	1	0.995654	1	1	0.0184188	1	0.520611	0.107614	1	1	1	1	0.916158	1	1	1	1	1	1	1
416348	A	0.0135866	0.168896	0.119077	0.106406	0.027177	0.0193655	1	1	1	0.0462919	0.0743167	0.0577104	0.0418046	1	1	0.942969	0.12625	0.947403	0.0727552	1	1	0.986944	1	1	1	1	0.0103781	1	1	1	1	1	0.0131014	0.38171	0.530207	0.0697939	1	1	0.624196	0.151062	0.865874	0.808687	1	1	1	0.473147	0.464058	1
419665	A	1	0.337997	0.773736	1	0.929609	0.662849	0.842398	1	0.686845	0.376283	1	1	0.643981	0.354119	1	0.617364	0.898062	1	1	1	0.995654	1	0.704118	0.692666	1	0.773736	1	0.893506	1	1	1	0.478122	0.573155	0.386843	0.5	0.0589671	1	0.884354	1	0.367479	0.34237	1	1	1	1	0.32176	0.171706	0.778818
420247	A	1	0.861215	1	1	0.624196	1	1	1	0.763473	0.436218	0.405101	0.783869	1	1	0.624196	0.978209	1	1	1	0.778818	0.768622	1	1	1	0.580974	0.520611	0.0107409	1	1	0.788889	0.596025	0.255049	0.0502865	0.832876	1	0.068032	1	0.530207	1	0.60329	0.413186	1	0.23883	1	0.837647	0.573155	0.573155	1
429572	A	0.0171069	1	0.548273	0.25733	0.0310553	0.0240746	1	1	0.788889	0.0584714	0.0845744	0.0766248	0.0569708	0.373444	0.457229	1	0.155478	0.965053	0.120835	1	1	1	1	0.476892	0.715338	1	1	1	1	1	1	0.209663	0.0192308	0.510567	0.396373	0.773736	0.788889	1	1	0.227379	0.270346	0.346494	0.920653	0.479344	1	1	0.232502	1
436308	A	0.0122121	0.637496	0.238446	0.17547	0.0285714	0.018208	1	1	0.357669	0.0658742	0.115764	0.108606	0.0677069	0.285011	0.154896	1	0.244727	1	0.520611	1	1	1	0.813572	1	1	0.367479	0.0103338	1	1	1	1	0.461363	0.234762	0.788889	0.510567	0.0851446	1	1	1	0.133425	1	0.308969	0.680957	0.851843	0.793879	1	0.5	1
444157	A	0.330876	1	1	1	1	0.588592	0.920653	0.498911	1	1	1	1	1	0.237665	1	0.828083	1	1	1	0.865874	1	1	1	1	1	1	0.539412	1	0.851843	1	1	0.357669	0.016541	0.350401	0.742508	0.18634	0.956245	0.204664	0.539412	1	1	1	0.832876	0.832876	1	0.726348	1	1
453591	A	1	1	1	1	1	1	1	0.413186	1	1	1	1	1	0.270346	1	0.698422	0.875145	1	0.934072	0.686845	1	0.995654	1	1	1	0.214704	1	1	0.55683	1	1	0.203218	0.0163082	0.573155	0.650363	0.22954	1	0.630904	1	1	0.879757	1	1	1	1	1	1	1
456442	A	0.539412	1	1	1	0.5	0.457229	0.925136	1	0.376283	1	1	0.965053	1	0.25733	1	0.426114	1	0.698422	1	0.588592	0.907134	0.842398	0.902604	1	1	0.698422	0.00891816	1	1	0.588592	0.879757	0.333333	0.0136685	0.715338	1	0.0678209	1	0.0786086	0.367479	0.747808	1	0.865874	0.720868	0.548273	1	0.686845	0.510567	1
478009	A	0.0107409	0.588592	0.261513	0.173324	0.021537	0.014565	0.902604	0.973831	1	0.0434533	0.13059	0.0831789	0.0447296	1	1	0.803778	0.0771688	1	0.0458802	0.991302	1	1	1	1	1	1	0.0105459	1	1	1	1	1	0.0130655	0.498911	1	0.0934669	1	1	1	0.109231	0.650363	0.306034	0.610399	1	1	1	0.45862	1
485914	A	0.0110255	0.22442	0.161273	0.125	0.0235246	0.0165227	1	1	1	0.0449083	0.067929	0.0544765	0.0401271	1	1	1	0.0617776	1	0.058414	1	1	1	1	1	0.978209	1	0.0105041	1	0.947403	1	1	0.309679	0.0450437	0.455826	1	0.0677069	1	0.142678	1	0.492243	1	0.879757	1	1	1	0.698422	0.548273	1
490899	A	0.389312	0.692666	1	1	0.337997	0.304507	1	0.808687	0.469314	0.617364	0.337997	1	0.73178	1	1	1	0.429571	1	1	1	0.73178	1	1	1	1	1	0.875145	1	1	1	1	1	1	1	0.747808	0.630904	0.692666	1	0.698422	0.692666	1	1	1	1	1	0.637496	0.530207	0.637496
519442	A	0.0109147	0.252614	0.151468	0.12565	0.0220829	0.0147559	1	1	0.934072	0.0507641	0.0779793	0.0555148	0.0439183	1	1	1	0.0688569	1	0.0451111	1	1	0.737166	1	0.656651	1	0.715338	0.0100205	1	1	1	1	1	0.012994	0.737166	1	0.0675864	1	1	0.55683	0.214704	1	0.973831	1	0.84713	1	0.55683	0.704118	1
521011	A	0.548273	1	0.596025	1	0.726348	0.510567	1	1	0.588592	0.33187	1	0.444087	0.326746	0.277619	0.643981	1	1	1	0.311074	0.920653	1	1	1	1	0.5	0.357669	0.00834349	1	0.384311	1	1	0.400826	0.0120341	0.788889	0.298794	0.0743167	1	0.139008	1	0.668963	1	0.48766	1	0.459997	0.920653	1	0.252614	1
523850	A	0.189547	0.580974	0.837647	0.60329	0.510567	0.234323	1	1	1	0.726348	0.758289	1	0.911652	0.384311	1	0.965053	1	0.471879	0.986944	1	0.350401	1	1	1	1	0.367479	0.842398	1	0.773736	1	0.637496	0.296143	0.565115	0.60329	1	0.100416	0.879757	0.680957	0.530207	0.255049	1	1	0.747808	0.637496	1	0.17905	0.357669	1
573064	A	0.480556	1	1	0.415121	0.417025	0.580974	0.879757	1	0.530207	0.497816	0.942969	1	1	0.497816	0.783869	1	1	1	1	0.379036	1	1	0.813572	1	1	0.484144	1	1	0.364335	1	0.510567	0.326211	0.354119	1	1	0.0511435	0.73178	0.832876	1	0.662849	0.851843	1	0.73178	1	1	1	0.539412	0.510567
579137	A	0.758289	0.925136	1	1	0.662849	0.489966	1	1	0.417025	1	1	0.692666	0.861215	0.281465	0.265284	1	1	1	0.851843	1	0.856538	1	1	1	0.951828	0.530207	1	1	0.42435	0.916158	1	0.573155	0.405101	0.530207	1	0.0521184	1	0.0847754	1	0.208512	0.680957	1	1	0.704118	1	0.565115	0.674998	0.510567
593117	A	1	1	1	1	0.60329	0.888937	1	1	1	0.55683	0.452979	0.5	0.432937	1	1	1	1	1	1	1	0.898062	0.588592	1	1	1	0.252614	0.73178	0.674998	1	1	1	0.242766	0.55683	0.470602	0.773736	0.100416	0.357669	0.120078	0.326746	0.0972385	0.530207	0.888937	0.400826	1	1	1	0.468016	0.650363
604354	A	0.565115	1	1	1	0.450076	0.5	1	0.747808	0.530207	0.320596	0.709756	1	0.803778	0.379036	1	0.818432	1	1	1	0.662849	0.818432	0.753068	0.960653	1	1	0.361069	1	1	0.573155	0.856538	0.588592	0.357669	0.396373	0.565115	1	0.0915682	1	0.426114	1	0.704118	0.662849	0.793879	1	1	1	1	0.510567	1
394	BA	0.00818417	0.0519006	0.0531239	0.147148	0.0194089	0.0124329	1	1	0.0367449	0.0139042	0.0268607	0.0221429	0.0155231	0.0907628	1	1	0.0258935	0.818432	0.0301261	1	1	1	1	0.457229	0.753068	1	0.00768086	1	1	1	1	0.167824	0.023473	1	1	0.095031	1	1	1	0.165667	1	0.488816	1	1	1	0.39172	0.411218	0.832876
882	BA	0.00985138	0.38171	0.143707	0.10731	0.0221823	0.0153565	1	0.884354	0.122718	0.662849	0.31442	1	0.803778	0.222477	1	1	0.115237	1	0.106528	1	0.720868	1	1	1	0.668963	1	0.00758749	0.455826	1	1	1	0.396373	1	0.295228	1	0.0731113	1	0.100798	1	0.0356309	1	0.753068	0.630904	1	1	0.417025	0.580974	0.742508
1148	BA	0.0109449	1	1	0.398623	0.0254212	0.0175342	1	1	0.109005	0.037566	0.0587778	0.0505156	0.0365543	0.25	1	0.117718	0.0988222	1	0.0602335	1	0.902604	1	0.929609	0.39172	0.715338	1	0.00731859	1	1	1	1	0.448602	0.726348	0.920653	0.973831	0.0836218	0.457229	0.118921	0.893506	0.0542191	1	1	1	0.124863	1	1	0.530207	1
36870	BA	0.0125	1	0.447113	0.24068	0.030408	0.01832	0.565115	1	0.19041	1	1	0.98258	0.539412	0.5	1	1	0.704118	1	0.100798	1	1	1	1	1	1	1	0.00855003	1	1	1	1	0.84713	1	1	1	0.106528	1	1	0.580974	1	1	1	0.261513	1	1	1	1	1
43989	BA	0.0109102	0.0626621	0.0615894	1	0.0254557	0.0162186	1	1	0.112536	0.0415176	0.0640214	0.051015	0.0396706	0.270346	1	1	0.0899346	1	0.0629483	1	1	1	1	1	1	1	0.00843156	1	1	1	0.758289	0.332361	1	0.715338	0.969446	0.0988222	1	0.114031	0.420742	0.0677069	0.429571	0.263444	1	0.10262	0.842398	0.400826	0.337997	1
56780	BA	0.879757	0.153642	0.14975	1	0.650363	1	1	1	0.0823131	0.813572	0.55683	0.379036	0.610399	0.155478	0.630904	1	1	1	1	1	1	0.934072	1	1	0.668963	1	0.00767789	1	1	1	0.650363	0.916158	0.0507641	1	1	0.0529491	1	1	0.737166	0.0616453	1	0.25733	0.656651	1	1	1	0.436218	1
59374	BA	1	0.737166	0.539412	1	1	1	1	1	0.783869	0.960653	0.837647	0.637496	0.650363	1	0.813572	1	1	1	1	1	0.808687	0.991302	1	0.510567	1	0.624196	0.00840629	1	0.773736	0.476892	1	0.346494	0.0147759	1	1	0.0969951	0.617364	0.0941638	0.617364	0.0613782	1	0.108352	0.758289	0.726348	0.947403	0.492243	1	1
59748	BA	1	0.0389121	0.0381147	0.823269	1	1	1	1	1	0.298794	1	0.60329	1	1	0.548273	0.986944	1	1	1	1	1	1	1	1	1	1	0.00985272	1	1	1	1	0.153968	1	0.596025	0.742508	1	1	1	1	0.478122	1	1	1	0.783869	1	1	0.171706	1
62928	BA	0.00876986	0.22442	0.127326	0.101153	0.0192461	0.0125276	1	1	0.213777	0.0200707	0.02664	0.0223366	0.0174155	0.482956	1	0.402984	0.0324423	1	0.0434783	1	1	0.656651	1	1	1	0.715338	0.00847129	0.870518	1	1	1	0.520611	0.020688	0.778818	1	0.159134	0.454409	0.0762898	0.813572	0.0464304	1	1	0.548273	1	0.478122	0.548273	0.898062	1
62977	BA	0.0133697	1	0.212813	1	0.0286912	0.0173023	1	1	0.464058	1	1	0.510567	0.407177	1	0.704118	1	0.221098	1	1	1	1	0.373444	1	0.530207	1	1	0.0082517	1	1	1	1	0.184101	0.0210549	0.444087	1	0.144492	1	0.31634	0.580974	0.237665	0.715338	0.916158	0.656651	1	0.793879	0.459997	1	1
63737	BA	0.0108399	0.191236	0.361069	0.162796	0.0230798	0.0148695	1	0.376283	0.108688	0.0415533	0.0651188	0.0510594	0.0414608	0.325671	0.326211	1	0.105469	1	0.0598042	0.793879	1	1	0.778818	1	0.447113	1	0.00864904	1	1	0.674998	0.888937	0.471879	0.0555556	1	1	0.0877352	1	0.106528	1	0.0590988	1	0.15186	1	0.105613	0.803778	0.610399	0.737166	0.692666
66692	BA	0.0129855	0.448602	0.168896	0.148264	0.0290806	0.0179039	0.692666	1	0.203218	0.0570682	0.0757139	0.0657566	0.0535396	0.177359	0.969446	1	0.0955245	1	0.11049	1	1	0.865874	1	0.384311	0.73178	0.596025	0.00936366	1	1	1	1	0.692666	0.0162502	0.38171	0.818432	0.123251	1	0.0912525	0.768622	0.0620157	1	1	0.39172	1	1	0.373444	0.898062	1
71421	BA	0.478122	1	1	1	0.596025	0.548273	1	1	0.285011	0.361069	0.432937	0.758289	0.434588	0.861215	1	1	0.530207	1	0.793879	0.938525	1	1	0.588592	1	1	1	0.00771977	1	1	0.813572	1	0.291392	0.0218717	1	0.851843	0.15756	1	1	0.624196	0.431265	1	0.680957	1	0.947403	1	0.447113	1	1
74547	BA	0.00983881	1	0.45862	0.206021	0.0240373	0.014913	1	1	0.160724	0.0351862	0.0583944	0.0434275	0.0340033	0.180584	1	1	0.118921	1	0.0523939	1	1	0.709756	1	1	1	0.842398	0.00753326	1	1	0.934072	1	0.662849	0.0171936	0.84713	1	0.0815685	1	1	1	0.0574418	1	1	0.978209	0.491108	1	0.856538	0.758289	0.709756
76114	BA	0.00867606	0.0588235	0.0590988	0.0978984	0.0186065	0.0129238	1	1	0.242766	0.0211799	0.0276727	0.0248483	0.0200707	1	1	1	0.03322	1	0.0413093	1	0.454409	1	1	1	0.674998	1	0.00838721	0.925136	1	1	1	0.25733	0.0207842	0.753068	1	0.140906	1	0.0885549	0.978209	0.132928	1	0.415121	0.662849	1	1	0.720868	0.447113	1
78245	BA	0.0072691	0.134972	0.0786086	0.0488555	0.0138872	0.00988522	0.686845	1	0.0370939	0.0100323	0.0244149	0.0186223	0.0137261	0.104508	1	1	0.0219022	1	0.0216479	0.828083	1	1	1	0.400826	0.297042	1	0.00817931	1	1	1	1	0.788889	0.0224116	1	0.662849	0.222477	1	0.0959673	1	0.141014	1	1	0.60329	1	1	0.480556	0.624196	1
83332	BA	0.0109885	0.0589671	0.0626621	0.148264	0.0234824	0.0159904	1	1	0.119229	0.0734226	0.116251	0.0971588	0.0692914	0.218884	1	0.823269	0.119807	1	0.072624	1	1	1	1	1	1	0.995654	0.0100917	0.737166	0.861215	1	1	1	0.014696	1	1	0.0746981	1	0.0985344	1	0.0571597	1	0.680957	0.469314	0.34237	1	0.274856	0.109005	1
84588	BA	0.0102792	1	0.783869	0.17905	0.023169	0.0149877	1	1	0.179577	0.0379412	0.0534789	0.0452662	0.0334965	0.225038	1	1	0.09383	1	0.0494515	0.951828	0.902604	0.680957	1	1	1	0.783869	0.00779854	1	1	0.580974	0.704118	0.610399	0.0181134	1	1	0.0991455	0.680957	1	0.942969	0.0520815	1	1	0.911652	0.596025	1	0.879757	0.920653	1
85643	BA	0.00856195	0.174073	0.104144	0.0918606	0.0186297	0.0119444	1	1	0.25	0.0224205	0.027085	0.0246185	0.0211632	1	1	1	0.0347272	0.742508	0.0635133	1	1	1	1	1	1	0.793879	0.00859427	0.520611	0.630904	1	1	1	0.0199524	0.346494	0.520611	0.151468	1	0.0972385	1	0.0448753	0.73178	1	0.480556	1	1	1	0.55683	1
85962	BA	0.100798	0.643981	1	0.715338	1	0.709756	1	1	0.596025	0.0290329	0.0425376	0.0356682	0.0268271	0.245665	0.870518	1	1	0.480556	1	1	0.747808	0.686845	0.60329	0.350401	0.55683	0.726348	0.00883933	1	1	1	0.384311	0.474405	0.0153074	0.361069	0.510567	0.139267	1	1	0.42435	0.451535	0.307521	0.674998	0.464058	0.783869	0.884354	0.973831	0.573155	0.610399
94122	BA	0.00954476	0.232502	0.127813	0.105613	0.0190107	0.0124958	0.951828	1	0.409216	0.0231586	0.0320506	0.0277778	0.0218227	1	0.241037	1	0.0338884	1	0.0674586	1	1	1	1	0.704118	0.520611	1	0.00765241	1	1	1	1	0.865874	0.0161957	0.55683	0.396373	0.176754	1	0.117904	0.637496	0.050368	0.431265	0.21646	0.31634	1	0.884354	0.485324	0.530207	1
96561	BA	0.942969	1	0.925136	1	0.709756	0.823269	0.893506	1	0.0951598	0.0699671	0.0787465	0.0606741	0.0709915	0.156563	0.674998	0.445608	1	1	1	1	0.573155	1	1	0.55683	0.376283	1	0.00746145	1	1	1	1	0.357669	0.0205343	0.596025	0.493371	0.0619243	0.818432	0.0857811	1	0.432937	0.650363	0.429571	1	0.530207	0.709756	0.21646	0.60329	1
100226	BA	0.0117704	0.281465	0.168896	0.166667	0.025461	0.0177502	1	1	0.0720147	0.0552074	0.12565	0.0934669	0.0656636	0.281465	1	1	0.0999564	1	0.0915682	1	1	1	1	0.55683	0.986944	1	0.0112683	1	1	1	1	0.473147	0.0150607	0.753068	1	0.0791247	1	0.0863183	1	0.0570203	0.907134	0.986944	1	0.215598	1	0.407177	0.192027	1
101510	BA	0.012352	0.0385229	0.039773	0.137129	0.0253018	0.0173887	1	1	0.0697939	0.111111	0.187691	0.14975	0.103329	0.286135	1	0.837647	0.108265	1	0.0860601	1	1	1	0.494492	1	1	0.763473	0.00881201	0.471879	1	1	1	1	0.0149647	0.296143	1	0.0865588	0.808687	0.12021	1	0.0662624	1	0.407177	1	0.198931	1	0.277619	0.246876	1
103690	BA	0.0109767	0.0830499	0.0720147	0.155758	0.0230052	0.0155497	1	0.497816	0.164307	0.0412072	0.0633076	0.0463636	0.0425118	0.276259	0.25733	0.956245	0.132124	1	0.0565682	1	0.680957	0.925136	0.610399	0.778818	1	1	0.00806452	0.742508	1	0.773736	0.947403	0.373444	0.308969	0.417025	1	0.0805871	1	0.107903	1	0.0605221	1	0.153968	1	0.0888746	0.84713	1	0.588592	1
106370	BA	0.010839	0.0368173	0.0447097	0.144492	0.0248483	0.0162872	1	1	0.0682241	0.0628108	0.119229	0.0759075	0.0623952	0.185986	1	1	0.0805139	1	0.0815685	1	1	1	1	1	1	0.539412	0.00984232	1	1	1	1	1	0.0151293	1	0.439421	0.131237	1	0.112536	0.698422	0.0547656	1	1	0.617364	0.662849	1	0.73178	0.436218	1
107806	BA	0.0125065	1	0.474405	0.520611	0.0295649	0.0176228	1	0.798842	0.268727	1	1	0.798842	0.624196	0.510567	0.173324	1	0.176125	0.354119	0.230561	1	1	1	1	1	1	1	0.00842467	1	1	1	1	1	1	1	1	0.217294	1	1	0.893506	1	1	1	1	0.965053	1	1	1	1
115713	BA	1	1	1	1	1	1	1	1	1	1	1	1	1	1	1	1	1	1	1	1	1	1	1	1	1	1	0.00870164	1	1	1	1	0.680957	1	0.747808	1	0.166667	1	0.148782	1	0.0537575	1	1	1	1	1	1	1	1
122586	BA	0.0958607	0.637496	0.60329	0.773736	1	0.389312	1	0.530207	0.548273	0.0202973	0.0306729	0.0243453	0.0198241	0.510567	1	1	1	1	1	1	0.510567	0.803778	0.637496	0.596025	1	0.969446	0.00805485	0.580974	1	1	1	0.215598	0.017767	0.668963	1	0.107098	1	0.668963	1	0.596025	1	0.5	0.431265	1	1	0.548273	0.427855	0.832876
123214	BA	0.0882049	1	0.668963	0.25733	1	0.758289	0.715338	1	0.0868913	0.0169492	0.0408899	0.0354151	0.0253283	0.22848	0.218101	0.565115	1	0.565115	1	1	1	1	0.902604	1	0.798842	0.969446	0.0088528	1	1	1	1	0.758289	0.788889	0.643981	0.588592	0.0607219	0.798842	0.823269	0.439421	0.0961729	1	0.417025	0.596025	0.960653	1	0.610399	0.588592	1
126740	BA	1	0.920653	1	1	0.637496	1	0.823269	1	0.637496	0.364335	0.450076	0.842398	0.350401	0.125	1	1	0.432937	0.427855	1	1	1	1	1	1	1	0.367479	0.00994653	1	1	1	1	0.73178	0.0243161	1	1	0.0692343	1	0.929609	0.479344	0.131543	0.916158	0.680957	1	0.965053	1	1	0.436218	1
138119	BA	0.803778	0.0199254	0.0189086	0.758289	1	1	0.674998	1	1	0.0512956	0.0723384	0.0605743	0.0459882	0.252614	1	1	1	1	1	1	1	1	1	1	0.668963	1	0.0105026	1	1	1	1	1	0.0159824	0.742508	0.462716	0.104329	0.793879	0.0867839	0.902604	0.0592205	1	1	0.370512	1	0.60329	0.268727	0.520611	1
150340	BA	0.00915251	0.203218	0.103753	0.102084	0.0197243	0.0137467	1	1	0.530207	0.0232987	0.0345772	0.0283481	0.0219288	0.674998	1	1	0.0325508	0.494492	0.0744502	1	0.520611	0.893506	1	1	0.573155	0.617364	0.00787088	1	1	1	1	0.692666	0.0185888	0.828083	0.875145	0.109727	1	0.128273	1	0.203218	0.624196	0.154286	0.337997	1	0.965053	0.668963	0.934072	1
156889	BA	0.0771688	0.0476092	0.050368	1	1	1	0.893506	0.73178	0.0365674	0.0106725	0.0231515	0.0182957	0.013737	0.143707	0.444087	1	1	1	1	0.469314	1	1	1	1	0.674998	0.865874	0.00818462	1	1	1	0.662849	0.206021	0.0197813	0.214704	0.55683	0.148782	1	0.129888	1	0.17547	0.951828	0.116012	1	0.969446	1	0.565115	0.692666	1
158878	BA	0.0125856	1	0.184494	1	0.0321345	0.0197156	1	1	0.115237	1	1	1	1	0.187363	0.763473	1	0.242766	1	0.207301	1	1	0.530207	1	1	1	0.692666	0.0103214	1	1	0.823269	1	0.306783	0.0165508	0.747808	0.680957	0.0956395	1	0.0738683	0.898062	0.837647	0.720868	0.709756	0.520611	0.973831	0.124363	0.220381	1	1
159087	BA	0.00962891	0.0716404	0.0903295	0.112097	0.0192461	0.0136986	0.327277	1	0.288307	0.0216802	0.030811	0.0262705	0.0207212	0.934072	1	0.573155	0.0325508	1	0.0532778	0.763473	0.888937	0.617364	0.978209	0.934072	1	1	0.00855534	1	1	1	0.726348	1	0.0225772	0.842398	1	0.103952	1	0.1	0.73178	0.05	0.246876	0.21076	1	1	1	0.432937	0.662849	1
160490	BA	1	1	1	0.656651	0.470602	0.916158	1	0.98258	0.346494	0.879757	0.916158	0.415121	1	0.465389	1	1	0.828083	1	0.588592	1	1	1	1	0.768622	1	0.763473	0.00940949	1	0.861215	1	1	0.934072	0.015854	0.726348	0.437829	0.0986517	1	0.0838869	0.350401	0.051365	1	0.656651	1	0.956245	1	1	1	0.610399
160492	BA	0.0105992	1	0.181533	0.171706	0.0240994	0.0144096	1	1	0.285011	0.0218084	0.0321286	0.0259384	0.020955	0.55683	0.596025	0.680957	0.207301	1	0.174073	1	1	1	0.960653	1	1	1	0.00760239	0.565115	1	1	1	0.292379	0.0168356	1	0.624196	0.100798	0.643981	1	0.668963	0.145903	1	0.73178	1	0.48766	1	1	1	0.991302
163164	BA	0.00752328	0.0570682	0.0516082	0.0611376	0.0164556	0.0092121	1	0.929609	0.0310418	0.00944699	0.0253602	0.0210722	0.0146565	0.0720147	1	1	0.0197243	1	0.0291821	1	1	1	0.539412	1	1	1	0.00747407	1	0.956245	1	1	1	0.0267068	1	1	0.0833333	0.643981	1	0.474405	0.0687151	0.662849	1	0.715338	0.686845	1	0.698422	1	0.422559
164546	BA	0.00883792	0.0421563	0.0458213	0.0853152	0.0192174	0.0126865	1	1	0.255049	0.0247537	0.0319901	0.0273336	0.020955	1	0.920653	0.778818	0.0364053	1	0.043306	1	1	1	1	0.907134	1	1	0.00841369	0.934072	0.798842	1	1	0.389312	0.0213694	0.920653	0.692666	0.104848	1	0.176754	0.73178	0.067177	1	0.773736	1	0.978209	1	1	1	1
164757	BA	0.0106273	0.440994	0.157797	0.783869	0.0230593	0.0158697	1	1	0.137748	0.0787465	0.133663	0.103546	0.0733231	0.286135	1	1	0.111111	0.803778	0.0792406	1	1	1	0.464058	1	0.978209	1	0.010581	1	0.588592	0.947403	0.934072	0.580974	0.0153389	0.34237	1	0.0883489	0.520611	0.0980329	0.60329	0.100416	1	1	0.747808	0.170827	1	0.174787	0.12565	0.911652
167879	BA	0.00934579	0.221796	0.151468	0.115764	0.0197156	0.0130751	1	1	0.548273	0.0230307	0.0328208	0.0291955	0.0227181	1	0.898062	1	0.0381147	0.884354	0.069925	0.491108	1	0.548273	1	1	0.55683	1	0.00887144	0.637496	1	0.920653	1	0.411218	0.0165145	0.330876	0.842398	0.128708	0.617364	0.0912525	0.674998	0.0534789	1	0.20167	1	1	1	0.813572	1	1
169292	BA	0.0116044	1	1	1	0.0263707	0.0163106	0.823269	1	0.0879776	0.0604126	0.127813	0.0762898	0.0644802	0.231548	1	0.808687	0.102867	1	0.0851446	1	1	1	0.596025	1	1	1	0.00931804	0.879757	1	1	0.55683	0.376283	0.0141933	0.84713	0.407177	0.115764	0.742508	0.0683141	1	0.0798538	1	0.920653	0.346494	0.17547	0.674998	0.803778	0.364335	1
169963	BA	0.0113178	0.783869	0.142678	0.168896	0.0283856	0.016486	1	1	0.107808	0.726348	1	1	0.680957	0.211808	0.617364	1	0.318201	1	0.122437	0.823269	0.680957	1	1	0.907134	1	1	0.0102978	0.354119	1	1	1	0.624196	0.0159783	0.42435	1	0.0823542	1	0.0891689	1	0.0559095	1	0.426114	0.947403	1	1	0.680957	0.488816	1
170187	BA	0.510567	1	1	1	0.763473	0.588592	0.476892	1	0.19965	0.960653	1	1	1	0.447113	1	1	1	0.376283	1	0.875145	1	0.656651	1	1	1	1	0.00876611	1	1	1	1	0.60329	0.0256932	0.255049	1	0.0902876	1	0.0932727	0.803778	0.0508187	1	0.709756	0.704118	1	1	0.337997	0.488816	1
176279	BA	0.0121157	1	0.196815	1	0.0309751	0.0190807	1	1	0.145221	0.698422	1	0.875145	0.888937	0.188014	0.617364	0.898062	0.171706	1	0.245043	1	1	1	0.530207	1	0.478122	0.823269	0.00978597	0.783869	0.84713	1	1	0.573155	0.0147148	0.698422	0.680957	0.0932727	0.405101	0.080362	1	0.548273	1	0.818432	0.364335	0.450076	0.157797	0.389312	1	1
176299	BA	0.00832302	0.131839	0.139519	0.137443	0.0200586	0.0125625	0.898062	1	0.0377236	0.0137668	0.0262526	0.0220746	0.0150766	0.0918606	0.991302	1	0.0312414	1	0.028012	1	1	1	1	1	0.686845	0.925136	0.00791532	1	1	1	1	1	0.0206711	0.938525	0.818432	0.115237	1	1	1	0.409216	0.747808	1	1	1	1	1	0.454409	1
177416	BA	0.0122747	0.565115	0.302133	0.610399	0.03125	0.0168793	0.422559	0.720868	0.468016	0.60329	0.386843	0.986944	0.5	0.630904	0.22442	0.951828	0.851843	1	0.103329	1	0.823269	0.565115	0.55683	1	1	1	0.00729734	0.5	0.803778	0.813572	0.624196	0.22314	0.398623	0.396373	0.692666	0.0688569	1	1	0.299649	0.837647	0.573155	0.768622	0.361069	0.407177	1	0.715338	1	1
177437	BA	0.141533	0.0446892	0.0472279	1	0.60329	0.624196	1	1	0.105168	1	1	1	1	0.288307	0.911652	1	1	0.726348	0.573155	1	1	1	0.938525	1	1	0.832876	0.00791648	0.875145	1	1	1	0.973831	0.020383	0.459997	1	0.060355	0.929609	0.0891689	1	0.0513982	1	0.530207	1	0.747808	0.610399	0.715338	0.305276	0.457229
177439	BA	1	0.0380579	0.0318381	1	1	1	1	1	0.0723384	1	1	0.828083	0.783869	0.142122	0.452979	1	0.753068	1	0.510567	0.893506	0.902604	1	0.411218	1	0.434588	0.60329	0.00776422	0.951828	1	0.742508	1	0.439421	0.0318811	0.510567	1	0.0589671	1	0.111624	0.715338	0.0477993	1	0.942969	1	0.925136	1	1	0.793879	1
187272	BA	0.00822354	0.288307	0.110184	0.0960713	0.0187383	0.0126649	1	1	0.548273	0.022349	0.0274573	0.0338552	0.0215199	1	1	1	0.0337182	1	0.0530395	0.861215	1	0.742508	1	1	1	0.726348	0.00777374	1	0.865874	0.539412	0.405101	0.184101	0.0191232	1	1	0.11369	0.929609	0.447113	0.55683	0.181065	0.146544	0.624196	1	1	1	0.893506	0.580974	1
189518	BA	0.0108064	0.444087	0.361069	0.187028	0.0271105	0.0181516	1	1	0.160151	1	0.431265	1	0.520611	0.188014	1	1	0.0847754	1	0.496715	1	1	0.478122	1	1	0.742508	1	0.00784942	1	1	1	1	0.255049	0.0396011	0.884354	0.978209	0.105168	0.742508	1	0.610399	0.117718	1	0.0787465	1	0.624196	1	0.580974	0.417025	1
190304	BA	1	1	1	1	1	1	0.986944	1	0.306034	1	0.73178	1	1	0.133895	0.227379	1	0.698422	0.938525	0.33187	1	0.911652	1	1	1	1	1	0.0107209	1	1	1	1	0.650363	0.0167379	0.473147	1	0.090412	0.788889	1	0.753068	0.065566	1	1	0.243101	0.763473	0.312436	1	1	0.851843
190485	BA	0.00898172	0.144492	0.0879776	0.0882049	0.017833	0.0122802	1	1	0.489966	0.0207212	0.0291681	0.0243127	0.0205894	0.742508	1	0.737166	0.0307044	1	0.0579386	0.674998	0.48766	1	1	0.530207	1	0.60329	0.00841967	1	1	0.875145	1	0.297042	0.0139513	0.361069	1	0.12625	1	0.624196	0.965053	0.0734226	0.573155	0.265284	1	1	0.510567	0.580974	0.539412	1
190486	BA	0.00877803	0.140121	0.0857811	0.0801187	0.0175683	0.0117208	1	1	0.389312	0.021343	0.0289412	0.0244775	0.0200586	0.783869	1	1	0.0301199	1	0.0552745	1	1	1	1	0.565115	1	1	0.00827843	0.916158	1	1	0.911652	0.179577	0.01372	0.466708	1	0.105613	1	0.245043	1	0.309679	1	0.470602	0.934072	0.773736	1	0.346494	0.715338	1
190650	BA	0.00778477	0.128273	0.142496	0.130246	0.0173844	0.011223	0.471879	0.934072	0.0396815	0.0101846	0.0222067	0.0192461	0.013477	0.0786086	1	1	0.0212328	1	0.0433159	1	1	0.753068	1	1	1	0.861215	0.00793912	1	1	1	1	0.630904	0.0187486	0.308969	1	0.109993	1	1	1	0.278938	1	0.39172	1	0.668963	1	0.239953	0.573155	1
192222	BA	0.13092	1	1	0.308969	1	1	0.643981	0.798842	0.0863183	0.0318492	0.0505156	0.044647	0.0324719	0.252614	0.223788	0.916158	0.588592	0.698422	0.407177	1	0.893506	0.828083	1	0.580974	1	1	0.00844609	1	1	1	0.823269	0.455826	0.0324719	0.828083	0.902604	0.510567	1	0.704118	0.737166	0.333333	1	0.478122	0.407177	0.520611	0.60329	1	0.808687	1
194439	BA	0.268727	1	0.823269	0.98258	1	0.668963	0.947403	0.737166	0.0764165	0.0310934	0.0597203	0.0571147	0.0398102	0.231548	1	1	1	1	1	1	1	0.432937	0.916158	1	1	0.916158	0.00720182	1	0.973831	0.709756	1	0.548273	0.0154707	0.287234	1	0.114355	0.709756	0.960653	0.573155	0.457229	0.48766	0.662849	0.630904	1	1	0.709756	0.313766	1
195102	BA	0.965053	1	1	1	1	0.978209	1	1	0.22848	1	1	1	1	0.134972	1	1	1	1	1	1	1	1	1	1	1	0.902604	0.0118724	1	0.588592	1	1	0.271903	0.0147502	1	1	0.109157	1	0.101153	0.42435	0.0670205	1	1	0.938525	0.617364	0.25733	1	0.610399	0.925136
196162	BA	0.0111666	0.680957	0.151062	0.184101	0.025203	0.0163519	1	1	0.0538543	0.0532031	0.0836218	0.0843606	0.0649438	0.137597	1	0.715338	0.0541082	1	0.124863	1	1	1	1	0.55683	1	1	0.0097637	1	0.942969	1	0.803778	0.436218	0.0147306	0.861215	1	0.11369	1	0.102867	1	0.0663089	1	0.60329	0.431265	1	1	0.778818	0.720868	1
196164	BA	0.011336	0.38171	0.142026	1	0.0240746	0.0159694	1	0.720868	0.103546	0.0662624	0.103753	0.0702044	0.0709647	0.225642	1	0.520611	0.121941	1	0.0768183	0.947403	1	0.879757	1	1	1	0.947403	0.00921465	0.617364	0.596025	1	1	0.630904	0.0128944	1	0.973831	0.10262	1	0.0843606	0.680957	0.0851446	1	0.704118	0.947403	0.12625	0.674998	0.530207	0.464058	1
196627	BA	0.0119255	0.376283	0.151468	1	0.0265818	0.0176964	0.793879	1	0.0973167	0.062483	0.121071	0.0819161	0.0658454	0.259479	1	1	0.114355	1	0.076737	1	0.911652	1	1	0.704118	1	1	0.00950747	1	1	1	0.808687	1	0.0138083	0.737166	1	0.0968251	0.978209	0.0768973	0.662849	0.0814616	0.686845	0.520611	0.580974	0.259479	0.938525	0.48766	0.462716	0.510567
197221	BA	0.00930923	0.05996	0.0645933	0.114355	0.0211208	0.0132648	0.565115	0.656651	0.110184	0.0341675	0.0554147	0.0389121	0.0339769	0.357669	1	1	0.119077	1	0.0532031	1	1	1	1	1	1	0.364335	0.00741175	0.808687	1	1	1	0.698422	1	1	1	0.0906494	1	0.0727552	1	0.0501037	1	0.668963	1	0.177943	1	1	0.680957	1
198214	BA	0.400826	0.0376608	0.0359403	0.656651	0.879757	0.485324	1	0.422559	0.475653	0.920653	0.865874	1	1	0.704118	0.624196	1	0.376283	1	0.118921	1	1	1	1	1	0.726348	0.492243	0.00782955	1	1	1	1	0.252614	0.0194826	1	0.884354	0.137443	1	0.630904	1	0.520611	0.630904	0.367479	1	0.418898	1	0.662849	0.650363	1
203119	BA	1	1	1	1	1	1	1	1	0.788889	0.231059	1	0.409216	1	0.186687	0.55683	1	0.879757	0.973831	1	1	1	1	1	0.991302	0.969446	1	0.0104444	1	0.686845	1	1	0.60329	0.0142263	1	1	0.084965	0.942969	0.0836218	1	0.0589671	0.152606	0.354119	1	0.133425	0.55683	0.361069	0.5	1
203120	BA	0.530207	0.942969	1	1	0.630904	0.45862	1	1	0.209663	1	1	0.920653	0.466708	0.203218	1	1	0.409216	1	1	1	0.813572	1	1	1	1	0.823269	0.00916838	0.565115	0.34237	1	1	1	0.0152434	0.978209	0.674998	0.674998	1	0.116012	1	0.98258	0.98258	0.692666	0.565115	1	0.379036	0.969446	0.468016	1
203122	BA	0.00935858	0.448602	0.166176	0.143707	0.0199929	0.0134262	1	0.783869	0.221796	0.0240657	0.0325259	0.0280286	0.0229055	1	1	1	0.0377432	1	0.0659305	0.588592	1	1	0.888937	1	1	0.698422	0.00819022	1	1	1	1	0.162955	0.0220569	0.630904	0.798842	0.132124	1	0.14112	1	0.920653	0.995654	0.5	0.452979	1	0.916158	0.261513	0.662849	0.832876
203123	BA	1	1	0.662849	1	0.60329	1	1	1	0.134342	0.837647	1	0.698422	0.902604	0.170827	1	1	0.947403	0.969446	1	0.758289	1	1	1	0.823269	1	0.55683	0.00911762	1	1	0.888937	1	0.34237	0.0144747	0.470602	1	0.668963	0.457229	0.110247	0.447113	0.249727	1	0.480556	1	0.354119	1	0.290386	0.415121	1
203124	BA	0.010978	0.0751821	0.072182	0.194452	0.0240657	0.0174463	0.978209	0.995654	0.116705	0.0419746	0.0714286	0.0526316	0.0438676	0.218884	0.376283	1	0.124289	1	0.0561044	1	0.494492	1	1	1	1	0.495607	0.00816536	1	1	1	1	0.798842	0.389312	0.5	1	0.084965	0.520611	0.122532	0.333333	0.0692343	0.875145	0.101153	1	0.104508	0.758289	0.624196	0.39172	1
203267	BA	0.0113558	1	1	1	0.0281392	0.0177472	1	0.832876	0.0718349	0.0590988	0.199293	0.112536	0.0777976	0.215598	1	1	0.10501	1	0.163722	1	1	1	1	1	1	1	0.00988522	1	1	1	1	1	1	1	1	1	1	0.117129	0.865874	0.107712	1	1	1	1	1	1	1	1
203907	BA	0.0130117	1	1	1	0.0320506	0.0186886	0.643981	0.680957	0.726348	1	1	1	1	0.422559	0.325671	1	0.239953	1	0.181065	1	1	1	1	1	1	1	0.00827651	1	1	1	1	0.539412	0.0180771	1	1	0.206021	1	1	1	0.747808	1	1	1	1	1	1	1	0.742508
204536	BA	0.596025	1	1	0.709756	0.60329	1	0.747808	1	0.0889951	0.0173313	0.0407538	0.037037	0.0257934	0.21646	0.715338	1	0.747808	1	1	1	0.450076	1	0.427855	0.429571	0.692666	1	0.00838091	1	1	1	0.856538	0.409216	0.357669	1	0.407177	0.0590988	0.704118	0.942969	0.686845	0.0545889	0.888937	0.662849	0.469314	0.491108	0.286135	1	0.261513	1
204669	BA	0.012352	1	0.312436	0.150642	0.0274112	0.0187703	1	1	0.118921	1	0.902604	1	1	0.539412	0.244727	1	0.134342	1	0.337997	1	1	1	0.778818	1	0.956245	0.573155	0.00866567	1	1	1	1	0.25733	0.0169332	0.84713	0.832876	0.104681	1	0.0948983	0.510567	0.588592	0.870518	0.276259	1	0.280219	1	0.596025	0.823269	0.778818
204722	BA	0.00764704	0.0909091	0.101792	0.108087	0.0167236	0.0111043	1	1	0.0344227	0.0127518	0.0258405	0.0214661	0.014943	0.0786086	1	1	0.0255186	1	0.0255666	1	1	1	1	0.313766	1	0.726348	0.00717008	0.813572	1	0.818432	1	1	0.0183549	0.925136	0.471879	0.115237	1	1	0.828083	0.34237	0.520611	1	0.539412	1	0.637496	0.851843	0.5	1
204773	BA	0.0088528	0.0550041	0.0623029	0.104144	0.018118	0.0118792	1	1	0.39172	0.0231286	0.031006	0.0268553	0.0213814	1	0.610399	0.686845	0.0350771	1	0.0480217	0.539412	1	1	1	0.798842	0.278938	0.818432	0.00770096	1	1	1	1	0.361069	0.0346934	0.444087	1	0.152961	1	0.143707	0.630904	1	0.726348	0.709756	0.692666	1	0.842398	1	0.440994	1
205914	BA	0.459997	1	1	1	0.486496	0.364335	0.466708	1	0.23562	0.596025	0.758289	1	0.956245	1	0.271903	1	0.737166	1	0.818432	1	0.650363	1	0.813572	1	1	1	0.00782659	0.793879	0.798842	1	0.637496	0.450076	0.0249861	0.384311	0.565115	0.174073	1	1	0.480556	0.292379	0.548273	0.367479	0.333333	1	1	0.333333	1	0.55683
205920	BA	0.0063088	0.149277	0.0793521	0.0606741	0.013272	0.010288	1	0.856538	0.0291462	0.0101126	0.0271105	0.0231515	0.015558	0.0886861	0.417025	0.798842	0.0235606	0.580974	0.030811	0.34237	1	1	1	0.942969	0.726348	1	0.00830003	0.498911	0.788889	1	1	1	1	0.573155	0.34237	0.0895456	0.39172	1	0.925136	0.170827	1	1	1	1	1	0.656651	1	1
206672	BA	1	1	1	1	1	1	1	1	0.0752785	0.415121	1	1	1	0.246578	1	1	1	1	1	1	1	0.617364	1	1	1	1	0.00974957	1	0.828083	0.674998	1	0.55683	0.0141907	0.364335	0.832876	0.0742472	0.747808	0.106024	1	0.0593335	0.573155	0.530207	0.808687	0.38171	1	0.259479	1	1
208435	BA	0.674998	0.0417387	0.0337402	0.520611	1	1	1	1	0.177943	1	0.783869	1	1	0.942969	0.656651	0.680957	1	0.884354	1	1	1	1	1	1	0.610399	0.773736	0.00969298	1	0.783869	0.5	1	1	0.758289	0.742508	0.565115	0.110549	1	0.0870967	1	0.0532778	0.422559	0.788889	0.778818	0.444087	0.311074	0.650363	0.413186	1
208964	BA	0.00920486	0.273405	0.11826	0.112097	0.0195599	0.013737	1	1	0.630904	0.0223719	0.0317647	0.0256683	0.0211373	1	1	0.879757	0.0348174	0.778818	0.0505156	0.474405	1	0.768622	1	0.650363	1	0.530207	0.00808553	1	1	1	1	0.510567	0.0144563	1	0.978209	0.123586	1	0.139764	1	0.048205	1	0.367479	0.803778	0.813572	1	0.461363	1	1
210007	BA	0.698422	0.484144	0.252614	0.851843	0.842398	0.624196	0.879757	1	0.141533	1	0.346494	0.55683	1	1	0.692666	1	1	0.588592	0.333333	1	0.580974	1	1	1	0.357669	0.842398	0.010188	1	1	1	1	0.588592	0.0244582	0.280219	0.580974	0.109449	1	0.0959673	0.498911	0.0618768	1	0.411218	1	1	1	0.888937	0.851843	1
211586	BA	0.00898095	0.0884875	0.0877352	0.106406	0.0197325	0.0124545	1	0.565115	0.31941	0.0213125	0.0308339	0.0281509	0.0240164	1	0.39172	0.60329	0.0335914	1	0.0635133	0.698422	1	1	1	0.753068	0.763473	1	0.00754746	1	1	1	1	0.548273	0.0159313	0.768622	0.539412	0.165537	1	0.193033	0.768622	0.0513982	0.656651	0.263444	0.337997	0.934072	0.350401	0.290386	0.630904	1
212042	BA	0.00661965	0.143707	0.0809288	0.0481474	0.0113825	0.0088952	0.548273	1	0.0303759	0.00815647	0.0245123	0.0174084	0.0128273	0.0851446	1	1	0.0206666	0.596025	0.0229764	1	0.798842	1	0.942969	1	1	0.492243	0.00667908	1	1	0.911652	1	1	0.856538	0.370512	0.911652	0.103753	1	0.662849	1	1	1	0.55683	0.218101	0.793879	1	0.296143	0.520611	1
212717	BA	0.617364	0.232968	0.261513	0.995654	1	1	1	0.856538	1	1	0.520611	1	1	0.674998	1	1	0.455826	1	1	1	1	0.630904	1	1	1	0.942969	0.0105897	1	1	0.376283	0.674998	0.451535	0.0172414	0.486496	1	0.0748696	1	0.101483	1	0.0647513	0.803778	0.630904	1	1	0.842398	1	0.291392	0.617364
214092	BA	0.0132022	0.111624	0.1	0.22954	0.0292333	0.0171598	0.520611	1	0.588592	1	1	1	0.656651	0.643981	0.879757	1	0.291392	1	0.146544	0.898062	1	1	1	1	0.803778	1	0.00731648	0.907134	1	0.637496	1	0.394073	0.0377807	1	1	0.120592	1	0.394073	1	0.252614	0.920653	0.788889	0.788889	1	1	1	0.379036	0.398623
216594	BA	0.0115576	1	0.181065	1	0.0254272	0.0166605	1	1	0.14772	0.131237	0.133895	0.123421	0.117331	0.252614	1	1	0.119077	1	0.0836218	1	1	1	1	1	0.411218	1	0.0107081	0.662849	0.920653	1	1	1	0.0156529	0.498911	1	0.0847754	1	0.117129	1	0.194678	0.704118	0.400826	0.965053	0.354119	1	0.22442	0.154896	0.778818
216895	BA	0.00972536	0.192537	0.105891	0.0984746	0.0190107	0.013433	1	0.98258	0.753068	0.0230538	0.0318029	0.0284455	0.0222201	1	0.617364	1	0.0348702	1	0.0773945	1	1	1	1	1	0.978209	0.758289	0.00807598	1	1	1	1	0.192283	0.0189308	0.573155	0.650363	0.118084	0.60329	0.141733	1	0.330876	0.520611	0.674998	1	0.48766	1	0.206021	0.763473	1
218491	BA	0.0139626	1	0.285011	0.312436	0.0311661	0.0181387	1	1	0.354119	0.548273	1	0.55683	0.851843	0.920653	1	1	0.322334	1	0.11078	1	0.837647	1	1	1	1	1	0.00819583	1	1	1	1	0.15186	0.0187893	1	0.715338	0.14975	0.709756	1	0.861215	0.350401	0.879757	0.370512	1	1	1	0.396373	1	0.875145
218495	BA	1	1	0.539412	0.828083	0.698422	1	0.865874	1	0.172536	0.437829	0.288307	0.346494	0.474405	0.624196	1	1	0.938525	1	0.837647	0.548273	1	1	1	0.5	1	0.758289	0.00942181	1	0.520611	1	0.788889	1	1	0.17905	0.715338	0.089054	0.55683	0.0902452	1	0.0519843	1	1	0.459997	1	1	0.191236	0.630904	1
218497	BA	1	1	1	1	1	1	1	1	0.588592	1	1	1	1	0.630904	1	1	1	1	1	1	1	1	1	1	1	1	0.00850448	1	1	1	1	0.763473	1	1	1	0.2	1	0.157318	1	0.0565005	1	1	1	1	1	1	1	1
220341	BA	0.013257	1	0.211808	0.232968	0.0268862	0.0164556	1	0.630904	0.580974	0.934072	1	1	0.823269	0.680957	1	1	0.285011	1	0.131839	1	1	0.466708	1	1	1	0.758289	0.00795105	1	0.925136	1	0.763473	0.227935	0.0188428	0.271903	1	0.134557	1	0.133895	1	0.548273	0.448602	1	0.960653	0.402984	0.737166	0.548273	0.818432	1
220664	BA	0.0100479	0.417025	0.132124	0.13059	0.0205678	0.0147502	1	1	0.768622	0.0230538	0.0350228	0.0279945	0.0200166	1	1	0.617364	0.0327133	0.753068	0.0611376	1	1	0.875145	1	0.929609	0.832876	1	0.00774337	1	1	1	1	0.215598	0.019169	1	1	0.123421	1	0.132928	0.451535	0.055801	1	0.206021	1	0.832876	1	0.492243	0.466708	1
220668	BA	1	0.674998	0.630904	1	1	0.798842	1	1	0.213777	0.956245	0.73178	1	1	0.252614	0.327277	1	1	1	0.861215	1	0.662849	1	0.842398	1	0.965053	1	0.00925774	0.650363	0.468016	0.720868	1	1	0.0160418	0.322903	1	0.193033	0.630904	0.107205	0.969446	0.0991455	1	0.267042	0.442549	1	0.720868	0.180088	0.995654	1
221109	BA	0.0120171	0.0430074	0.0377432	0.211808	0.0283062	0.0166642	1	1	0.174787	0.0598839	0.0805139	0.0674586	0.0566949	0.298794	1	1	0.101792	1	0.101792	1	1	0.548273	0.898062	1	1	0.692666	0.0105761	1	1	1	1	1	0.0158565	0.420742	1	0.0955245	0.60329	0.1	0.698422	0.0522393	0.742508	1	0.704118	0.432937	0.870518	0.991302	0.668963	1
221988	BA	1	1	1	1	1	0.893506	0.373444	1	1	0.662849	1	1	0.637496	1	0.261513	1	0.747808	1	0.960653	0.610399	1	1	0.920653	1	0.783869	0.482956	0.00761983	1	1	1	1	0.637496	0.0242503	0.768622	0.851843	0.139764	1	0.698422	0.588592	0.402984	0.726348	0.875145	0.539412	0.920653	0.98258	0.870518	0.488816	1
222891	BA	0.00757551	0.252614	0.146544	0.0829834	0.0162377	0.0114523	1	0.466708	0.0317905	0.0088528	0.0357031	0.0270006	0.0175107	0.0723384	1	1	0.0271964	1	0.0269444	1	1	1	0.656651	1	1	1	0.00806452	0.793879	1	1	1	1	1	1	1	0.139008	1	1	1	0.973831	1	1	1	1	0.573155	1	1	1
223926	BA	0.00958431	0.209663	0.10731	0.104329	0.0192028	0.0132859	1	1	0.588592	0.0232285	0.0323771	0.0273908	0.0224116	0.60329	1	1	0.0353762	1	0.0792406	1	1	0.662849	1	1	1	0.978209	0.00810907	1	1	1	1	0.5	0.0175055	0.60329	0.476892	0.112536	1	0.124724	1	0.530207	0.978209	0.180584	0.60329	1	1	0.317587	1	1
224308	BA	0.012746	1	0.168896	0.234762	0.0296125	0.0174736	0.637496	1	0.139642	0.0577707	0.0806586	0.0703499	0.0529491	0.174073	0.596025	1	0.108848	1	0.123586	0.870518	1	1	1	0.451535	0.929609	1	0.00981489	1	0.888937	1	0.709756	0.753068	0.0142591	0.617364	0.818432	0.116482	1	0.0836218	1	0.0666473	0.907134	1	1	1	1	0.668963	1	1
224324	BA	0.013263	0.875145	0.45862	0.350401	0.0296745	0.0183549	1	1	0.0755483	0.0338884	0.0746383	0.0817222	0.0781502	0.139008	1	0.325127	0.0882049	1	0.0611376	0.888937	1	0.888937	1	1	1	1	0.0091597	0.986944	0.588592	1	1	0.285011	0.337997	0.265284	0.929609	0.0473111	0.84713	0.170827	0.698422	1	1	1	1	1	1	0.650363	1	1
224326	BA	0.747808	1	1	0.610399	1	0.510567	1	0.893506	0.630904	1	1	0.656651	0.471879	0.991302	0.875145	0.60329	0.818432	1	0.473147	1	1	0.474405	0.350401	1	1	1	0.00914756	1	0.55683	0.510567	1	0.172536	0.292379	0.468016	0.818432	0.107903	1	0.624196	0.803778	0.495607	1	0.643981	1	1	1	0.573155	1	1
224911	BA	0.00740542	0.0481474	0.0585268	0.0594392	0.0153116	0.0110255	0.720868	1	0.0373192	0.0113997	0.0274485	0.0234314	0.0155873	0.0918606	1	1	0.047471	1	0.0377987	1	1	1	1	1	0.837647	1	0.00878766	1	1	1	1	0.510567	0.0240471	1	1	0.158921	1	0.12565	1	0.596025	1	0.427855	0.489966	1	1	0.828083	0.333333	1
224914	BA	0.00775879	0.092133	0.1	0.114031	0.017579	0.0113825	1	1	0.0357672	0.0130515	0.0267761	0.0217587	0.0149825	0.0821862	1	0.929609	0.025496	1	0.0260356	1	1	0.788889	1	1	1	0.692666	0.007066	0.698422	1	0.596025	1	1	0.0191868	0.698422	0.610399	0.117331	1	1	0.73178	0.415121	0.510567	1	0.469314	1	0.698422	0.704118	0.484144	1
224915	BA	0.0128393	1	1	0.418898	0.0302611	0.0183635	0.5	1	0.203218	0.565115	0.630904	0.758289	0.758289	0.379036	0.376283	0.938525	0.174073	1	0.145221	1	1	1	1	1	1	1	0.00826729	1	1	1	0.55683	0.73178	1	1	1	0.166176	1	1	0.548273	1	1	1	1	1	1	1	1	1
225849	BA	0.00907863	0.0586489	0.0559095	0.122043	0.0199965	0.0132241	0.768622	1	0.415121	0.0209447	0.0327133	0.0263158	0.021343	0.808687	0.916158	0.973831	0.0342922	0.55683	0.06899	1	1	1	0.947403	1	1	0.656651	0.00790546	1	0.668963	1	1	0.34237	0.0155284	0.60329	1	0.142857	1	0.126806	1	0.758289	0.879757	0.188949	0.643981	0.596025	1	0.409216	0.650363	1
226185	BA	1	0.044647	0.0376384	1	1	1	1	1	0.15186	0.813572	1	1	1	0.245043	0.875145	1	0.747808	1	0.565115	0.875145	1	1	1	0.624196	1	1	0.0100231	1	1	1	0.875145	0.491108	0.0133261	0.510567	1	0.118762	1	0.0959673	1	0.0554727	1	1	1	0.753068	1	0.580974	0.720868	1
226186	BA	1	0.0250917	0.0265259	0.969446	1	0.668963	1	1	0.0883489	0.580974	0.440994	1	1	0.268727	0.573155	1	0.692666	1	1	1	0.991302	1	0.565115	1	1	1	0.00803332	1	0.986944	0.737166	0.808687	0.573155	0.0457585	1	1	0.145221	1	0.0865588	0.520611	0.0516082	0.704118	0.650363	0.865874	1	1	1	1	1
227377	BA	0.0110329	0.737166	0.161451	0.189251	0.0242073	0.0153157	0.823269	1	0.520611	0.417025	0.823269	0.203218	0.768622	0.417025	0.580974	0.55683	0.132928	1	0.141225	1	0.768622	1	1	1	0.291392	0.497816	0.00648645	0.818432	1	1	0.813572	0.875145	0.0123847	0.34237	0.884354	0.0781502	0.548273	0.394073	0.405101	0.898062	1	0.434588	1	1	1	1	0.364335	1
227882	BA	0.0119768	0.0769231	0.0749244	0.154286	0.026209	0.018208	1	0.893506	0.072624	0.0468022	0.105168	0.0798538	0.0534152	0.278938	0.471879	1	0.0956395	1	0.0928544	0.491108	1	0.773736	1	1	0.656651	1	0.00956859	1	1	1	1	0.346494	0.0150184	0.167824	0.956245	0.0668511	1	0.0860601	1	0.053653	1	1	0.384311	0.297042	1	0.373444	1	1
227941	BA	1	1	1	1	1	1	1	1	1	1	1	1	1	0.73178	1	1	1	1	1	1	1	1	1	1	1	1	0.00852691	1	1	1	1	0.934072	1	1	1	0.226233	1	0.141328	1	0.055801	1	1	1	1	1	1	1	1
228405	BA	0.00757576	0.164729	0.147148	0.14772	0.0172537	0.0105351	1	1	0.0322105	0.012744	0.0248388	0.0225592	0.0144261	0.101792	1	0.783869	0.0315468	1	0.0372802	0.715338	1	1	0.875145	1	1	1	0.00835982	1	1	0.861215	0.637496	0.726348	0.0239551	0.176125	1	0.10262	1	0.0901152	0.726348	0.221796	1	0.510567	1	0.548273	1	0.548273	1	1
228410	BA	0.00886102	0.0390323	0.0453502	0.108769	0.0165187	0.0130168	1	1	0.274856	0.0193427	0.0278098	0.0230847	0.0183084	0.267042	1	1	0.0324108	1	0.0633076	0.837647	1	1	1	1	1	1	0.00751621	1	0.773736	1	1	0.916158	0.0211766	0.337997	1	0.0896467	1	0.788889	0.510567	0.166176	1	0.916158	0.565115	1	1	1	0.442549	0.34237
232721	BA	0.00945674	0.0362292	0.0403721	0.0829154	0.0175982	0.0133199	0.715338	0.861215	0.454409	0.020897	0.029012	0.025203	0.0198733	0.818432	1	1	0.0353451	0.60329	0.0452212	0.674998	0.486496	0.548273	1	0.763473	1	0.596025	0.00850792	1	1	1	0.813572	0.247466	0.0240746	1	0.956245	0.109157	0.813572	0.119077	1	0.364335	1	0.637496	1	1	1	0.986944	0.259479	0.573155
233412	BA	1	1	1	1	1	1	0.995654	1	0.213777	1	1	1	0.726348	0.329358	0.261513	1	1	1	0.870518	0.747808	1	0.656651	1	1	1	1	0.00825304	0.617364	0.747808	1	1	0.60329	0.965053	0.788889	0.925136	0.14975	1	0.479344	0.333333	0.960653	0.398623	0.942969	0.662849	1	0.907134	0.823269	0.630904	0.617364
234267	BA	0.0117099	0.0394964	0.0403721	0.157318	0.0265818	0.0164046	1	0.823269	0.118921	0.0341183	0.0630761	0.055801	0.0403293	0.692666	0.471879	0.818432	0.0823131	1	0.122532	1	1	1	1	0.969446	1	1	0.00939013	1	1	0.747808	1	1	0.0187311	1	1	0.10501	1	0.10501	0.442549	0.0502865	0.938525	1	1	0.704118	1	0.991302	0.539412	1
234621	BA	0.0120597	0.337997	0.143707	0.2	0.0259682	0.0169611	1	1	0.0735183	0.0926279	0.142857	0.132124	0.102084	0.261513	1	1	0.115237	1	0.0851446	1	1	1	1	0.630904	0.715338	0.773736	0.0100146	1	1	1	1	0.468016	0.0152474	0.60329	1	0.0947612	1	0.0970777	0.973831	0.0593335	1	0.445608	0.737166	0.164449	1	0.650363	0.25733	1
234826	BA	0.00766392	0.209663	0.114355	0.0685635	0.0155656	0.0115447	1	1	0.0369744	0.0108937	0.0323012	0.0245123	0.0164623	0.082435	1	1	0.0296745	1	0.0312905	1	1	1	1	1	1	1	0.0080528	1	1	1	1	1	0.0345772	1	1	0.173324	1	1	1	1	1	1	1	1	1	1	1	1
235279	BA	0.095031	1	1	1	0.902604	1	0.650363	1	0.101792	0.030303	0.0439183	0.0348174	0.0320362	0.203218	1	1	1	1	0.573155	1	0.720868	0.473147	1	0.473147	0.624196	1	0.00745904	0.758289	0.698422	1	1	0.396373	0.0148506	0.370512	0.617364	0.238446	1	1	0.778818	0.337997	1	0.167824	1	0.813572	0.726348	0.489966	0.364335	0.978209
235909	BA	0.010994	0.0419746	0.0373192	0.160536	0.0271563	0.0169492	1	1	0.150205	0.0519006	0.0687151	0.0611741	0.0489711	0.206021	1	0.55683	0.104508	0.986944	0.12234	0.911652	1	0.969446	1	1	1	1	0.0100231	1	0.596025	1	1	0.34237	0.0139661	0.808687	0.364335	0.0926279	1	0.0817222	1	0.050368	1	0.828083	0.798842	1	1	1	0.680957	0.969446
240015	BA	0.0108276	0.0369405	0.0363881	0.15519	0.0246073	0.0159941	1	0.637496	0.413186	0.0434099	0.0548122	0.0454545	0.0421563	0.184879	1	1	0.104508	1	0.107996	1	0.493371	1	1	1	1	0.444087	0.00712753	0.808687	1	1	1	1	0.0153215	0.34237	0.5	0.0841322	0.808687	0.0891689	0.23604	0.960653	0.432937	0.788889	1	0.956245	1	1	0.326746	1
240292	BA	0.0112965	0.0804389	0.0710959	0.151062	0.0238743	0.0166271	0.978209	0.510567	0.177359	0.0435566	0.0635133	0.0506464	0.0413212	0.287234	1	0.925136	0.106877	1	0.0576151	1	1	0.656651	1	0.479344	0.856538	0.875145	0.00764849	1	1	0.580974	1	0.798842	0.0133909	1	1	0.0843606	1	0.110948	1	0.0765374	1	0.167824	1	0.0847754	1	0.698422	0.311759	1
242231	BA	0.0877352	0.720868	1	0.617364	1	0.304507	1	0.773736	0.432937	0.0211561	0.0307741	0.0227682	0.0220869	0.437829	1	1	0.818432	1	1	1	0.484144	0.580974	0.715338	0.539412	1	0.832876	0.00787402	1	1	1	1	0.231059	0.0183409	0.84713	0.768622	0.11369	1	0.573155	1	0.709756	0.680957	1	0.409216	1	1	1	0.482956	1
242619	BA	1	0.0728797	0.0711713	1	0.956245	0.30049	0.737166	1	0.680957	0.870518	0.798842	0.861215	1	0.837647	1	1	0.413186	1	0.726348	0.929609	0.643981	1	0.60329	0.898062	1	1	0.00745153	1	1	0.313766	0.255049	0.5	0.0158486	0.548273	0.473147	0.12625	1	0.753068	0.630904	1	0.320596	0.668963	0.5	1	1	0.938525	0.450076	1
243090	BA	0.0109227	0.0463284	0.0454086	1	0.02581	0.0163197	0.55683	0.870518	0.0973167	0.497816	0.965053	1	0.39172	0.194678	1	1	0.0796632	1	0.259479	1	1	0.737166	1	1	1	1	0.00853385	1	0.485324	0.464058	1	0.285011	0.0154751	0.596025	1	0.0972385	1	0.101792	0.337997	0.0662387	1	0.5	0.879757	1	0.226233	0.742508	1	1
243160	BA	0.00816702	0.197414	0.0865588	0.0972385	0.0179135	0.0118065	1	1	0.226233	0.0197404	0.0282588	0.0229687	0.0188962	0.295228	1	0.436218	0.0342995	1	0.0436947	1	1	1	1	0.668963	1	1	0.00834558	1	1	1	1	0.364335	0.0232388	0.55683	0.495607	0.113328	1	0.242086	1	0.624196	0.350401	1	1	0.709756	1	0.447113	1	1
243161	BA	1	1	1	1	1	1	1	1	1	1	1	1	1	0.476892	1	1	1	1	1	1	1	1	1	1	1	1	0.00846877	1	1	1	1	0.283859	1	0.617364	1	0.230561	1	0.208512	0.893506	0.0548122	1	1	1	1	1	1	1	1
243164	BA	0.364335	0.337997	0.318201	1	0.484144	0.420742	1	0.969446	0.580974	0.768622	0.5	1	0.986944	0.140906	1	1	1	1	0.956245	1	1	1	0.580974	1	1	0.98258	0.00732837	0.539412	1	1	1	1	0.520611	1	1	0.080283	0.902604	1	0.573155	0.21646	0.938525	0.520611	1	1	1	0.565115	1	0.530207
243230	BA	0.0118918	1	1	0.118084	0.0276948	0.0176499	1	0.565115	0.510567	0.0611741	0.192027	0.127326	0.0909091	1	1	0.715338	0.103753	1	0.065695	1	1	1	0.879757	1	1	0.610399	0.00842309	1	0.832876	1	1	1	0.0175982	0.373444	0.55683	0.106024	0.704118	0.0957515	0.400826	0.0630761	1	0.520611	1	1	1	0.643981	0.565115	1
243231	BA	0.0112164	0.0382776	0.033646	0.107205	0.0229437	0.016108	0.624196	1	0.0662148	0.0313617	0.0473756	0.0399192	0.0322004	0.171706	1	0.778818	0.092133	1	0.12625	0.832876	1	1	0.573155	1	1	0.588592	0.00743287	1	1	1	1	0.758289	0.0155693	0.573155	1	0.0527465	0.73178	1	0.548273	0.916158	0.177943	0.479344	0.763473	1	1	1	0.476892	0.686845
243233	BA	0.00806721	0.1563	0.0989325	0.0704866	0.0163703	0.011052	0.803778	1	0.174787	0.0207767	0.0279143	0.0244582	0.0194142	1	1	0.674998	0.0344617	1	0.0438676	1	1	1	0.475653	1	1	1	0.00853187	1	0.916158	1	1	0.361069	0.0186434	1	1	0.11826	0.610399	0.135933	0.925136	0.0969109	1	1	0.851843	0.396373	1	1	0.241037	1
243243	BA	0.010748	1	0.168896	1	0.0249861	0.015765	1	1	0.128708	0.123985	0.135749	0.118084	0.117528	0.237266	1	1	0.136803	1	0.0864406	1	1	1	1	1	0.389312	0.870518	0.0104921	1	1	1	1	1	0.0150418	0.465389	1	0.0791247	1	0.100416	1	0.187028	0.884354	0.457229	1	0.429571	1	0.220381	0.105613	1
243265	BA	0.0123457	0.045244	0.0537063	0.370512	0.0307193	0.0173887	1	1	0.32176	0.60329	1	1	1	0.624196	0.418898	0.442549	0.389312	1	0.170827	1	1	0.851843	1	1	1	0.418898	0.00876448	1	0.742508	1	1	0.320596	0.0144074	1	1	0.136803	1	1	0.630904	0.242766	1	1	1	0.668963	1	0.316967	1	1
243274	BA	0.346494	0.510567	1	1	0.38171	0.354119	0.680957	1	0.715338	0.373444	0.610399	1	0.386843	0.128708	1	1	0.452979	0.346494	1	0.842398	1	1	1	1	1	0.354119	0.00985138	1	1	0.704118	1	0.55683	0.0261372	1	1	0.0651188	1	0.709756	0.413186	0.121071	1	0.656651	1	1	1	0.793879	0.38171	1
243275	BA	1	0.138469	0.124363	1	0.38171	1	1	1	0.454409	1	1	0.475653	1	0.842398	0.920653	1	0.379036	0.494492	1	1	1	0.439421	0.624196	1	0.720868	0.978209	0.00806967	1	1	1	0.925136	0.643981	0.0166887	0.494492	1	0.10731	1	0.778818	0.680957	0.0605743	0.520611	0.367479	0.379036	0.384311	1	0.445608	1	1
243276	BA	1	1	1	1	1	1	1	0.411218	0.686845	1	1	1	1	1	1	1	1	1	1	1	1	1	1	1	1	1	0.00821843	1	1	1	1	0.448602	1	1	1	0.207301	1	1	1	0.530207	1	1	1	1	1	1	1	1
243277	BA	0.0907999	0.407177	0.783869	1	1	0.273405	1	1	0.565115	0.0210292	0.031723	0.0256382	0.0203439	0.832876	1	1	1	0.299649	1	1	1	1	1	1	1	1	0.00836557	0.480556	1	0.686845	1	0.565115	0.0191069	1	0.828083	0.11826	1	0.617364	1	0.167824	0.452979	0.42435	0.715338	1	1	0.884354	1	1
243365	BA	0.0085528	0.295228	0.135749	0.10262	0.0189677	0.0122747	0.973831	1	0.396373	0.0213283	0.0300445	0.0259775	0.0199307	1	0.520611	0.73178	0.0310619	1	0.0521184	0.978209	1	1	0.617364	1	0.565115	0.884354	0.00813008	1	1	0.539412	0.973831	0.680957	0.0137064	0.884354	1	0.109081	1	0.181533	1	0.0589671	0.692666	1	0.610399	0.396373	1	0.379036	0.448602	1
246194	BA	1	1	1	1	1	1	0.742508	1	0.134767	0.565115	1	0.934072	0.596025	0.192027	0.520611	1	1	0.686845	1	1	1	1	1	0.471879	0.510567	0.413186	0.0093612	1	1	1	1	0.239208	0.0404875	0.444087	1	0.09383	0.715338	0.06436	0.630904	1	1	1	1	0.530207	1	1	1	0.758289
246195	BA	1	1	1	1	1	1	1	1	0.828083	0.938525	1	1	1	0.580974	1	1	1	1	1	0.893506	1	0.715338	1	1	1	0.5	0.00816934	1	1	1	1	0.169893	1	1	0.650363	0.131237	1	1	1	0.0970777	0.947403	0.127326	1	1	1	1	1	1
246196	BA	0.0122596	1	0.239208	1	0.0264764	0.0187113	1	1	0.167824	0.0884875	0.160151	0.107515	0.087291	0.277619	1	1	0.107414	1	0.0792406	1	0.978209	1	1	0.530207	0.548273	1	0.00995337	1	1	1	0.656651	0.510567	0.0145804	0.317587	1	0.0809927	1	0.106155	1	0.357669	0.879757	1	1	0.136635	0.960653	0.808687	1	0.832876
246197	BA	0.0117556	0.0640214	0.0720147	0.165796	0.0269052	0.0172174	1	1	0.0695061	1	1	1	1	0.282677	1	1	0.092133	1	0.305276	1	0.861215	0.960653	1	0.907134	1	1	0.0090695	1	1	1	0.875145	0.431265	0.0131979	0.367479	1	0.0723384	1	0.129888	0.698422	0.0682241	0.174073	0.436218	0.588592	1	1	0.270346	0.304507	1
246200	BA	0.00880765	0.174787	0.176125	0.150205	0.0188962	0.0121239	1	0.763473	0.0388429	0.0136873	0.0261148	0.0211952	0.0158835	0.140465	1	1	0.0282325	1	0.028928	1	1	1	0.305276	0.662849	1	0.680957	0.00718387	1	0.346494	1	0.539412	0.405101	0.0213928	0.398623	1	0.120954	1	0.115506	1	0.207301	0.5	0.357669	1	1	1	0.530207	1	0.737166
247156	BA	0.0104389	0.468016	0.203218	0.172536	0.024259	0.0159376	1	1	0.0888746	0.0790041	0.162472	0.127326	0.0947612	0.218884	1	1	0.0971588	0.709756	0.0882049	1	1	1	1	0.565115	0.643981	1	0.0100606	1	0.709756	1	1	0.808687	0.014723	1	1	0.0941638	1	0.10262	1	0.0616175	1	0.227935	1	0.20167	1	0.818432	0.181065	1
251221	BA	0.0100256	0.0631955	0.0752308	0.164307	0.022349	0.0141738	0.837647	1	0.193033	0.0380926	0.0604126	0.0458802	0.0350228	0.259479	1	0.431265	0.0909091	0.617364	0.0458802	0.951828	0.875145	1	1	1	1	1	0.00776873	1	1	1	1	0.617364	0.39172	1	1	0.08875	1	0.0867839	1	0.0522557	1	1	0.674998	1	1	1	0.510567	1
254945	BA	0.00768203	0.239208	0.123748	0.0718349	0.0159492	0.0116688	1	0.969446	0.034759	0.0107527	0.0321345	0.0240471	0.0162718	0.0796632	0.465389	1	0.0284554	1	0.0442771	0.489966	1	1	1	1	1	1	0.00826987	1	1	1	1	1	1	1	0.818432	0.141014	1	1	1	0.361069	1	1	1	1	0.539412	0.42435	1	1
257309	BA	0.0109631	0.454409	0.183287	1	0.024027	0.0152858	0.55683	1	0.0899346	0.0659025	0.215598	0.0886211	0.0670205	0.232029	1	1	0.0999123	1	0.0817718	0.753068	1	1	0.704118	1	1	1	0.00889945	1	1	1	0.856538	0.588592	0.0539001	0.879757	0.823269	0.0915682	0.956245	0.0790041	1	0.0426331	1	0.479344	0.773736	0.126806	1	0.305276	0.354119	1
257310	BA	0.0094779	0.189251	0.0833333	0.090371	0.0181534	0.0126709	1	1	0.429571	0.0214416	0.0286647	0.0234198	0.0199028	1	1	1	0.0322581	1	0.0480864	1	1	1	1	0.778818	1	1	0.00811944	1	1	1	1	0.376283	0.0298901	0.884354	1	0.106877	1	1	0.753068	0.580974	1	0.617364	0.643981	1	1	1	0.643981	0.742508
257311	BA	0.00904416	0.19041	0.0868913	0.0867839	0.0180009	0.0122596	1	1	0.394073	0.0209915	0.0280883	0.0241558	0.0201379	1	1	1	0.0327623	1	0.0470548	0.911652	1	0.798842	1	1	1	1	0.0081436	1	1	1	1	0.364335	0.0301382	0.865874	1	0.105754	0.978209	1	0.698422	1	1	0.580974	0.692666	0.978209	1	1	0.337997	0.692666
257313	BA	0.00886557	0.15519	0.0826284	0.0817718	0.0392236	0.0114359	0.828083	1	0.313766	0.0203586	0.0272645	0.0232285	0.0199254	1	1	1	0.0311171	1	0.0507641	0.747808	1	0.798842	1	1	1	1	0.00828653	1	1	1	1	0.220381	0.0279362	1	1	0.107414	0.884354	1	0.588592	0.778818	1	0.480556	0.837647	1	1	1	0.530207	0.668963
257363	BA	1	1	1	1	1	1	0.856538	0.851843	0.0276681	0.0111427	0.0331119	0.0255396	0.0165949	0.0697484	0.134972	1	1	1	1	1	1	1	1	1	1	1	0.00794369	1	1	1	1	0.674998	1	0.588592	1	0.13059	1	1	1	0.720868	1	1	1	1	1	1	1	1
258594	BA	0.00762026	0.128273	0.084965	0.0533483	0.0149769	0.0107731	0.934072	1	0.0350771	0.0103436	0.0233514	0.0201605	0.0140179	0.0816718	1	0.986944	0.0246293	1	0.0260574	1	1	1	1	0.427855	0.686845	1	0.00817878	1	1	1	1	0.907134	0.0155203	1	1	0.168896	0.737166	0.112536	1	0.179577	1	0.624196	0.510567	0.429571	1	0.856538	0.455826	1
259536	BA	0.114031	0.101792	1	1	1	1	1	1	0.42435	0.0249803	0.0383107	0.0330559	0.0252399	0.357669	0.692666	1	1	0.938525	1	0.991302	1	1	0.495607	1	1	1	0.00764987	1	1	1	1	0.942969	0.0201532	0.520611	1	0.144492	0.565115	0.596025	1	0.539412	0.828083	0.617364	1	0.837647	1	1	0.520611	1
262543	BA	0.0116591	0.510567	0.124509	0.138469	0.0260121	0.0166887	1	1	0.1663	0.0532031	0.0718349	0.0647001	0.05	0.207301	1	0.370512	0.0878178	1	0.0973937	1	1	1	1	0.60329	1	0.630904	0.00973508	1	1	1	1	0.415121	0.0152209	0.285011	1	0.223788	1	0.0996858	1	0.0613782	1	1	1	0.662849	1	0.747808	0.773736	1
262698	BA	0.00767877	0.0915682	0.101792	0.107614	0.0170537	0.0111846	1	1	0.0340753	0.0127499	0.0253889	0.0205433	0.0148396	0.0779793	1	1	0.0250917	1	0.0257573	1	1	0.73178	1	0.753068	1	0.643981	0.0072149	0.828083	0.956245	0.742508	0.763473	0.911652	0.0187113	0.865874	0.610399	0.116012	1	0.879757	0.742508	0.354119	0.510567	1	0.486496	1	0.610399	0.726348	0.617364	1
262724	BA	0.010216	1	0.73178	0.238058	0.0217931	0.0150787	1	1	0.494492	0.0569196	0.34237	0.213777	0.100798	0.938525	1	1	0.0809288	1	0.0620379	0.916158	1	1	1	1	1	0.520611	0.00758749	1	0.773736	1	1	0.350401	0.0531239	1	0.302133	0.0912525	1	0.0755907	0.758289	1	1	1	1	0.497816	1	0.768622	0.436218	0.588592
262768	BA	1	0.0389442	0.0411794	1	1	1	0.851843	1	1	1	1	1	0.484144	0.520611	0.698422	1	1	1	1	1	1	1	1	1	1	1	0.0102887	1	1	1	1	0.818432	1	1	0.474405	1	1	1	1	0.60329	1	1	1	1	1	1	0.326746	0.484144
264201	BA	0.0114713	0.493371	0.357669	0.357669	0.0279362	0.015342	1	1	0.0854776	1	0.407177	1	0.73178	0.222477	0.426114	1	0.206021	0.520611	0.132668	1	0.643981	0.530207	1	0.715338	1	0.280219	0.00804662	1	1	1	1	0.437829	0.813572	0.510567	1	0.0923881	1	0.110549	0.398623	0.0370939	1	0.10532	0.328326	1	0.464058	0.439421	0.31634	0.596025
264202	BA	1	1	1	1	1	1	1	1	1	1	1	1	1	0.778818	1	1	1	1	1	1	1	1	1	1	1	1	0.00848277	1	1	1	1	0.530207	1	0.698422	0.624196	0.185625	1	0.12034	1	0.0560103	1	1	1	1	1	1	1	1
264203	BA	0.686845	1	1	1	1	1	1	1	0.0349834	0.0128446	0.0249861	0.0244954	0.0169274	0.131839	1	1	0.803778	0.737166	1	0.768622	0.879757	1	1	1	1	0.573155	0.00747251	1	1	1	1	0.884354	0.0216632	0.828083	0.938525	0.099823	1	0.960653	0.573155	1	1	1	1	0.674998	1	0.354119	0.432937	1
264462	BA	0.0115595	0.439421	0.21646	0.149277	0.0267394	0.0177617	0.692666	1	0.10731	1	1	1	1	0.865874	0.123078	1	0.0944731	1	0.271903	0.956245	1	1	1	1	0.98258	0.520611	0.00836856	1	1	0.798842	1	0.239953	0.0122837	0.357669	1	0.104329	1	0.255049	1	0.0471212	1	0.5	1	1	1	0.530207	1	1
264730	BA	0.0124913	0.123907	0.14112	1	0.0281392	0.0175055	1	1	0.354119	1	1	1	0.422559	1	0.189547	1	0.199472	1	0.112097	1	0.837647	1	1	1	0.539412	1	0.00798804	1	0.617364	1	1	0.313105	0.0180964	0.520611	0.947403	0.107808	1	0.144492	1	0.0518787	1	0.267042	1	1	1	0.73178	0.778818	1
264732	BA	0.884354	0.0423043	0.0425625	1	1	0.624196	1	0.668963	0.182865	0.624196	0.773736	0.548273	1	1	1	0.479344	0.942969	1	0.951828	0.758289	0.898062	0.494492	0.692666	1	1	0.354119	0.00919783	0.630904	0.510567	1	0.686845	0.409216	0.0161892	0.434588	0.737166	0.112097	1	0.0483611	1	0.0685635	1	1	0.530207	0.768622	1	0.386843	0.396373	0.768622
265072	BA	0.0114105	0.758289	0.156563	0.159344	0.0284086	0.0153495	0.617364	0.650363	0.445608	1	1	1	0.98258	0.282677	1	1	0.0799448	0.84713	0.10731	1	1	0.875145	0.758289	1	1	0.938525	0.00791472	1	0.674998	1	1	0.361069	0.0207663	0.965053	1	0.087564	0.548273	0.103952	1	1	1	0.318201	0.709756	0.893506	0.364335	0.357669	0.674998	1
265311	BA	0.758289	1	1	1	1	0.803778	0.548273	1	0.630904	1	1	1	0.324578	0.182865	0.788889	1	1	1	1	1	1	1	1	1	1	1	0.00996544	1	1	1	1	0.183287	0.692666	0.376283	1	1	1	0.185256	1	0.489966	1	1	1	1	1	1	1	1
266117	BA	1	1	1	0.803778	1	1	1	0.464058	0.0625	0.0411934	0.0528518	0.065695	0.0359403	0.204664	1	0.793879	0.650363	1	0.596025	1	1	0.788889	1	1	1	1	0.00828653	1	1	1	1	0.295228	0.0203809	1	0.704118	0.0894941	0.995654	0.0763221	0.737166	0.942969	0.418898	0.364335	1	0.656651	1	1	0.411218	1
266264	BA	0.00914601	0.0619007	0.0723384	0.0958607	0.018289	0.0131402	1	1	0.25	0.023169	0.031588	0.0271105	0.0236302	1	0.60329	1	0.0368505	1	0.0478788	0.617364	1	1	1	0.530207	0.768622	0.942969	0.00846477	1	1	1	0.548273	0.127326	0.0230183	0.768622	1	0.0898411	1	0.161093	1	0.0659025	1	0.409216	1	0.856538	1	0.929609	0.60329	1
266265	BA	0.0094779	0.0410399	0.0417387	0.0940002	0.0187311	0.0133112	1	1	0.209663	0.0210931	0.0304656	0.0235002	0.0193164	0.291392	1	0.938525	0.034393	1	0.0486912	1	1	1	1	1	1	0.995654	0.00859427	1	1	1	1	0.248332	0.0243359	0.650363	0.865874	0.114956	1	0.16605	0.879757	0.0535396	1	0.261513	0.907134	1	1	0.199472	0.495607	1
266779	BA	0.00802198	0.11369	0.13092	0.121071	0.0174287	0.0113739	1	1	0.0363522	0.0134757	0.0270573	0.0209741	0.0141639	0.0825525	1	1	0.0259865	0.510567	0.0282138	0.888937	0.720868	0.436218	0.737166	0.588592	1	0.662849	0.00759044	1	1	1	0.818432	0.431265	0.0213928	0.470602	1	0.112945	1	1	1	0.440994	1	0.520611	1	0.364335	1	0.386843	0.610399	1
266834	BA	0.00902332	0.0416667	0.0387659	0.131237	0.0207406	0.0130168	1	1	0.038408	0.0140332	0.0264938	0.0214035	0.015625	0.0880549	1	1	0.0271105	0.720868	0.0303759	1	1	1	1	0.565115	0.637496	1	0.00793623	0.650363	1	1	1	0.42435	0.0169466	0.650363	0.768622	0.108265	1	1	1	0.0854776	1	0.252614	1	0.888937	1	0.580974	0.405101	1
266835	BA	0.00838276	0.114956	0.13318	0.123421	0.018707	0.0123152	1	1	0.0374546	0.0138311	0.027004	0.0227273	0.0161256	0.0898411	1	1	0.0287813	1	0.028928	1	1	1	1	0.668963	0.539412	1	0.00779417	1	1	1	0.902604	0.668963	0.0148823	0.637496	1	0.145221	1	0.187363	1	0.879757	1	0.402984	1	1	1	0.328326	0.680957	1
266940	BA	0.0108046	0.302133	0.127813	0.14772	0.0240994	0.0159246	1	1	0.0533483	0.0551002	0.112536	0.0744502	0.0533483	0.141929	1	0.753068	0.0520241	1	0.185625	1	1	1	0.828083	0.956245	1	1	0.0100627	0.798842	0.588592	1	1	0.321181	0.0174084	0.668963	1	0.166176	1	0.10501	1	0.108265	1	0.308969	0.888937	0.354119	1	0.370512	0.960653	1
267608	BA	0.00856906	0.160151	0.0930689	0.0853152	0.0175001	0.0124583	1	1	0.214704	0.0211412	0.0314506	0.0264764	0.0199778	1	0.34237	1	0.034532	1	0.0418046	1	0.888937	1	0.60329	0.656651	0.888937	0.231059	0.00805786	1	1	1	0.778818	0.668963	0.033949	0.617364	1	0.10262	0.856538	0.140798	1	0.164449	1	0.204664	0.995654	1	0.55683	1	1	1
267747	BA	0.0101605	0.656651	0.25	0.12625	0.02091	0.0138434	1	1	0.0698385	0.0623771	0.21646	0.153968	0.0989866	0.144492	1	0.48766	0.0693471	1	0.170827	1	0.60329	0.637496	0.610399	1	1	0.973831	0.00852507	1	1	1	1	0.245043	0.289358	0.610399	1	0.120715	1	0.0857811	1	0.227935	0.580974	0.884354	0.656651	0.184101	1	0.299649	0.726348	1
269084	BA	0.0104167	0.662849	1	0.130246	0.0209648	0.0147011	0.596025	1	0.097689	0.0346188	0.0492999	0.0404875	0.0337402	0.282677	1	0.431265	0.137748	1	0.0566949	1	0.624196	0.888937	1	1	1	1	0.00769072	1	1	0.818432	1	0.429571	0.0545616	1	0.978209	0.12625	0.875145	0.0948983	0.875145	0.0483116	0.692666	1	1	1	1	0.709756	0.617364	1
269482	BA	0.00909018	0.0421959	0.0419746	0.0955245	0.0200586	0.0130117	1	0.630904	0.261513	0.0204082	0.0291681	0.0237485	0.0190107	1	1	1	0.0356309	0.630904	0.048205	1	1	1	0.832876	0.84713	1	0.828083	0.00872714	1	1	1	1	0.354119	0.0243543	1	1	0.112945	0.965053	0.384311	1	0.056276	1	0.239583	1	1	1	1	1	1
269483	BA	0.00944411	0.221098	0.0990931	0.0973937	0.0201297	0.0141528	1	0.668963	0.25733	0.0211164	0.0318707	0.0261959	0.0195903	1	1	1	0.0353009	0.484144	0.0512956	1	1	1	0.747808	1	0.753068	0.73178	0.00850325	1	1	1	0.692666	0.282677	0.0241558	1	1	0.1	1	0.196197	1	1	1	0.24068	1	0.808687	1	0.861215	0.938525	0.668963
269484	BA	0.00757141	0.178506	0.105168	0.0651602	0.0153804	0.0113445	0.520611	1	0.0363334	0.0106614	0.0321519	0.0239409	0.0162077	0.0943213	0.30825	1	0.0291955	0.656651	0.0419219	1	1	1	1	1	1	1	0.00837535	1	1	1	1	0.803778	1	0.379036	1	0.12565	1	1	1	0.350401	1	1	1	1	1	1	1	1
269796	BA	0.715338	1	1	0.793879	0.617364	0.650363	1	1	0.0324719	0.00973051	0.0231441	0.0195686	0.0138359	0.0853152	1	1	1	1	1	1	0.520611	1	0.643981	1	1	0.630904	0.00802068	0.60329	1	1	0.763473	0.84713	0.0139661	0.459997	1	0.14772	0.960653	0.142122	1	0.0600327	1	1	0.384311	0.510567	1	0.753068	0.286135	1
269798	BA	0.0203489	1	1	1	0.037146	0.0505156	1	1	0.0792406	0.902604	0.548273	1	0.888937	0.24139	0.398623	1	0.208512	1	0.197414	1	1	0.455826	1	0.530207	1	0.548273	0.00801788	1	1	0.704118	1	0.23604	0.0200586	0.31634	1	0.122437	1	0.357669	0.893506	0.0601024	0.488816	0.119077	0.643981	0.84713	0.610399	0.244086	1	1
269799	BA	0.0114907	0.379036	0.171706	0.0926279	0.0231821	0.016868	0.624196	1	0.0699671	0.0321575	0.0484084	0.041285	0.0321519	0.181989	1	1	0.110549	0.898062	0.153642	0.709756	1	1	1	0.484144	1	1	0.00759657	1	0.773736	1	1	0.373444	0.0163008	0.907134	1	0.0630761	0.488816	1	1	0.0419746	0.911652	0.938525	0.297042	1	1	1	0.837647	1
269800	BA	0.0108145	0.326211	0.147148	0.13059	0.0253283	0.0165375	1	1	0.0559095	0.0551187	0.108769	0.0813509	0.0596319	0.19069	1	0.320596	0.0539444	1	0.0828461	1	1	1	1	1	1	0.650363	0.00945452	0.813572	1	1	1	0.295228	0.0143156	0.610399	1	0.0988776	1	0.100798	1	0.530207	1	1	1	0.650363	1	0.396373	0.263444	1
271848	BA	0.00916077	0.208512	0.0932727	0.0973167	0.0185457	0.0130773	1	1	0.221796	0.0220986	0.0292565	0.0241967	0.0202096	0.324025	0.965053	0.439421	0.0336194	1	0.0449244	1	1	1	1	0.823269	0.624196	1	0.00863589	1	0.73178	0.580974	1	0.318809	0.0242273	0.656651	1	0.124363	1	0.159551	1	1	1	0.643981	1	1	1	0.510567	0.370512	1
272558	BA	0.0119444	0.0456912	0.0423692	0.155478	0.0257375	0.0167445	1	1	0.138187	0.0551726	0.0735183	0.0659025	0.0519006	0.173324	1	1	0.10501	1	0.108087	1	1	1	0.73178	1	0.271903	1	0.00969961	1	1	1	1	1	0.0164147	0.680957	1	0.108848	0.788889	0.0857811	1	0.0532778	0.630904	0.488816	0.951828	1	1	1	0.302133	0.73178
272559	BA	1	1	1	1	1	1	1	1	0.106024	1	0.920653	1	1	0.188331	0.934072	1	1	0.580974	1	1	1	1	0.788889	1	0.55683	0.610399	0.00786555	1	0.753068	1	1	0.354119	0.0526195	0.350401	0.5	0.114031	1	0.929609	1	0.0696062	1	0.938525	1	0.668963	1	0.929609	0.55683	1
272560	BA	0.00886557	0.180088	0.0912525	0.0956395	0.0200926	0.0134351	1	1	0.239953	0.0210075	0.0303411	0.0239936	0.0193344	0.324025	0.243433	0.469314	0.034532	1	0.0465798	1	1	1	1	1	0.650363	1	0.00860826	1	1	0.656651	1	0.367479	0.0237289	0.837647	0.565115	0.127813	0.888937	0.145221	1	1	0.346494	0.650363	1	0.911652	1	0.548273	0.286135	1
272561	BA	1	1	1	1	1	1	1	0.709756	1	1	1	1	1	0.478122	1	1	1	1	1	1	1	1	1	1	1	1	0.0085275	1	1	1	1	0.650363	1	1	1	0.188643	1	0.169893	0.929609	0.0547656	1	1	1	1	0.308969	1	1	1
272562	BA	0.942969	0.0501037	0.0415619	0.704118	1	1	0.650363	1	1	0.925136	0.630904	1	1	0.106024	0.837647	1	0.367479	0.753068	0.548273	1	1	1	1	0.969446	0.865874	1	0.010134	0.5	0.650363	1	1	0.617364	0.0146429	0.934072	1	0.0918606	1	0.121733	1	0.0595384	0.134121	0.510567	0.709756	1	0.492243	1	1	1
272563	BA	0.588592	0.0496896	0.0565005	1	1	0.418898	0.960653	1	0.23883	1	1	1	1	0.16091	0.25	1	0.763473	0.60329	1	0.674998	1	1	0.417025	0.870518	1	1	0.0112412	1	1	0.650363	1	1	0.0238545	0.281465	0.709756	0.116012	0.865874	0.0978984	1	0.06899	0.132668	0.337997	0.450076	1	0.813572	1	0.166667	1
272568	BA	0.0121199	1	0.329868	0.129888	0.0260778	0.0165538	1	1	0.0318266	0.0131832	0.0346188	0.0287159	0.0187759	0.072624	1	0.888937	0.0952848	0.842398	0.197996	1	1	0.510567	0.668963	1	1	1	0.007636	1	1	1	1	0.704118	0.0224745	1	1	0.17547	1	0.236863	1	0.668963	0.747808	1	0.447113	1	0.389312	1	0.379036	1
272620	BA	0.0148976	0.050368	0.0464929	0.259479	0.0313617	0.0203278	1	1	0.630904	0.84713	1	1	0.520611	0.851843	0.788889	1	0.242766	1	0.121186	1	1	0.674998	1	0.60329	1	0.879757	0.00817475	1	1	1	1	0.208512	0.0144478	0.495607	1	0.152961	1	1	1	0.350401	1	0.668963	0.520611	1	1	0.230561	0.656651	1
272621	BA	0.588592	0.808687	0.680957	0.643981	0.548273	1	0.643981	1	0.318809	0.485324	1	1	1	0.247466	0.530207	1	1	0.942969	1	1	0.686845	1	0.978209	1	1	0.753068	0.00987323	1	0.832876	0.813572	0.384311	0.778818	0.0192242	0.311074	1	0.0611003	1	0.080033	1	0.427855	1	1	1	1	0.960653	0.299649	0.637496	0.763473
272623	BA	0.960653	1	0.898062	1	0.588592	1	0.911652	1	0.140237	0.422559	1	0.411218	0.478122	0.294296	0.337997	1	0.480556	0.548273	1	1	1	1	1	1	1	0.530207	0.00943765	0.510567	1	1	0.788889	1	0.0128273	0.656651	1	0.0991455	1	0.0868913	0.55683	0.0585978	1	0.720868	1	1	0.692666	0.450076	0.204664	1
272626	BA	0.0111252	0.565115	0.154595	0.162307	0.0277778	0.016868	0.986944	1	0.102084	1	0.624196	1	1	0.213777	0.318201	1	0.30049	1	0.12565	1	1	1	0.902604	0.5	0.893506	0.808687	0.0109026	1	1	1	1	0.720868	0.015873	0.828083	0.851843	0.0912525	1	0.0851446	0.573155	0.0602954	1	0.218101	1	1	0.440994	0.643981	0.494492	1
272631	BA	0.0102457	1	0.296143	1	0.0291308	0.0186731	1	0.55683	0.154595	0.0602954	0.2	0.140004	0.0973937	0.226233	1	0.475653	0.263444	1	0.082435	1	1	1	1	1	1	1	0.00813762	0.747808	1	1	1	1	0.0132914	1	0.832876	0.0709101	1	0.146544	1	1	1	1	1	0.1663	1	0.742508	0.211808	1
272843	BA	0.692666	1	1	1	0.773736	1	1	1	0.580974	0.680957	0.60329	0.588592	0.698422	0.832876	1	0.610399	1	1	0.893506	0.656651	0.938525	1	0.920653	1	1	0.389312	0.00788309	1	1	0.668963	0.986944	0.244408	0.0241857	0.415121	0.510567	0.12625	1	1	1	0.312436	0.798842	1	0.350401	1	1	0.596025	0.42435	0.934072
272943	BA	0.00805364	0.194222	0.185256	0.152239	0.0173844	0.0113935	1	0.978209	0.0424852	0.0130545	0.0237185	0.0206573	0.0150356	0.1	1	1	0.0458213	1	0.0228469	0.565115	1	0.902604	1	1	1	1	0.00752328	1	1	0.788889	0.370512	0.610399	0.023592	0.720868	1	0.125	1	0.132124	1	0.413186	1	0.837647	1	1	1	0.510567	0.637496	0.934072
272944	BA	0.00689006	0.103546	0.0759075	0.0462919	0.0155858	0.00993467	1	1	0.031723	0.0104637	0.0307476	0.0222112	0.0152393	0.0817222	0.31442	1	0.0197243	0.704118	0.0265943	1	1	0.938525	0.818432	0.42435	1	1	0.0078125	1	1	0.842398	1	0.409216	1	0.565115	1	0.103546	1	0.674998	0.497816	0.674998	1	0.758289	0.960653	0.471879	0.986944	1	0.813572	1
272947	BA	0.00711137	0.137443	0.0889353	0.0622646	0.0148272	0.0106215	1	0.942969	0.0282588	0.0107093	0.0318149	0.0238743	0.015873	0.0760881	0.232029	1	0.0246185	1	0.0311171	1	1	1	1	1	1	1	0.00794369	1	1	1	1	1	1	1	1	0.13059	0.720868	1	1	0.451535	1	1	1	1	1	1	1	1
273068	BA	1	1	0.942969	1	0.902604	1	1	1	1	1	1	1	1	0.148782	0.637496	0.55683	1	1	0.907134	0.865874	0.763473	1	1	0.947403	0.426114	1	0.00989651	1	1	1	1	0.469314	0.0183635	0.427855	0.773736	0.0752785	1	0.10959	1	0.218101	1	0.643981	1	1	1	0.808687	0.496715	1
273119	BA	1	1	1	0.364335	1	1	1	0.763473	0.143707	1	0.929609	0.637496	1	0.167824	1	1	1	0.389312	1	1	1	0.879757	1	0.510567	1	1	0.0105841	1	1	1	1	0.465389	0.865874	1	1	1	1	1	1	1	1	1	1	1	1	1	1	1
273121	BA	0.42435	1	0.520611	0.630904	0.630904	0.617364	0.793879	1	0.0957515	0.0294476	0.0394821	0.0346574	0.0292085	1	1	1	0.282677	1	0.485324	0.311074	0.698422	0.686845	0.960653	1	1	1	0.00803872	1	1	0.565115	1	0.31941	0.0421959	1	0.55683	0.132668	1	0.459997	0.680957	1	0.934072	0.630904	1	0.686845	1	0.893506	0.680957	0.758289
278197	BA	0.474405	1	0.753068	0.973831	1	0.475653	0.596025	0.938525	0.137129	0.418898	0.548273	1	0.573155	0.22314	0.21076	0.457229	1	0.773736	0.726348	1	1	1	1	0.539412	1	1	0.00833621	1	1	1	1	0.326211	1	0.462716	1	0.398623	1	0.0817718	0.753068	0.346494	0.580974	0.753068	0.384311	1	0.0823949	0.270346	0.466708	1
279010	BA	0.0122214	1	0.211808	0.274856	0.0308764	0.018118	1	1	0.11043	0.0541462	0.0783113	0.0711713	0.0506464	0.203218	1	1	0.092133	1	0.105469	1	1	1	1	1	1	1	0.0103248	1	0.783869	1	1	0.510567	0.0149346	0.907134	1	0.0957515	0.692666	0.0738683	1	0.0443703	1	0.783869	0.630904	1	0.808687	0.332361	1	1
279238	BA	0.00775194	0.0221202	0.0283673	0.119944	0.0163008	0.011359	0.951828	1	0.0323771	0.0121199	0.0232782	0.021145	0.0141304	0.143707	1	0.956245	0.0242368	1	0.0209338	1	0.978209	1	0.686845	1	1	1	0.00797246	0.674998	1	1	0.995654	1	0.0236091	0.22848	0.520611	0.120467	1	0.139267	1	0.227379	1	0.788889	0.808687	1	1	0.206021	0.346494	1
279808	BA	0.0131045	1	1	0.243433	0.0334215	0.0204412	0.875145	1	0.148264	0.973831	0.656651	1	0.942969	0.188949	0.468016	1	0.184494	1	0.184879	1	1	1	1	1	1	1	0.00976146	1	1	1	0.573155	0.898062	0.0144811	1	0.686845	0.103546	1	0.100798	1	0.277619	1	0.354119	1	1	0.178506	0.332361	0.565115	0.813572
281090	BA	0.00958162	1	1	1	0.023473	0.0148896	1	0.942969	0.0741758	0.0477993	0.21076	0.12912	0.081294	0.413186	1	1	0.0518565	1	0.142588	1	0.596025	0.709756	1	1	1	1	0.0101832	1	0.637496	1	1	1	0.0138204	0.650363	0.73178	0.315707	0.842398	0.0731113	0.450076	0.0894418	0.215598	1	1	0.230561	1	0.596025	0.942969	1
283165	BA	0.0122707	1	0.497816	0.434588	0.0299702	0.017741	1	0.925136	0.0319297	1	1	1	1	0.0571147	1	1	1	1	0.60329	1	1	1	1	1	1	1	0.00756758	1	1	1	1	1	1	1	1	0.145221	1	0.686845	1	0.965053	1	1	1	1	1	1	1	1
283166	BA	0.0119411	1	0.617364	0.236454	0.0261372	0.0161892	1	1	0.0307991	1	1	1	1	0.0602954	1	1	1	1	0.285011	1	1	1	1	1	1	0.991302	0.00611423	1	0.643981	1	0.898062	0.580974	1	0.454409	1	0.104508	1	1	1	0.942969	1	1	1	1	0.715338	0.312436	1	0.709756
283942	BA	0.00883048	0.214704	0.0969951	0.0947612	0.0176069	0.0125276	1	1	0.580974	0.0225979	0.0316606	0.0253109	0.0222614	0.431265	0.478122	0.907134	0.0344227	0.938525	0.0616725	1	0.893506	0.783869	0.920653	0.624196	1	0.842398	0.00828924	1	1	0.698422	1	0.288307	0.0133407	0.656651	1	0.127326	1	0.396373	0.332361	0.212813	0.875145	0.588592	0.461363	1	0.965053	0.596025	0.637496	0.60329
288000	BA	0.00736804	0.0479527	0.0430893	0.0524508	0.0154193	0.0107763	0.5	1	0.0368971	0.0106194	0.0256203	0.0204692	0.0157678	0.0859234	0.413186	0.637496	0.0454545	1	0.0255913	1	1	1	1	0.610399	1	1	0.00845867	1	1	1	1	0.451535	0.0242503	0.520611	1	0.14975	0.898062	0.211808	1	0.510567	1	0.686845	1	0.773736	1	1	0.333333	1
288705	BA	0.0116657	0.471879	0.12034	0.161273	0.0255142	0.0168631	1	0.520611	0.0497178	0.0543214	0.163112	0.0936524	0.0710443	0.125	1	1	0.0678209	1	0.139008	1	0.60329	1	0.596025	0.951828	0.60329	0.650363	0.00828792	1	1	1	0.916158	0.222477	0.0157885	1	1	0.0795631	1	0.0692914	1	0.305276	0.573155	1	0.650363	0.478122	1	0.409216	0.287234	0.407177
289376	BA	1	1	1	1	1	1	1	1	0.09383	0.052206	0.0753255	0.0716404	0.0475992	0.288307	0.5	0.742508	1	1	0.870518	0.803778	0.48766	0.668963	1	1	0.5	1	0.00813975	1	1	1	0.680957	1	0.951828	0.484144	1	0.0625	0.884354	0.978209	0.720868	0.174787	0.902604	0.510567	1	1	1	1	0.268727	0.778818
290315	BA	0.0923881	0.0509689	0.0547656	0.898062	0.331375	0.320006	1	0.832876	0.42435	0.0316435	0.0608136	0.0555556	0.0377622	0.233427	0.643981	0.726348	1	1	1	0.888937	1	0.84713	1	1	1	0.763473	0.00704618	0.73178	0.680957	1	0.986944	0.370512	0.0145691	1	1	0.12565	1	1	1	0.617364	0.402984	0.510567	0.768622	1	1	0.698422	0.539412	1
290318	BA	0.747808	0.0626621	0.0750306	1	1	1	1	1	0.0728797	0.0353123	0.092133	0.0745144	0.0529491	0.195344	1	1	0.925136	1	0.396373	1	0.376283	0.856538	0.637496	1	1	0.842398	0.00696954	0.617364	0.367479	1	1	0.747808	0.0145839	1	0.580974	0.173324	1	1	0.686845	1	0.520611	1	1	0.417025	1	1	1	1
290338	BA	0.013742	1	0.197216	0.237266	0.0290226	0.0177589	1	0.803778	0.548273	0.0177977	0.0456912	0.0376384	0.0290527	0.783869	0.737166	1	0.234323	1	0.121627	0.637496	0.856538	1	1	0.995654	1	0.596025	0.00812106	1	0.747808	1	1	0.230561	0.0136815	1	0.837647	0.159551	1	1	0.753068	0.580974	0.875145	0.617364	0.530207	1	1	1	0.747808	0.911652
290339	BA	0.0125597	1	0.199472	0.217294	0.0264764	0.0167379	1	0.60329	0.415121	0.630904	1	1	0.565115	0.643981	0.662849	1	0.235194	1	0.147148	1	0.870518	1	1	0.588592	0.5	0.709756	0.00767454	0.737166	1	1	1	0.229015	0.0126865	1	0.778818	0.119077	1	0.133663	0.396373	0.0769231	1	1	0.798842	0.60329	1	0.409216	0.720868	1
290340	BA	0.0116744	0.465389	0.140688	0.165139	0.0264764	0.0169259	0.875145	1	0.056276	0.0516882	0.118599	0.0841322	0.0561928	0.12912	1	1	0.0631955	1	0.124653	1	1	1	1	0.916158	0.715338	1	0.00857743	1	1	1	1	0.870518	0.0163008	0.510567	1	0.101483	1	0.0853152	1	0.06436	0.243101	0.861215	1	1	1	0.530207	0.486496	0.768622
290397	BA	0.0117351	0.960653	0.302936	0.114031	0.0244582	0.0164556	1	1	0.0718349	0.0566329	0.0978984	0.0589671	0.0480217	0.209663	1	1	0.098414	1	0.229015	0.530207	0.451535	1	0.55683	1	1	1	0.00965543	1	1	1	1	0.768622	0.0129863	0.31634	0.960653	0.157071	1	0.0639457	0.758289	0.0833333	1	0.828083	0.803778	0.565115	1	0.520611	0.55683	0.493371
290398	BA	0.0128393	0.580974	0.126806	0.14772	0.0273577	0.0162872	1	1	0.715338	1	1	0.925136	0.98258	1	1	0.432937	0.121519	1	0.153307	1	0.445608	1	1	1	1	0.496715	0.00766819	0.191236	1	0.798842	1	0.346494	0.0223607	0.938525	1	0.142122	1	0.316967	0.520611	0.643981	1	1	0.520611	1	1	0.763473	1	1
290399	BA	0.011597	0.5	0.149277	0.154286	0.0281147	0.0175356	1	1	0.0589671	0.0499444	0.111003	0.0786086	0.056276	0.129888	1	1	0.0650765	1	0.141328	1	0.704118	1	0.902604	1	1	0.469314	0.0109102	1	1	1	1	0.596025	0.0164046	0.662849	1	0.10262	0.698422	0.0876506	1	0.0609424	0.34237	1	0.753068	1	1	1	0.273405	1
290400	BA	0.0086397	0.152961	0.159754	0.162796	0.0166667	0.0121157	1	1	0.0411205	0.0150866	0.0277273	0.0219739	0.0169611	0.141014	1	1	0.0298173	1	0.0380213	0.951828	1	1	0.530207	0.413186	1	1	0.00783989	1	1	1	1	0.680957	0.0234824	0.783869	1	0.144492	1	0.101153	0.405101	0.793879	1	1	0.422559	0.773736	0.617364	0.445608	1	1
290402	BA	1	0.0590988	0.0551369	1	0.778818	1	1	1	0.197996	0.489966	1	1	1	0.189251	0.715338	1	1	1	0.842398	0.856538	0.823269	1	1	1	1	0.737166	0.0105351	1	1	1	1	0.580974	0.016108	1	1	0.0969951	1	0.143707	1	0.0608136	0.637496	0.783869	0.938525	1	0.969446	1	0.159954	1
290434	BA	0.580974	1	0.680957	0.715338	0.823269	0.650363	0.361069	0.938525	0.301317	0.763473	0.650363	0.978209	0.407177	0.865874	0.643981	0.98258	1	1	1	1	1	0.650363	0.617364	1	1	1	0.00851001	0.668963	1	1	1	0.498911	0.5	0.223788	1	0.137129	0.630904	0.476892	0.431265	1	1	0.720868	1	1	0.296143	1	0.588592	1
290512	BA	0.370512	0.0397919	0.0464304	0.934072	0.293347	0.293347	0.323466	1	0.0801187	0.0320362	0.0617776	0.0568115	0.0390042	0.22314	1	1	1	1	0.698422	0.818432	1	0.548273	0.726348	1	1	0.888937	0.00784733	1	1	1	1	0.793879	0.0496309	0.893506	1	0.123985	1	1	1	1	0.986944	0.573155	0.25733	0.492243	1	1	0.674998	0.539412
290633	BA	0.0116984	0.39172	0.208512	0.181533	0.0278098	0.0166984	1	0.991302	0.0326586	0.0138125	0.0323771	0.040647	0.0186619	0.0764776	1	1	0.142496	1	0.126806	0.478122	1	1	1	1	1	0.548273	0.00784173	0.692666	1	1	1	0.350401	0.0216632	0.259479	0.471879	0.221796	1	1	0.656651	0.23604	1	0.437829	0.376283	1	1	0.268727	0.726348	1
291112	BA	0.0129521	1	0.238446	0.398623	0.0294476	0.0180476	1	1	0.330374	1	1	1	1	0.573155	0.464058	1	0.346494	1	0.170827	1	1	0.758289	1	1	0.674998	0.498911	0.0076117	1	1	1	1	0.294296	0.0134262	1	1	0.12625	1	1	1	0.267042	1	1	1	0.803778	1	0.292379	0.496715	1
291331	BA	0.00806967	0.163871	0.0882776	0.0763539	0.0174222	0.0121622	0.965053	1	0.332361	0.0203563	0.0307611	0.0216691	0.019034	0.610399	1	0.893506	0.0306208	1	0.0604126	1	1	1	1	0.674998	1	1	0.00791472	0.753068	1	1	0.580974	0.793879	0.0141445	0.84713	1	0.11369	1	0.255049	1	0.680957	1	0.610399	1	0.763473	0.965053	0.357669	0.484144	1
292414	BA	0.00831248	0.17547	0.161627	0.153307	0.0179537	0.0121199	1	1	0.0394375	0.0127499	0.0256234	0.0199478	0.0143329	0.130246	1	1	0.0549637	1	0.0283278	1	0.884354	1	0.60329	1	1	0.875145	0.00748587	1	1	1	1	0.680957	0.0181245	1	0.624196	0.154595	1	0.870518	0.856538	0.55683	1	1	1	0.783869	0.783869	0.420742	1	1
292415	BA	0.00843919	0.230561	0.13059	0.0932727	0.0175037	0.0120047	1	1	0.311074	0.0203723	0.0267546	0.020688	0.019273	0.313105	1	1	0.0325259	1	0.0490246	1	1	1	1	1	1	0.692666	0.00808553	1	0.837647	0.916158	1	0.427855	0.0213814	1	0.465389	0.12565	0.624196	0.103952	1	0.176754	1	1	1	1	1	1	0.346494	1
292459	BA	0.0101929	0.0470718	0.0454545	0.152239	0.0229254	0.0142591	1	0.624196	0.432937	0.0477131	0.0541831	0.048205	0.0442771	0.60329	1	0.898062	0.0847754	1	0.0799448	0.808687	0.650363	1	1	1	1	1	0.0103647	1	1	1	1	0.588592	0.018208	0.332361	1	0.0758318	0.978209	0.0746383	0.530207	0.0561928	1	0.753068	0.911652	0.73178	1	1	0.0761908	1
293613	BA	0.00702462	0.104329	0.0779793	0.0544765	0.0146025	0.00947104	1	1	0.0349625	0.00929639	0.0265687	0.0225395	0.0137594	0.0757931	0.267042	0.709756	0.0202647	1	0.0235861	1	1	1	1	1	0.726348	0.469314	0.00724346	0.573155	0.956245	1	0.965053	0.389312	0.398623	0.466708	1	0.0822291	1	0.471879	1	0.674998	1	0.742508	0.530207	1	1	0.929609	1	1
293614	BA	0.00688702	0.0961729	0.0743843	0.0501037	0.0154661	0.00953981	0.55683	1	0.0301136	0.0101983	0.0265687	0.0220274	0.014958	0.0793521	0.217294	1	0.02091	0.692666	0.02418	1	1	1	1	1	0.768622	1	0.00733207	1	1	1	1	0.192283	0.692666	0.274856	1	0.0874753	0.271903	1	0.643981	1	0.942969	0.902604	0.656651	0.468016	1	1	0.422559	0.991302
293826	BA	1	0.0613128	0.0707676	1	1	0.960653	1	0.98258	0.255049	0.610399	0.916158	0.875145	0.55683	0.14772	0.837647	1	1	1	1	1	0.861215	0.823269	1	0.938525	1	1	0.0101787	1	1	1	1	1	0.0153271	0.379036	0.469314	0.0868913	0.965053	0.0983527	0.973831	0.038579	1	0.411218	1	1	1	0.461363	0.468016	1
296591	BA	0.00899793	0.0384218	0.0409303	0.0932727	0.0190636	0.0129588	0.893506	1	0.624196	0.0222614	0.0288193	0.027085	0.0215258	1	0.510567	1	0.0418654	1	0.0499891	1	1	0.656651	0.709756	0.548273	1	0.698422	0.00865629	1	1	1	1	0.662849	0.0127133	0.686845	1	0.109861	1	0.089054	1	1	0.808687	0.929609	0.493371	1	1	1	0.753068	1
297246	BA	0.00920486	0.181065	0.116012	0.0881307	0.0192028	0.0131343	1	1	0.139138	0.0225004	0.0368341	0.0317373	0.0237289	0.252614	0.851843	1	0.0310873	1	0.0554727	1	1	1	0.758289	1	0.411218	0.893506	0.00787263	1	1	1	1	0.350401	0.0135457	0.925136	1	0.0965573	1	0.177943	0.773736	0.0470375	0.396373	0.301317	0.325671	0.596025	0.379036	0.737166	0.596025	0.737166
298386	BA	0.00999191	0.0462919	0.047105	0.117331	0.0203851	0.0141445	1	1	0.60329	0.0237753	0.0330886	0.0291536	0.0231976	0.573155	0.510567	1	0.0388429	0.650363	0.0677069	0.942969	1	1	1	1	0.698422	0.510567	0.00831894	1	1	1	1	0.444087	0.0185888	0.331375	0.842398	0.137748	1	0.120078	0.637496	0.0718349	0.911652	0.243101	0.960653	0.439421	1	0.888937	1	1
299768	BA	0.461363	1	0.596025	1	0.510567	0.475653	1	1	0.198562	0.454409	0.473147	1	1	0.893506	0.333333	0.737166	1	1	0.474405	1	1	1	1	1	1	0.902604	0.00925926	1	1	1	1	1	0.0149877	0.588592	0.662849	0.0979661	0.991302	0.103104	1	0.0529491	1	1	0.662849	0.704118	0.439421	1	0.18984	1
300267	BA	0.354119	0.0737853	0.0642317	0.704118	0.668963	0.548273	1	0.426114	0.454409	0.698422	1	0.916158	1	0.520611	0.479344	1	0.455826	1	1	1	1	1	1	1	0.530207	0.444087	0.007066	1	1	1	1	0.265284	0.0190962	0.720868	0.630904	0.150205	1	0.452979	1	0.494492	0.475653	0.400826	1	0.442549	1	0.704118	0.643981	1
300269	BA	0.0126865	0.0434188	0.0511022	0.174787	0.0269484	0.0172849	1	0.455826	0.510567	0.773736	0.758289	1	1	0.60329	0.624196	1	0.227935	1	0.12912	1	1	1	1	1	0.788889	0.539412	0.00779254	1	1	1	1	0.321181	0.0188664	1	0.884354	0.140578	1	0.493371	1	0.213777	0.704118	0.386843	1	0.442549	1	0.469314	0.793879	1
306263	BA	0.131237	1	0.420742	0.643981	1	0.530207	1	1	0.0912525	0.0291229	0.045186	0.0410051	0.0317778	0.233427	0.643981	1	1	0.295228	0.837647	1	1	0.978209	0.726348	0.548273	0.742508	1	0.00921465	1	1	0.803778	1	0.465389	0.0282672	0.704118	1	0.131543	1	0.778818	1	0.295228	1	1	0.911652	1	1	0.668963	0.617364	1
306537	BA	0.0114669	0.45862	0.218884	1	0.0251282	0.0157459	1	0.942969	0.0755483	0.0616994	0.194452	0.131839	0.0991973	0.468016	1	1	0.101483	1	0.0745144	1	1	1	0.818432	1	1	1	0.0107334	1	0.384311	1	1	0.364335	0.0144162	0.496715	1	0.0787465	1	0.0757931	1	0.0865588	1	0.539412	0.793879	0.221098	1	0.942969	0.361069	1
309798	BA	1	1	1	1	1	0.818432	1	1	0.698422	0.865874	1	0.497816	0.650363	0.252614	1	1	1	1	1	1	0.865874	1	0.376283	1	1	0.692666	0.00916524	0.947403	1	1	1	0.370512	0.0612449	0.73178	0.793879	0.0793521	0.916158	1	1	1	0.720868	0.539412	0.758289	0.426114	1	0.440994	0.398623	0.624196
309799	BA	0.842398	0.737166	0.973831	0.520611	1	1	1	1	1	0.98258	0.753068	0.427855	0.530207	0.461363	0.364335	1	1	0.773736	0.588592	0.370512	1	1	1	0.55683	0.317587	1	0.00980265	0.875145	1	1	1	0.580974	0.565115	0.361069	0.596025	0.0723384	0.396373	0.0748137	1	0.98258	1	1	0.851843	0.346494	1	0.960653	0.379036	1
309801	BA	0.0105706	0.698422	0.182865	0.178506	0.0218823	0.0147148	1	1	0.182432	0.333333	0.920653	0.370512	0.436218	0.232029	1	0.668963	0.0951598	1	0.0779793	1	1	0.758289	0.823269	1	1	1	0.00697078	1	0.861215	1	0.916158	0.758289	0.0169999	0.429571	0.747808	0.434588	1	0.0668511	0.580974	0.376283	0.773736	1	1	0.668963	1	1	0.686845	1
309803	BA	0.539412	0.55683	0.808687	0.960653	0.565115	0.445608	0.788889	1	0.837647	0.747808	0.539412	1	0.630904	0.131543	1	1	0.753068	0.337997	1	1	1	1	1	1	1	0.464058	0.00905536	1	1	1	1	0.447113	0.0265551	0.778818	0.888937	0.0572458	0.668963	1	0.548273	0.119524	1	0.548273	0.875145	1	1	0.747808	0.394073	1
309807	BA	0.0109753	1	0.310381	0.14975	0.0286647	0.0175683	1	1	0.0819628	0.656651	1	0.431265	0.596025	0.222477	1	1	0.0976169	1	0.126806	1	1	0.902604	1	1	1	0.656651	0.00848277	1	1	1	1	0.278938	0.014565	0.773736	1	0.114031	0.580974	0.110549	1	0.289358	1	0.263444	0.5	1	0.624196	1	1	1
311402	BA	0.00832302	0.0432102	0.0545338	0.117528	0.0176559	0.0113152	0.686845	0.674998	0.0380213	0.0134704	0.0269318	0.0235168	0.0154394	0.0870967	1	1	0.0271563	0.747808	0.0304656	0.978209	1	1	1	1	1	0.55683	0.00818948	1	0.823269	0.925136	1	0.573155	0.0219203	1	1	0.0900708	1	0.177359	0.610399	0.291392	0.662849	1	1	1	0.373444	1	0.520611	1
311403	BA	0.00810314	0.0431149	0.0380697	0.135173	0.017589	0.0120301	1	1	0.0425376	0.014723	0.0281392	0.0223719	0.0164805	0.0905325	1	0.788889	0.0295107	0.656651	0.0311503	1	0.798842	1	1	1	1	0.898062	0.00755949	1	1	1	0.969446	1	0.0217391	0.55683	0.313105	0.112097	1	0.828083	1	0.295228	1	1	1	0.680957	1	0.498911	0.969446	0.870518
311424	BA	0.38171	1	1	1	1	0.439421	0.947403	0.938525	0.496715	0.418898	1	1	1	0.150205	1	1	0.884354	1	1	1	1	1	0.60329	1	1	1	0.00746904	0.510567	0.510567	1	1	1	0.31442	0.686845	1	0.0838869	1	1	0.573155	1	0.596025	1	1	1	1	1	1	1
312153	BA	0.00884068	0.143707	0.0899806	0.0843606	0.0168606	0.0115632	1	1	0.167824	0.0240914	0.034532	0.0289783	0.0242632	0.793879	1	0.698422	0.0349183	0.832876	0.0436947	1	1	1	1	1	1	0.773736	0.00763175	0.680957	1	1	1	0.346494	0.021836	0.851843	0.643981	0.107996	0.530207	0.112945	1	1	1	0.763473	1	0.548273	1	0.466708	0.588592	1
312309	BA	0.0798538	1	1	1	0.548273	0.273405	1	1	0.610399	0.0219993	0.0330022	0.0289412	0.0229157	0.662849	1	1	1	0.986944	0.704118	1	1	1	1	0.758289	1	1	0.00829512	0.596025	1	1	1	0.218101	0.0198241	0.674998	0.763473	0.121627	0.573155	0.148264	1	0.277619	0.668963	0.159551	1	0.674998	0.434588	0.34237	0.879757	1
313596	BA	0.0201532	1	1	1	0.0328343	0.0412072	1	1	0.08875	1	0.630904	0.902604	1	0.451535	1	1	0.370512	0.753068	0.212813	0.55683	1	1	1	0.698422	0.726348	0.394073	0.0084445	0.715338	1	1	1	0.409216	0.0144628	0.185986	0.686845	0.126806	0.938525	1	0.726348	0.565115	1	0.34237	1	0.431265	1	0.376283	0.720868	1
314225	BA	0.0073914	0.114956	0.118762	0.12625	0.0150866	0.0104637	0.991302	1	0.0342995	0.0114901	0.0227061	0.0208678	0.0146226	0.136291	1	0.346494	0.0253366	0.650363	0.0393562	1	1	0.803778	0.965053	0.73178	1	1	0.00757576	1	1	0.965053	1	1	0.0232362	0.479344	1	0.0905325	0.991302	0.219643	0.934072	0.440994	1	0.828083	0.361069	0.798842	1	0.364335	0.865874	1
314275	BA	0.00902561	0.0482596	0.045288	0.102359	0.019793	0.0126765	1	1	0.376283	0.0213283	0.0314229	0.0294804	0.021836	0.530207	0.715338	0.898062	0.036882	1	0.0744502	1	1	1	0.803778	1	1	0.951828	0.00838091	0.630904	1	1	0.426114	0.400826	0.0845744	0.337997	1	0.124509	0.692666	0.117528	0.398623	0.214704	1	0.934072	0.439421	0.630904	0.851843	1	0.698422	1
314315	BA	0.444087	0.520611	0.55683	1	0.907134	1	0.452979	1	0.154286	0.893506	0.832876	0.737166	0.34237	0.34237	0.709756	1	0.656651	1	0.565115	1	0.656651	1	0.920653	1	1	1	0.00902561	1	0.803778	1	0.55683	0.471879	0.698422	0.386843	0.656651	0.0843606	0.400826	0.0985934	0.674998	0.316967	0.742508	1	1	0.893506	1	0.285011	1	1
314723	BA	0.965053	1	1	1	1	1	0.865874	1	1	1	1	1	0.510567	0.409216	0.157318	1	1	0.778818	1	1	1	1	1	1	1	1	0.00797725	0.753068	1	1	0.942969	1	1	1	1	0.171706	1	1	1	1	1	1	1	1	1	1	1	1
314724	BA	1	1	1	1	1	1	0.808687	0.692666	1	1	1	0.484144	0.778818	0.680957	0.19556	0.884354	1	0.617364	1	1	1	1	1	1	1	1	0.00801788	0.753068	0.715338	1	1	0.160344	1	0.726348	1	0.163267	1	1	1	0.643981	1	1	1	1	1	0.758289	1	1
315456	BA	0.00693575	0.131237	0.083303	0.0507641	0.0151024	0.0100041	0.742508	1	0.0300873	0.0103517	0.0274112	0.0258935	0.0163923	0.0771688	0.267042	0.698422	0.0204557	0.376283	0.0237608	1	1	1	1	0.668963	1	0.624196	0.00844283	1	1	1	1	0.274856	0.788889	0.465389	1	0.0884875	1	0.686845	0.520611	0.498911	1	0.60329	1	1	1	0.617364	0.494492	1
315730	BA	0.0123326	1	0.197016	0.293347	0.029961	0.0180323	0.842398	0.778818	0.239208	0.0648013	0.0851446	0.0788782	0.057857	0.227935	0.400826	0.447113	0.129888	1	0.105168	1	1	1	1	1	1	0.902604	0.0101361	1	1	1	1	0.278938	0.0145094	0.346494	0.439421	0.10262	1	0.104329	0.818432	0.0598839	0.455826	0.431265	0.417025	0.459997	0.409216	0.19761	0.361069	1
315750	BA	0.0125597	1	0.181989	0.174073	0.0292991	0.0170156	1	1	0.116705	0.0550041	0.0766815	0.0629483	0.0523344	0.17547	1	1	0.100798	1	0.11369	1	1	0.828083	0.842398	1	1	1	0.00968719	0.823269	1	1	1	0.861215	0.0145358	0.668963	0.709756	0.105891	1	0.0790041	0.643981	0.060625	1	1	1	1	1	0.548273	1	1
316067	BA	0.168896	0.0353235	0.0344776	0.394073	0.637496	0.674998	1	1	0.0753715	0.0518787	0.0763539	0.0614719	0.0487927	0.147148	1	1	0.851843	0.692666	0.617364	1	1	1	1	1	0.573155	0.902604	0.00777007	1	1	1	1	0.30049	0.0165598	0.580974	1	0.0660121	0.474405	1	0.510567	0.803778	0.715338	1	0.674998	1	1	1	0.223788	1
316274	BA	0.0117068	0.0172649	0.0156681	1	0.0259953	0.0164556	1	0.888937	0.25733	0.0423374	0.0699671	0.0535396	0.0492586	0.171706	0.252614	1	0.109377	1	0.167824	1	1	1	1	0.686845	0.938525	1	0.00788987	1	1	1	1	0.450076	0.0141673	1	1	0.291392	1	0.0930689	1	0.0589671	1	0.38171	1	0.865874	1	0.60329	0.580974	1
316275	BA	0.0871952	0.0574418	0.0493592	0.451535	0.588592	0.226233	1	1	0.548273	0.022711	0.0307991	0.0277114	0.0224813	0.469314	0.432937	1	0.286135	1	0.152961	1	1	1	1	0.686845	0.902604	1	0.00830932	1	1	1	1	0.17547	0.0191437	0.337997	0.698422	0.130246	1	0.13092	0.861215	0.0525051	0.573155	0.452979	1	1	1	0.469314	0.942969	1
317025	BA	0.0856327	0.580974	0.773736	0.565115	0.357669	0.565115	1	0.893506	0.21646	0.0228949	0.0318913	0.0274396	0.0214035	0.409216	1	0.956245	1	1	0.346494	1	0.929609	1	1	1	1	1	0.00861971	1	0.588592	1	0.656651	0.212813	0.0177772	0.437829	1	0.114663	0.773736	0.197216	0.60329	0.474405	0.662849	1	1	1	0.315707	1	0.455826	1
317655	BA	0.0068801	0.0963693	0.0979661	0.112536	0.014971	0.0103029	1	1	0.0343483	0.0119707	0.0224453	0.0199524	0.0124011	0.133895	1	1	0.0276185	1	0.0368971	1	1	1	1	1	1	1	0.00780343	1	1	1	1	0.662849	0.0249362	0.484144	1	0.167824	1	0.788889	1	1	1	0.485324	1	0.610399	1	0.73178	0.308969	0.726348
318161	BA	0.00933174	0.234762	0.13059	0.12625	0.0194142	0.0132648	1	1	0.429571	0.0223607	0.0314767	0.0274741	0.0199307	1	0.925136	1	0.0338009	0.457229	0.0724854	0.668963	0.753068	1	0.630904	0.440994	1	0.828083	0.00841369	1	1	0.920653	1	0.301317	0.016175	0.662849	1	0.11692	0.686845	0.243101	1	0.048205	0.337997	0.656651	0.530207	1	0.462716	1	0.333333	1
318167	BA	0.00894024	0.0596319	0.0528518	0.119229	0.0201927	0.0128944	0.668963	1	0.137597	0.0224291	0.0338196	0.0289898	0.0203633	0.207301	0.510567	1	0.0356047	0.668963	0.0654279	1	1	0.888937	1	0.548273	0.758289	0.991302	0.00776873	0.742508	0.60329	1	1	0.386843	0.0165811	0.332849	1	0.138043	1	0.109795	0.520611	0.0559095	0.617364	0.274856	0.773736	0.617364	0.656651	0.389312	0.510567	1
318586	BA	0.00840896	0.0451493	0.0552908	0.188643	0.0195257	0.0125965	1	0.995654	0.0456187	0.0128626	0.0250259	0.0184676	0.0141881	0.121519	1	1	0.0294804	1	0.0272322	1	0.686845	1	1	0.420742	1	1	0.00796273	1	1	0.813572	0.742508	0.5	0.0185888	0.916158	1	0.203218	1	0.133663	0.434588	0.184101	0.865874	1	1	0.726348	0.737166	1	0.925136	1
319224	BA	0.00928322	0.0621026	0.0602954	0.108438	0.0191667	0.0127518	0.680957	1	0.637496	0.022803	0.0313934	0.0267619	0.0215139	1	0.181989	1	0.0352774	0.454409	0.0665269	1	1	1	0.842398	0.379036	1	1	0.00799549	1	1	1	1	0.692666	0.0160872	1	0.452979	0.145221	0.55683	0.630904	0.832876	0.0488856	0.437829	0.333333	0.726348	0.643981	1	0.415121	0.432937	1
319225	BA	0.662849	0.108848	0.0756324	1	0.588592	0.530207	0.715338	1	0.0718349	0.0317905	0.0930689	0.0773945	0.0524646	0.225038	1	0.674998	0.842398	1	0.686845	1	0.610399	0.837647	0.916158	1	1	1	0.00708733	0.565115	1	1	0.496715	0.539412	0.0156078	1	1	0.154595	0.973831	1	0.662849	0.0565005	0.60329	1	0.788889	1	1	1	0.436218	0.610399
319795	BA	0.0123457	0.539412	0.141225	0.105754	0.0248388	0.0170591	1	1	0.346494	0.0625	0.206021	0.25733	0.0936524	0.445608	1	1	0.0899806	1	0.0794595	0.737166	1	1	1	1	1	1	0.00805193	0.763473	1	1	1	0.373444	0.0170955	1	0.617364	0.109081	0.898062	0.123828	1	0.0523344	1	1	0.580974	1	1	0.530207	0.60329	1
321314	BA	0.0135603	0.662849	0.208512	0.220381	0.0269098	0.0168386	0.394073	0.668963	0.624196	0.879757	1	1	0.680957	0.737166	1	1	0.273405	1	0.133663	1	1	0.45862	1	1	1	0.720868	0.00818985	1	0.861215	1	1	0.243761	0.0193427	1	1	0.145221	0.907134	1	1	0.520611	0.493371	0.282677	0.960653	0.488816	0.668963	0.720868	1	1
321327	BA	0.00984232	0.662849	0.417025	0.106528	0.0193507	0.0138448	1	1	0.221796	0.0354426	0.0519432	0.0405873	0.0324108	0.20167	1	1	0.123985	1	0.0483116	1	1	1	1	0.488816	0.530207	1	0.0070178	1	1	1	1	0.396373	1	0.496715	1	0.0948983	1	0.098414	1	0.402984	0.588592	0.920653	1	0.16214	0.737166	0.98258	0.39172	1
322098	BA	1	1	1	1	0.386843	1	1	1	1	1	1	0.357669	0.934072	1	0.813572	1	1	0.84713	0.991302	1	1	0.773736	1	0.674998	1	1	0.00943765	0.832876	1	0.60329	1	1	1	0.698422	0.55683	1	1	1	0.643981	1	1	0.907134	1	1	1	1	0.259479	0.704118
322710	BA	0.00915687	0.0450153	0.0400663	0.101153	0.0195257	0.0137064	1	1	0.20167	0.0218486	0.0305612	0.0254765	0.0196238	0.259479	1	1	0.0350941	1	0.0551187	1	1	0.637496	1	1	1	1	0.00828194	1	1	1	0.680957	0.332361	0.0199893	0.494492	0.337997	0.112097	0.596025	0.17547	0.447113	0.0529491	0.698422	0.270346	0.39172	1	0.357669	0.364335	0.510567	1
323097	BA	0.00704791	0.0542191	0.0449244	0.0596319	0.0151851	0.0101295	1	1	0.0328208	0.0096539	0.0261426	0.0197813	0.0139661	0.0777976	0.565115	0.692666	0.0484537	1	0.0268212	1	1	1	1	1	0.934072	0.674998	0.00830725	1	1	1	1	1	0.0174348	1	1	0.167824	1	1	1	0.0461302	1	0.208512	1	1	1	0.25	0.38171	0.793879
323098	BA	0.00693951	0.21076	0.112945	0.0650765	0.0152434	0.0103137	1	1	0.0319204	0.00946083	0.0217371	0.0182196	0.0132139	0.0765374	1	0.479344	0.0416039	0.942969	0.0234425	1	0.856538	1	0.84713	1	1	0.55683	0.00794369	1	1	1	1	0.773736	0.0167074	1	1	0.170827	1	0.726348	1	0.192283	1	1	1	0.888937	1	0.302133	0.193755	1
323261	BA	0.00862917	0.197996	0.0892805	0.0934669	0.0177311	0.0119048	0.837647	0.856538	0.239953	0.0222067	0.0319478	0.0255553	0.0203633	0.965053	1	1	0.028204	1	0.0539444	1	0.888937	1	0.510567	1	0.588592	0.951828	0.00795262	1	0.530207	1	1	0.25733	0.0180647	0.539412	0.828083	0.0990931	0.510567	1	0.396373	0.0815685	1	1	1	0.317587	1	1	0.573155	0.902604
323848	BA	0.00875704	0.25	0.12912	0.106989	0.0181955	0.0125597	1	0.720868	0.120954	0.0227863	0.0284603	0.0241147	0.0195707	0.304507	1	1	0.0303759	1	0.0593335	1	1	0.624196	0.942969	1	1	0.496715	0.00790371	0.98258	1	0.851843	1	0.304507	0.0210829	0.354119	0.588592	0.0832724	0.482956	1	0.617364	0.818432	1	1	1	1	1	1	0.169893	1
323850	BA	0.00912929	0.191236	0.121298	0.104848	0.0190227	0.0122295	0.837647	1	0.445608	0.0233351	0.0304378	0.0266063	0.0215978	0.986944	0.400826	1	0.0346934	0.715338	0.0695567	1	1	0.588592	1	0.580974	1	0.698422	0.00816076	1	1	1	0.898062	0.409216	0.0158527	0.55683	0.916158	0.146544	1	0.742508	1	0.0675864	0.84713	0.580974	0.333333	0.768622	0.808687	0.252614	0.370512	1
324057	BA	0.0120888	1	0.158921	0.177359	0.027866	0.0166887	1	1	1	0.056276	0.0784638	0.0687151	0.0461732	0.213777	0.25733	0.813572	0.110247	1	0.114663	0.778818	1	1	1	0.778818	1	1	0.00985527	1	1	1	1	0.656651	0.0135646	0.573155	0.668963	0.103104	1	0.0876506	1	0.0728797	1	0.370512	0.462716	0.548273	1	1	0.893506	0.902604
324602	BA	0.0134572	0.0792406	0.0843606	0.147148	0.0279362	0.0186065	1	1	0.432937	0.270346	0.230561	0.21076	0.25733	0.135173	1	1	0.110549	1	0.286135	1	1	1	1	1	1	0.870518	0.00756792	1	0.588592	1	1	0.466708	0.0218604	0.22848	1	0.0534789	1	0.0825907	0.290386	0.195124	0.183699	0.656651	0.973831	1	0.73178	0.48176	0.643981	1
324831	BA	0.686845	0.808687	1	0.793879	0.55683	0.818432	1	1	0.291392	0.55683	0.450076	1	0.429571	0.23562	0.357669	1	0.60329	1	0.813572	1	1	1	1	1	0.742508	0.84713	0.00956728	1	1	1	1	0.461363	0.39172	0.451535	1	0.0659581	0.995654	0.0941638	1	0.0940002	1	0.493371	0.737166	0.520611	0.643981	0.417025	0.737166	0.875145
324925	BA	0.0814067	0.0535975	0.0491709	1	0.808687	0.60329	0.31941	1	0.0892805	0.0331042	0.0621237	0.0589671	0.0388055	0.198375	0.763473	1	0.898062	1	0.429571	0.98258	1	1	0.84713	0.573155	0.720868	1	0.00723105	1	1	0.837647	1	0.431265	0.0133945	1	1	0.131839	1	0.0767644	1	0.0636082	0.565115	0.747808	0.60329	1	0.818432	0.893506	0.637496	1
325240	BA	0.009103	0.044481	0.0365273	0.12141	0.0199455	0.013241	1	1	0.289358	0.0220569	0.0338196	0.0269865	0.0218486	1	1	1	0.0333333	1	0.0668511	0.704118	1	0.715338	0.588592	0.596025	0.747808	1	0.0077044	1	1	1	1	0.411218	0.0163433	0.929609	0.643981	0.161627	1	0.14975	0.726348	0.048205	0.488816	0.24139	0.394073	0.610399	0.530207	0.337997	0.420742	1
326297	BA	0.00917394	0.230561	0.117718	0.104508	0.0191594	0.0131651	0.407177	1	0.379036	0.0219288	0.0294476	0.0267153	0.0217766	1	0.539412	1	0.037146	1	0.0714286	0.686845	1	1	1	1	0.427855	0.828083	0.00768658	1	1	0.656651	1	0.573155	0.0151495	0.482956	0.610399	0.17547	1	0.709756	1	0.326211	0.617364	0.520611	0.333333	1	1	0.580974	0.539412	0.888937
326298	BA	0.0918606	0.411218	0.907134	0.650363	1	1	0.630904	0.726348	0.119077	0.0311503	0.0409103	0.0464622	0.0350596	0.221796	0.565115	0.803778	0.470602	0.763473	0.888937	1	1	1	0.942969	1	1	1	0.00866878	1	1	1	0.753068	0.763473	0.0505156	0.277619	0.573155	0.152961	0.837647	1	1	0.245665	1	0.720868	1	0.920653	0.610399	0.73178	1	1
326423	BA	0.0121423	1	0.166667	0.195987	0.0283207	0.0171973	1	1	0.114031	0.0523793	0.0760881	0.0714286	0.0521001	0.182865	0.624196	1	0.124363	1	0.0985934	1	1	1	0.480556	0.951828	0.793879	1	0.0104167	1	1	1	0.462716	0.455826	0.0154193	0.376283	0.510567	0.10262	1	0.0769231	1	0.0576476	0.865874	1	0.474405	0.861215	1	0.674998	0.520611	1
326424	BA	0.010447	0.357669	0.13092	0.182865	0.0245281	0.0161107	1	1	0.0580412	0.0695061	0.129888	0.10262	0.0759446	0.206021	0.12034	1	0.0809927	1	0.103753	1	1	0.888937	1	1	1	1	0.0120292	1	0.674998	1	0.773736	0.837647	0.0141195	1	0.742508	0.140578	1	0.0832416	1	0.252614	0.140121	1	1	1	0.783869	0.813572	0.273405	0.823269
326427	BA	0.0136202	0.916158	0.273405	0.159551	0.028204	0.0178571	1	1	0.489966	0.326746	0.236863	0.709756	0.283859	0.123421	1	1	0.117718	1	0.247757	0.60329	1	1	1	1	1	1	0.00707055	0.692666	1	1	1	0.588592	0.0213283	0.783869	0.888937	0.0551369	1	0.0818688	0.934072	0.090026	0.147148	0.21076	1	0.704118	1	1	0.5	1
326442	BA	0.00926904	0.0928544	0.0904526	0.106989	0.019762	0.013233	1	0.991302	0.493371	0.0225064	0.0325508	0.0302698	0.0230052	0.596025	1	0.803778	0.0348445	1	0.0741023	1	0.431265	1	1	1	0.624196	0.753068	0.00819643	1	1	1	1	0.207301	0.0159824	0.346494	0.643981	0.126806	0.5	0.370512	0.768622	0.0546417	1	0.289358	0.55683	1	1	0.305276	0.405101	0.960653
329726	BA	0.0101484	0.0435566	0.0395375	0.155478	0.0230183	0.0155842	1	1	0.145903	0.0358156	0.0651602	0.0460379	0.0360429	0.255049	0.698422	1	0.124437	1	0.0498978	1	1	1	1	1	1	1	0.0079717	1	1	1	1	0.692666	1	1	1	0.102867	0.630904	0.12021	1	0.0598042	1	0.109081	0.920653	0.171706	0.296143	1	1	1
331104	BA	0.0851446	1	1	1	1	1	1	0.539412	0.0809288	1	1	0.911652	1	0.302936	0.212813	1	1	0.530207	1	1	1	1	1	1	1	1	0.00820655	1	1	1	1	1	0.0156815	1	1	0.169893	1	0.742508	1	1	1	1	1	0.650363	1	1	1	1
331271	BA	0.00918663	0.041285	0.0401271	0.0957515	0.0196238	0.0139553	1	0.610399	0.33187	0.0215014	0.0295387	0.0249185	0.0194194	1	1	1	0.0339345	0.440994	0.0507641	1	1	1	0.793879	1	0.951828	0.624196	0.00847755	1	1	1	1	0.303727	0.0242674	1	0.916158	0.0964643	1	0.161093	1	0.548273	0.978209	0.259479	1	1	1	0.788889	0.888937	0.610399
331678	BA	0.100416	0.0609424	0.0551726	1	0.969446	0.588592	1	1	0.0783113	0.0335914	0.0711213	0.0614719	0.0421959	0.20167	0.902604	1	1	1	0.548273	1	0.742508	0.920653	1	1	1	1	0.00701909	0.742508	1	1	1	0.432937	0.055801	0.813572	0.938525	0.0980329	1	0.951828	0.823269	0.154595	0.55683	1	0.637496	0.656651	0.986944	1	0.432937	1
334390	BA	0.539412	1	0.865874	0.440994	1	0.692666	1	0.798842	0.111624	0.596025	0.400826	0.530207	0.916158	0.203218	1	0.907134	1	1	0.510567	1	1	0.947403	1	1	1	0.617364	0.00919152	1	1	1	1	0.828083	0.0151985	0.471879	1	0.588592	0.5	0.0989325	1	0.0870967	1	0.573155	0.301317	1	1	0.295228	0.432937	1
334413	BA	0.929609	0.662849	1	0.978209	1	1	1	1	1	0.457229	0.715338	0.818432	0.934072	1	1	0.637496	0.920653	1	0.588592	1	0.692666	1	0.488816	1	1	1	0.0114196	1	1	1	1	0.379036	0.140237	0.364335	1	0.0891119	0.793879	0.104681	0.837647	0.324578	1	0.376283	1	0.773736	0.650363	0.417025	0.565115	1
335283	BA	0.0086907	0.302936	0.12912	0.107712	0.0187583	0.0127223	1	1	0.123421	0.0214416	0.0289783	0.0261478	0.020955	0.274856	1	1	0.0320214	0.947403	0.061752	0.588592	1	1	1	0.986944	1	0.737166	0.00737545	1	1	1	1	1	0.021481	0.580974	1	0.106406	0.715338	1	0.596025	0.0505156	0.448602	0.364335	1	0.865874	0.510567	0.442549	0.280219	1
335284	BA	0.116482	1	0.856538	1	0.842398	0.942969	1	1	0.617364	0.0267394	0.0402352	0.0319012	0.0254502	0.396373	0.417025	1	1	1	1	1	0.539412	1	0.520611	0.911652	1	1	0.0081828	1	0.828083	0.448602	1	1	0.0208513	0.662849	1	0.137748	1	0.151468	1	0.0811168	0.898062	0.140906	0.668963	0.911652	1	0.768622	0.656651	1
335541	BA	1	0.0475371	0.044096	0.893506	1	1	1	1	0.643981	0.737166	1	0.405101	1	1	0.530207	0.753068	1	0.491108	0.920653	0.960653	1	0.680957	1	0.473147	1	1	0.0081995	1	1	1	0.680957	0.315707	0.5	1	0.879757	0.0712917	1	0.070049	0.520611	0.121519	0.174073	0.580974	0.459997	1	0.960653	1	0.813572	0.813572
335543	BA	0.753068	0.0419746	0.0348445	0.84713	0.788889	0.742508	1	1	0.0999123	0.0437563	0.136967	0.0762242	0.0478788	0.193277	0.637496	1	1	0.956245	0.907134	1	1	1	0.773736	0.405101	1	0.292379	0.00794369	1	1	1	0.947403	0.209663	0.0172306	1	1	0.0884875	0.624196	0.0838869	0.510567	0.31442	1	0.902604	0.630904	0.879757	1	0.783869	1	1
335992	BA	0.00745191	0.147148	0.10262	0.0581604	0.0164963	0.0114641	0.617364	0.737166	0.0358602	0.0108064	0.027839	0.0280883	0.0186498	0.0698822	0.938525	1	0.0222222	1	0.0211597	1	1	1	1	0.48176	1	1	0.00817007	1	1	1	1	0.176125	0.0327465	0.313105	0.596025	0.0865588	0.929609	0.610399	0.520611	1	1	1	0.469314	1	1	0.451535	1	0.304507
338187	BA	0.00902332	0.0540288	0.0520241	0.109377	0.0192601	0.0128585	1	1	0.447113	0.0224675	0.0326586	0.0276772	0.0213283	0.442549	0.473147	1	0.0361024	1	0.0740267	0.217294	1	1	1	1	0.510567	1	0.00788109	1	1	1	1	0.630904	0.0186886	0.261513	0.778818	0.103952	1	0.101153	0.842398	0.248615	0.469314	0.18984	1	1	0.610399	0.788889	1	0.617364
338963	BA	0.0118224	0.0392024	0.0442438	0.123907	0.0255272	0.0173605	1	1	0.0865588	0.637496	1	0.938525	0.580974	0.185625	1	0.803778	0.0955245	1	0.181065	1	0.986944	0.898062	1	0.373444	0.965053	1	0.00743368	1	1	1	0.680957	0.457229	0.0461732	0.884354	0.778818	0.0886211	1	1	0.758289	0.55683	1	1	1	1	1	0.617364	0.218101	1
338966	BA	0.650363	0.823269	0.548273	0.302936	0.474405	0.474405	1	1	0.0838869	0.565115	0.617364	1	0.520611	0.147148	0.199293	0.898062	0.768622	1	1	1	1	0.803778	1	0.698422	0.496715	1	0.00762794	1	1	0.357669	1	0.263444	0.0145358	0.773736	0.384311	0.0651602	0.986944	0.617364	0.783869	0.0528518	1	0.548273	1	0.704118	0.596025	1	0.427855	0.680957
338969	BA	0.00942486	0.184879	0.089054	0.0936524	0.0192461	0.0131279	1	1	0.209663	0.0223926	0.0295107	0.0246774	0.0193066	0.832876	1	1	0.0356245	1	0.0484084	1	1	0.925136	1	0.292379	0.742508	0.773736	0.00848926	1	1	0.898062	1	0.270346	0.0211892	1	1	0.106528	0.742508	0.116482	1	0.0577409	1	1	0.60329	1	1	0.995654	0.610399	1
339670	BA	0.00927438	0.221796	0.0964643	0.0954063	0.0197065	0.0133025	1	0.788889	0.255049	0.020897	0.029922	0.0249591	0.0197325	1	0.851843	1	0.0345772	0.45862	0.0496459	1	1	1	1	0.610399	0.668963	0.445608	0.00862069	1	0.920653	1	1	0.277619	0.0244775	1	0.573155	0.118432	1	0.142026	1	0.405101	1	0.267042	0.758289	1	1	1	0.709756	0.452979
339671	BA	1	1	1	1	0.793879	1	0.788889	1	0.330876	0.720868	1	0.674998	1	1	0.491108	1	1	0.884354	0.379036	0.865874	1	1	1	1	1	0.520611	0.0076006	1	1	1	1	1	0.0249684	1	0.42435	0.142496	1	1	0.747808	0.668963	1	0.267042	0.73178	1	1	0.565115	1	0.747808
340099	BA	0.726348	0.050368	0.0417387	1	1	0.778818	1	1	1	0.473147	0.389312	1	0.686845	1	1	0.180088	1	0.650363	0.753068	1	1	1	1	1	0.747808	0.573155	0.00965232	1	1	0.753068	1	1	0.0179958	1	0.960653	0.0788782	1	0.0902876	0.656651	0.0980987	1	0.38171	1	1	1	1	0.5	1
340100	BA	0.00902332	0.0266063	0.027177	0.0941638	0.0177747	0.0128273	1	1	0.39172	0.0202438	0.0282911	0.0239551	0.0185791	1	1	1	0.0335914	1	0.0427963	0.698422	1	0.715338	1	1	1	0.902604	0.00841142	1	1	1	0.768622	0.25	0.0280597	1	1	0.117904	0.870518	0.106406	1	0.0893888	1	0.588592	0.420742	0.596025	0.929609	1	0.530207	1
340177	BA	0.0820088	0.126806	0.198186	1	0.263444	0.25733	1	1	0.0781502	0.0338196	0.0652794	0.0601024	0.0417387	0.181533	1	1	0.548273	1	1	1	1	0.842398	1	1	1	0.686845	0.00751393	0.588592	1	1	0.426114	0.326746	0.0122784	1	1	0.134557	0.73178	0.180584	1	1	0.520611	0.384311	0.485324	0.489966	1	0.495607	1	1
342108	BA	0.00667317	0.111624	0.0749244	0.0434783	0.0129817	0.00955313	1	0.418898	0.0292451	0.0108789	0.0217034	0.0192208	0.0126262	0.0838869	1	1	0.0222222	1	0.0203514	1	1	0.5	1	0.637496	1	0.386843	0.00767603	1	1	0.773736	0.793879	1	0.0232558	1	0.386843	0.2	0.630904	0.144492	1	0.108688	1	0.373444	1	1	0.520611	0.55683	0.55683	1
342451	BA	0.0128702	0.870518	0.174787	0.197414	0.0318707	0.0184159	1	1	0.174073	1	1	1	1	0.214704	0.783869	1	0.203218	0.763473	0.206021	1	1	0.624196	1	0.630904	0.942969	1	0.0105263	1	1	1	1	1	0.0164963	0.539412	1	0.0902876	1	0.0724854	0.686845	0.296143	0.737166	0.742508	0.956245	0.409216	0.204664	0.610399	0.902604	1
342610	BA	0.00918098	0.163722	0.109081	0.0996392	0.0204818	0.013528	1	1	0.152961	0.023833	0.03322	0.0296745	0.0223926	0.206021	1	1	0.0342037	1	0.0709915	1	1	0.753068	1	1	0.73178	1	0.00832982	1	0.879757	0.934072	1	0.337997	0.0636984	0.489966	0.510567	0.119524	0.55683	0.132124	1	0.0580412	1	0.220381	1	0.978209	1	0.25	0.650363	1
343509	BA	0.012801	0.0449244	0.0448753	1	0.0296932	0.0170642	1	1	0.24174	0.357669	0.55683	0.437829	0.354119	0.496715	1	1	0.203218	1	0.112945	1	1	0.907134	0.934072	1	1	0.686845	0.0072585	1	1	1	1	0.510567	0.0186223	0.978209	1	0.165139	1	0.464058	1	0.183287	0.548273	1	1	0.580974	1	0.420742	0.548273	0.818432
344609	BA	0.0131777	0.0436285	0.0577409	0.206021	0.0281622	0.0172158	1	0.431265	0.520611	0.818432	1	1	1	0.573155	1	1	0.207301	1	0.154286	1	1	1	1	1	0.698422	0.510567	0.00782326	1	0.995654	1	1	0.400826	0.0196517	1	0.803778	0.131543	1	0.5	1	0.462716	0.709756	0.325127	1	0.376283	1	0.539412	0.686845	1
347255	BA	0.0072292	0.141929	0.0874753	0.0452772	0.0149825	0.00954236	0.783869	1	0.030408	0.0108642	0.0325508	0.0225899	0.0154794	0.0783113	0.346494	1	0.0248024	0.565115	0.030408	1	1	0.630904	1	0.818432	1	1	0.0079415	0.726348	1	1	1	0.357669	1	0.398623	1	0.118084	1	1	0.480556	1	1	1	1	1	1	1	1	0.938525
347834	BA	0.00847231	0.101483	0.117129	0.117718	0.0183504	0.0120317	1	1	0.0376608	0.0135119	0.0269143	0.0216479	0.0157228	0.0870967	1	0.98258	0.0295387	1	0.0297601	1	1	1	1	0.394073	1	1	0.00772464	1	1	1	1	0.455826	0.0217082	1	0.413186	0.0930689	1	0.138742	0.870518	0.313766	0.565115	0.965053	0.875145	1	1	0.510567	1	1
349106	BA	0.102359	1	0.580974	0.925136	0.737166	0.692666	0.715338	1	0.617364	0.0239551	0.0377807	0.0297601	0.0216775	0.370512	0.413186	1	1	0.969446	1	1	1	1	0.698422	1	1	1	0.00770884	1	0.539412	1	1	0.768622	0.0203386	0.432937	1	0.134767	1	0.15519	0.709756	0.281465	1	0.402984	1	1	1	0.400826	0.313105	0.498911
349124	BA	0.337997	1	1	1	0.488816	0.337997	1	1	0.469314	0.0205518	0.0401271	0.0318381	0.0252512	0.668963	1	0.763473	0.778818	1	1	1	1	1	0.389312	1	1	0.861215	0.00801788	1	0.530207	0.630904	1	0.832876	0.0211027	0.42435	0.773736	0.153307	1	1	1	0.302936	0.662849	0.98258	0.394073	1	1	0.539412	0.442549	0.758289
349161	BA	0.426114	1	0.2	1	1	0.530207	1	1	0.0932727	0.808687	0.753068	1	0.884354	0.324578	1	1	1	0.548273	1	1	1	1	1	1	0.396373	1	0.00960051	1	1	1	1	1	0.530207	0.803778	0.60329	0.102867	0.457229	0.0694544	0.5	0.0487261	1	1	1	1	1	0.783869	0.630904	1
349163	BA	0.00714868	0.211808	0.0856327	0.0637845	0.0140016	0.0100667	1	1	0.0341859	0.0262488	0.0624657	0.0477993	0.0418046	0.0847754	1	1	0.0230698	1	0.0240746	0.580974	0.573155	1	1	1	1	1	0.00805677	0.773736	1	1	1	0.24174	0.0233947	0.965053	1	0.196611	0.668963	0.068032	1	0.357669	1	0.837647	1	0.851843	1	0.160151	0.965053	0.662849
349519	BA	0.247757	0.837647	0.991302	0.907134	0.650363	0.947403	1	1	0.188949	0.617364	0.942969	0.55683	1	0.192786	0.495607	1	0.995654	0.720868	1	1	0.783869	0.548273	0.818432	1	0.662849	1	0.00899645	0.364335	1	0.573155	0.389312	0.322903	0.0173438	0.902604	1	0.624196	0.726348	0.0965573	1	0.548273	1	0.737166	1	0.520611	1	0.747808	0.304507	0.916158
349521	BA	0.00838507	0.0393025	0.0472279	0.104144	0.0175298	0.0125772	0.888937	1	0.142857	0.0223235	0.0343416	0.029922	0.0212766	1	1	1	0.0332378	0.823269	0.0521542	0.851843	0.726348	1	1	0.808687	0.548273	1	0.00804964	1	0.929609	1	1	0.237266	0.0214035	0.793879	1	0.112536	1	0.0816206	0.965053	0.0555556	1	0.0992485	1	1	0.698422	1	0.25733	1
349741	BA	0.879757	1	1	1	0.902604	1	0.956245	1	0.242428	0.55683	1	1	0.837647	0.320006	1	1	1	1	1	0.98258	1	1	1	1	1	0.394073	0.00829051	1	1	0.617364	1	0.318201	0.0461302	0.580974	0.475653	0.0912525	0.444087	0.103753	0.920653	0.0492999	1	1	0.656651	1	1	0.276259	0.204664	1
349747	BA	0.0135833	1	0.212813	0.245972	0.0291821	0.0172361	1	1	0.497816	1	1	0.454409	0.588592	0.720868	0.969446	1	0.288307	1	0.147148	0.973831	1	1	1	1	0.969446	1	0.00759307	1	1	0.753068	1	0.415121	0.0176151	1	1	0.127326	1	0.376283	0.337997	0.286135	1	1	0.643981	1	0.276259	1	0.429571	0.440994
350054	BA	0.0120738	0.415121	0.169893	0.2	0.0274901	0.0172649	0.637496	1	0.17547	0.0819628	0.149277	0.111111	0.0832416	0.278938	1	1	0.113328	1	0.084965	1	1	1	1	0.969446	1	0.986944	0.0104494	1	0.726348	1	0.662849	1	0.01414	0.480556	1	0.0853152	0.617364	0.108177	1	0.166423	1	0.650363	1	0.152606	1	0.236454	0.285011	1
350058	BA	0.0115176	0.0393562	0.0461302	0.184494	0.0272148	0.0174619	1	1	0.177943	0.081177	0.139885	0.108927	0.0783113	0.294296	1	1	0.116012	0.902604	0.081177	1	1	1	0.991302	0.960653	1	1	0.0101628	1	1	1	0.698422	1	0.0141673	0.350401	0.747808	0.0817222	1	0.10731	1	0.125	1	0.942969	0.548273	0.207301	1	0.373444	0.174073	0.198931
350688	BA	1	0.044971	0.0419219	1	1	1	1	1	0.234762	0.265284	0.965053	0.510567	0.420742	0.133663	1	1	0.440994	1	0.973831	1	1	1	1	1	0.299649	1	0.00999396	1	1	1	0.610399	0.427855	0.0152046	0.686845	0.55683	0.0960713	0.720868	0.083115	0.548273	0.0406752	0.565115	1	0.350401	1	1	1	0.173324	1
351348	BA	0.0087526	0.0955245	0.112097	0.100416	0.0181618	0.0127638	0.48176	1	1	0.0200317	0.0300665	0.0254815	0.0210425	0.407177	1	1	0.0328068	1	0.0501037	1	0.842398	0.773736	1	1	0.610399	1	0.00815003	1	0.884354	1	0.55683	0.376283	0.0185688	0.870518	1	0.12565	1	0.153307	1	0.0552908	0.580974	0.448602	1	0.354119	1	0.84713	0.798842	1
351605	BA	0.0102438	0.0399717	0.0434783	0.174787	0.0239551	0.0165303	1	1	0.0744502	0.0338377	0.0527465	0.0426554	0.0329926	0.158259	1	0.911652	0.112945	1	0.0932727	1	1	1	1	1	0.55683	1	0.00752328	1	0.758289	1	1	0.318809	0.016112	1	1	0.0587622	1	0.938525	1	0.0449402	0.122626	1	0.938525	0.742508	1	1	0.309679	1
351607	BA	0.011246	1	0.337997	0.268727	0.0252621	0.0150184	1	1	0.197996	0.0489981	0.198375	0.131237	0.0807284	0.233427	1	1	0.112945	1	0.23883	1	1	0.709756	1	1	1	0.539412	0.0101499	1	0.662849	1	1	0.520611	0.0253283	1	0.720868	0.0796632	0.580974	0.114956	0.720868	0.0814067	0.193277	0.25	0.737166	0.25733	1	1	1	1
351627	BA	1	1	1	1	1	1	0.426114	0.565115	0.144492	1	0.698422	0.951828	1	0.161093	0.510567	0.898062	1	1	0.510567	0.440994	1	1	0.747808	1	1	0.793879	0.0102996	1	1	1	1	0.302936	0.0473374	0.704118	0.686845	0.0968251	0.763473	0.0736994	0.788889	0.0404875	0.157071	1	1	0.454409	1	0.715338	0.520611	1
351746	BA	0.00977903	0.418898	0.136465	0.134972	0.0212067	0.0150291	1	1	0.530207	0.022518	0.0333794	0.0261426	0.0208027	1	1	1	0.0339769	1	0.0588235	1	1	0.813572	1	0.884354	0.808687	0.662849	0.00822235	0.486496	0.60329	1	1	0.346494	0.0157678	0.45862	1	0.124863	1	0.112536	0.861215	0.0545889	1	0.280219	1	0.680957	1	0.656651	0.55683	1
355277	BA	0.0118703	0.405101	0.346494	0.194678	0.030933	0.0188482	1	1	1	0.793879	0.698422	0.960653	0.39172	0.190965	1	1	0.092133	1	0.389312	0.742508	1	1	1	0.434588	1	0.879757	0.00800936	1	1	1	1	0.73178	0.0948983	0.497816	1	0.0736105	1	1	0.929609	0.115237	1	0.118762	1	0.223788	1	0.22848	0.580974	1
355278	BA	0.0135985	1	1	0.389312	0.0323771	0.0216171	0.747808	1	0.183699	0.709756	1	1	1	0.315707	1	1	0.0923881	1	0.127813	1	1	1	1	0.444087	0.715338	0.773736	0.00802555	1	1	1	0.747808	1	0.0188335	1	1	0.0995921	1	0.17547	1	0.0956395	1	0.169893	1	1	1	1	0.303727	1
357244	BA	0.00710107	0.141533	0.0853152	0.0553541	0.0150582	0.0106855	1	0.596025	0.0290527	0.00741175	0.0256353	0.0236449	0.0147886	0.089335	0.454409	1	0.0248877	0.879757	0.0351719	0.662849	1	1	1	1	1	1	0.00795814	1	0.452979	1	1	1	1	0.60329	0.920653	0.121941	1	1	1	0.45862	1	0.539412	1	1	0.686845	1	1	1
357804	BA	0.00962593	0.273405	0.138043	0.110184	0.0206666	0.0136844	1	1	0.181989	0.0235672	0.0310486	0.0257759	0.0204935	0.244408	0.409216	0.510567	0.0351719	0.793879	0.0592205	1	1	1	1	1	0.588592	1	0.00820438	0.986944	1	1	1	0.469314	0.0330207	0.45862	0.898062	0.16342	0.942969	0.15186	1	0.0517137	1	0.141431	0.384311	0.758289	1	0.239208	0.296143	0.865874
357808	BA	0.0110487	0.0656316	0.0576793	0.188643	0.0240914	0.0151515	1	1	0.426114	0.350401	1	0.934072	1	0.140578	1	1	0.0934669	1	0.0996392	1	1	1	0.726348	1	0.783869	0.60329	0.00783686	1	1	1	1	0.530207	0.0174463	0.875145	0.742508	0.0469837	0.34237	0.0994479	1	0.050871	0.539412	0.376283	0.720868	1	1	0.596025	0.742508	0.951828
357809	BA	1	0.140578	0.0902023	1	1	1	1	1	0.229015	1	1	0.925136	1	0.14772	0.398623	0.720868	1	1	1	1	0.832876	1	1	1	0.951828	1	0.0100883	1	0.842398	1	1	0.167824	0.0161398	0.420742	1	0.0791247	0.726348	0.0696062	0.459997	0.0530395	0.437829	0.580974	0.510567	0.674998	1	0.440994	0.60329	1
358681	BA	0.0119106	0.0480864	0.0387238	0.165405	0.0285221	0.0156608	1	1	1	0.0577707	0.0766533	0.0673225	0.0570203	0.270346	1	1	0.0815155	0.60329	0.106024	1	1	1	1	1	0.492243	0.773736	0.00931958	1	1	1	1	0.429571	0.0153234	0.709756	0.951828	0.0736105	1	0.0779793	1	0.0584714	0.0952848	1	1	1	1	0.350401	1	1
360095	BA	0.0107311	1	0.409216	0.445608	0.0260778	0.0186434	1	1	0.0308339	1	1	1	1	0.0589671	1	0.856538	0.407177	1	0.898062	1	1	1	0.637496	1	1	1	0.00608433	0.951828	1	1	1	0.763473	1	1	0.643981	0.100416	1	1	1	1	0.482956	1	1	0.373444	1	0.496715	1	0.865874
360104	BA	0.367479	0.778818	0.668963	1	0.439421	1	1	1	0.115237	0.029922	0.0458213	0.0360734	0.0296125	0.212813	0.398623	1	0.303727	1	1	1	1	1	1	0.539412	1	0.803778	0.00873076	1	1	0.965053	1	0.650363	0.0177589	0.293347	0.450076	0.337997	1	0.617364	0.448602	0.274856	0.929609	0.588592	1	1	1	0.454409	1	0.986944
360105	BA	0.110723	1	1	0.753068	1	0.969446	1	0.978209	0.126806	0.0293964	0.0422337	0.0330886	0.0298901	0.220381	0.580974	1	0.290386	0.637496	1	0.565115	0.436218	1	1	1	1	0.328326	0.00836856	1	1	1	1	0.470602	0.0164687	1	1	0.172536	0.898062	1	0.548273	0.213777	1	0.798842	0.580974	0.870518	1	0.726348	0.704118	0.482956
360106	BA	0.112097	1	1	1	0.624196	0.486496	1	1	0.127813	0.0319566	0.0475686	0.0402352	0.034221	0.326211	0.474405	1	0.287234	0.60329	1	1	1	1	0.680957	0.925136	1	1	0.00826987	1	1	1	1	0.444087	0.0432958	0.851843	0.668963	0.13318	0.916158	1	0.956245	0.426114	1	0.457229	0.674998	0.668963	0.630904	1	0.510567	1
360107	BA	0.103753	1	1	1	0.596025	0.530207	1	1	0.114956	0.0329524	0.0523645	0.0401271	0.0394676	0.151062	0.160151	0.934072	0.432937	0.596025	0.938525	0.289358	1	0.520611	1	0.630904	1	1	0.00806026	0.788889	1	1	0.680957	0.402984	0.0401271	0.916158	1	0.145903	1	0.773736	1	0.263444	1	0.773736	0.445608	0.788889	1	0.763473	1	1
360910	BA	0.0110373	0.624196	0.14772	0.180584	0.0245957	0.0146861	0.668963	0.875145	0.304507	0.0183457	0.0262599	0.0221578	0.0177502	1	1	0.773736	0.230561	1	0.121186	1	1	1	0.934072	1	1	0.856538	0.00783578	1	1	1	0.828083	0.55683	0.0288852	0.580974	1	0.135933	1	1	1	0.704118	1	0.530207	0.643981	0.969446	0.947403	0.55683	1	1
360911	BA	0.0110028	0.942969	0.12565	0.14772	0.0252924	0.015893	1	0.920653	0.185625	0.0567544	0.0732194	0.0681302	0.0520044	0.259479	1	1	0.0893888	1	0.126806	0.617364	0.548273	1	1	1	1	0.951828	0.00895263	1	1	0.692666	0.268727	0.361069	0.0148527	1	0.427855	0.128708	0.753068	0.0838869	1	0.322903	1	1	1	0.510567	1	0.573155	1	0.788889
362242	BA	0.0110935	1	0.151062	1	0.0246685	0.0174844	0.773736	1	0.112945	0.127326	0.125	0.117528	0.119077	0.22954	1	1	0.114031	1	0.0838869	1	1	1	1	1	1	0.911652	0.0108399	0.617364	0.720868	1	0.813572	0.674998	0.0150678	0.370512	1	0.0786086	1	0.119667	1	0.244408	0.617364	0.298794	1	0.268727	1	0.217294	0.145221	0.668963
362948	BA	0.925136	0.778818	0.709756	1	0.686845	1	1	1	0.171706	0.282677	1	0.315707	0.289358	0.169893	0.55683	1	1	1	1	0.588592	1	1	0.436218	0.373444	0.960653	0.902604	0.0102355	0.798842	0.510567	1	0.447113	0.411218	0.0131885	0.329868	0.454409	0.102359	1	0.510567	1	0.192786	1	0.73178	0.311759	1	0.354119	0.763473	0.55683	1
363253	BA	1	1	1	1	1	1	1	0.938525	0.11692	0.783869	1	1	1	0.221098	0.510567	0.55683	0.84713	0.596025	1	1	1	0.596025	1	1	1	1	0.00806721	1	1	1	1	0.126806	1	1	0.370512	0.0918606	1	1	0.98258	0.0507641	1	1	1	1	1	1	1	1
365044	BA	0.00880647	0.203218	0.0926279	0.0886861	0.0186785	0.0120047	0.793879	1	0.177943	0.0213283	0.0284195	0.0254815	0.0203305	0.768622	1	0.856538	0.0404875	1	0.0440117	1	1	1	1	0.793879	0.38171	1	0.00877057	1	0.520611	1	0.60329	1	0.0241857	1	1	0.121071	1	0.115506	0.588592	0.0488246	1	1	0.758289	1	1	1	0.548273	1
366394	BA	0.00907261	0.0499781	0.0561044	0.129513	0.0193791	0.013122	1	1	0.0370939	0.0141071	0.0258681	0.0217391	0.0160205	0.0880549	0.662849	1	0.0268812	1	0.0302521	0.942969	1	1	1	1	0.643981	1	0.00793174	0.637496	1	1	1	0.212813	0.020692	0.346494	1	0.110057	1	1	1	0.624196	1	0.698422	1	1	1	1	0.471879	1
366602	BA	0.00783464	0.119229	0.115237	0.118921	0.0169611	0.0115471	0.510567	1	0.0446026	0.0102834	0.0242715	0.0204557	0.0146465	0.117528	1	1	0.0214035	1	0.0372802	1	1	1	1	1	0.753068	1	0.00805011	1	1	1	1	0.737166	0.0143518	1	0.842398	0.138329	1	0.0956395	0.747808	0.329868	1	0.865874	1	1	0.361069	0.230561	0.230561	1
367737	BA	0.124214	1	0.409216	1	1	0.898062	1	1	0.0952848	0.0333794	0.0485388	0.0432856	0.0366948	0.268727	0.413186	0.573155	0.617364	0.494492	0.588592	0.588592	0.637496	1	1	1	1	0.818432	0.00867546	1	0.832876	1	0.298794	0.384311	0.0236844	0.273405	1	0.231548	1	1	1	1	0.55683	1	0.494492	1	0.370512	1	1	0.965053
367928	BA	0.686845	1	1	1	1	1	1	0.596025	0.0698385	0.461363	1	1	1	0.259479	1	1	1	1	0.55683	1	1	0.680957	1	1	1	0.942969	0.00834937	1	0.73178	1	1	0.346494	0.0143559	0.539412	0.299649	0.072182	0.837647	0.110184	1	0.0554869	0.709756	1	1	1	1	0.493371	0.286135	1
369723	BA	0.0117351	0.0355483	0.0377987	0.12234	0.0239551	0.0155284	1	1	0.0473244	0.065695	0.12034	0.0923881	0.0711464	0.182865	1	1	0.102359	1	0.0819628	1	1	1	1	1	1	0.720868	0.010339	1	1	1	1	0.489966	0.0144242	0.610399	0.60329	0.0990931	0.851843	0.0975437	1	0.0710959	0.20167	0.346494	1	0.21076	0.656651	0.357669	0.637496	1
370438	BA	1	0.0369264	0.036422	1	0.737166	1	0.454409	0.686845	0.112536	0.596025	1	0.788889	0.417025	0.276259	1	0.565115	0.929609	1	0.624196	1	1	1	0.704118	1	1	0.851843	0.00930035	0.539412	1	1	1	0.573155	0.0404126	1	1	0.206021	1	0.0743843	0.48176	0.0648013	1	1	0.709756	0.763473	1	0.496715	0.370512	0.969446
373903	BA	0.539412	0.726348	1	0.610399	1	0.902604	0.925136	1	0.184101	1	1	0.813572	1	0.146544	0.680957	0.548273	1	1	1	1	1	0.55683	0.911652	1	1	1	0.0100449	1	0.280219	1	0.617364	0.650363	0.0177205	0.394073	0.643981	0.0820088	1	0.111624	0.510567	0.0930689	1	0.510567	0.726348	0.55683	1	0.361069	0.520611	0.548273
374463	BA	0.0125772	1	1	1	0.0297752	0.0176964	1	1	0.211808	1	1	1	1	0.48176	1	1	0.245355	1	0.137287	1	1	1	1	1	1	1	0.00824336	1	1	1	1	1	0.0198545	1	1	1	1	1	1	1	1	1	1	1	1	1	1	1
375286	BA	0.00882466	0.294296	0.123504	0.108606	0.0182819	0.0116044	0.920653	1	0.48176	0.0215139	0.0295649	0.0248877	0.0200457	1	0.680957	0.793879	0.0361024	0.596025	0.0523645	1	1	1	0.778818	0.832876	0.539412	1	0.00804203	0.828083	1	1	1	0.373444	0.0361301	0.5	1	0.126806	0.969446	0.134767	1	0.101792	1	1	0.686845	1	1	1	0.704118	0.934072
375451	BA	0.00870428	0.177943	0.191236	0.158484	0.0179039	0.0121566	1	1	0.04	0.0154193	0.0263707	0.0203891	0.0161823	0.141733	1	0.686845	0.0495201	1	0.028739	1	0.978209	0.680957	1	0.715338	0.573155	1	0.00752707	1	1	1	0.668963	1	0.0227863	1	0.439421	0.149277	0.588592	0.680957	1	0.245972	0.960653	0.742508	0.656651	0.565115	1	0.709756	0.973831	1
376686	BA	0.0203439	0.0456187	0.0416437	0.650363	0.0415619	0.0501037	1	1	0.12912	0.539412	0.960653	1	1	1	0.704118	1	0.818432	1	0.206021	0.491108	1	1	1	1	1	1	0.00914002	1	1	1	1	0.312436	0.0130794	0.911652	1	0.12625	1	1	1	0.0752308	0.596025	0.407177	0.870518	1	1	0.861215	1	1
377629	BA	0.00870672	0.278938	0.139267	0.105469	0.0188962	0.0129085	1	1	0.207301	0.0219525	0.0352401	0.0288369	0.0224529	1	0.818432	1	0.0358156	1	0.0716404	1	1	1	0.630904	1	0.798842	0.346494	0.00765359	1	1	1	0.548273	0.520611	0.0202346	0.938525	1	0.105754	1	0.136803	0.596025	0.510567	0.763473	1	0.60329	0.662849	1	1	1	1
378753	BA	0.010101	1	0.232029	0.255049	0.024122	0.0154193	1	0.763473	0.080362	0.0447683	0.151468	0.112536	0.0739488	0.163267	1	1	0.0590988	1	0.1	1	1	1	1	1	1	0.471879	0.0104901	1	1	0.798842	1	0.624196	0.0153783	0.907134	1	0.0708256	1	0.0755052	0.180088	0.0524084	0.5	0.5	0.783869	1	1	1	0.973831	0.447113
379066	BA	0.0100894	0.813572	0.588592	0.204664	0.0229983	0.0144928	1	1	0.0783113	0.0311054	0.057857	0.0496896	0.0353123	0.252614	1	1	0.0847754	1	0.154896	1	0.617364	1	1	1	1	1	0.00857061	0.715338	0.510567	1	1	0.637496	0.0155946	1	1	0.0828108	1	0.084965	0.680957	0.104144	1	0.510567	0.643981	1	1	0.209663	0.337997	0.674998
379731	BA	0.00973051	0.0481474	0.0535975	0.199472	0.0206207	0.0147059	1	1	0.624196	0.0225495	0.0330115	0.0281622	0.0212447	0.405101	1	1	0.0334604	1	0.0534152	0.474405	1	1	1	0.656651	1	0.588592	0.0078554	0.911652	0.768622	1	0.842398	0.281465	0.0208276	0.548273	0.808687	0.119229	1	0.118762	1	0.0518107	1	0.227379	1	0.624196	1	0.911652	0.409216	1
380394	BA	0.0133647	0.798842	0.637496	1	0.035366	0.0206373	1	1	0.288307	0.0294476	0.0413995	0.0355178	0.0259865	0.384311	1	1	0.128273	0.510567	0.137129	0.617364	1	1	0.902604	1	1	1	0.00807781	0.400826	1	1	1	0.539412	0.0175566	0.84713	1	0.168896	1	1	0.656651	0.0456912	1	1	0.484144	0.418898	1	0.934072	0.346494	0.726348
380703	BA	0.0125815	0.520611	1	0.182432	0.0260712	0.0167567	0.893506	1	0.379036	0.0213694	0.0294476	0.0235799	0.0193507	0.73178	1	1	0.327803	1	0.139138	0.496715	0.715338	1	1	0.630904	1	0.630904	0.00777485	1	1	1	1	0.350401	0.0191034	1	0.447113	0.136465	0.643981	0.350401	0.280219	0.0494336	1	0.287234	0.643981	1	1	1	0.698422	1
380749	BA	0.166423	1	0.248897	1	0.788889	1	1	1	0.0809927	0.0217931	0.0530395	0.0551002	0.0334965	0.21646	0.364335	1	1	1	0.596025	1	0.986944	1	1	0.837647	0.763473	1	0.00866803	1	1	1	0.668963	0.255049	0.270346	1	0.778818	0.0421563	1	0.0999564	0.680957	0.288307	1	1	0.60329	1	0.23604	0.842398	0.407177	1
381666	BA	0.00929639	0.199826	0.103329	0.0923881	0.0191409	0.0136649	1	1	0.248046	0.0242321	0.0329086	0.0270108	0.0212202	1	1	1	0.0370939	0.5	0.0453092	0.856538	1	1	1	0.686845	1	1	0.00844014	1	0.865874	1	1	0.299649	0.0221335	0.778818	0.662849	0.111624	1	0.128708	1	0.0482596	1	1	1	1	1	1	1	0.828083
381764	BA	1	1	0.704118	1	1	1	0.832876	0.674998	0.978209	0.813572	0.489966	1	1	0.124509	0.181533	1	0.5	0.916158	0.870518	1	1	1	1	1	1	1	0.00959687	0.617364	1	1	0.510567	0.461363	0.475653	0.265284	1	0.0704193	0.530207	0.742508	0.808687	0.624196	1	1	0.234323	1	1	0.530207	0.60329	0.630904
382245	BA	0.0122013	1	1	0.22442	0.027866	0.0167445	1	1	0.5	0.0216057	0.0296343	0.0247791	0.0195921	0.479344	0.434588	1	0.25733	1	0.132928	0.530207	0.610399	1	1	1	0.925136	1	0.00772608	0.778818	1	1	1	0.484144	0.0176672	0.302936	0.610399	0.135173	1	0.331375	0.31634	0.0506464	1	0.239208	1	0.951828	0.548273	1	0.520611	1
382638	BA	0.0838869	1	0.929609	1	1	0.995654	1	1	0.680957	0.0273691	0.0390042	0.0341385	0.0276948	0.270346	0.389312	0.803778	0.84713	0.313105	0.668963	0.947403	1	0.991302	0.875145	1	0.630904	1	0.00792597	1	1	1	0.580974	0.376283	0.014205	0.432937	0.828083	0.113328	0.856538	1	0.692666	0.715338	0.298794	0.297925	0.610399	0.920653	0.715338	0.530207	0.643981	0.539412
382640	BA	0.0120738	1	0.261513	0.219643	0.0267471	0.0146053	1	1	0.0330886	0.0190807	0.0390323	0.0328068	0.0238927	0.060355	0.916158	0.379036	0.304507	1	0.965053	0.773736	0.520611	1	1	1	1	0.427855	0.00725981	1	1	1	1	0.580974	0.938525	0.219643	1	0.108769	1	1	0.496715	0.510567	0.823269	0.367479	0.828083	0.747808	0.466708	1	1	1
383372	BA	0.0114601	0.0635133	0.0618279	0.192283	0.0237485	0.0165627	1	1	1	1	0.656651	1	0.803778	0.140578	1	0.454409	0.0948983	1	0.101483	1	1	1	1	1	1	0.530207	0.0078543	1	1	1	1	0.55683	0.0177772	0.674998	1	0.0497985	0.548273	0.095031	0.5	0.0502865	1	0.303727	0.884354	1	1	1	0.24068	1
384676	BA	0.00940055	0.373444	0.127326	0.126806	0.0202799	0.0133474	1	1	0.650363	0.0223235	0.0331194	0.0263158	0.0196238	1	0.437829	1	0.0331552	1	0.0568666	1	1	0.851843	0.916158	0.973831	0.879757	0.494492	0.00797391	0.680957	0.808687	1	1	0.32176	0.0164485	0.33187	1	0.119667	1	0.114355	1	0.0578288	1	0.281465	1	0.580974	1	1	0.55683	0.856538
386043	BA	0.0114696	0.478122	0.153968	0.158704	0.0273577	0.0161892	0.662849	1	0.107614	1	1	1	1	0.218101	0.680957	1	0.311074	1	0.12565	0.720868	1	1	0.778818	0.907134	0.934072	1	0.0101779	1	1	1	1	0.851843	0.0163923	0.643981	0.902604	0.0873843	1	0.0857811	1	0.0538543	1	0.367479	1	1	0.321181	0.484144	0.34237	1
386415	BA	1	0.929609	0.42435	1	1	1	1	1	0.768622	1	1	1	1	0.132124	0.580974	1	1	1	0.818432	1	0.680957	1	1	1	1	1	0.01014	1	1	1	0.837647	0.243433	0.0177747	0.510567	1	0.0797601	1	0.137897	0.773736	0.55683	0.60329	0.296143	1	0.865874	0.565115	0.55683	0.548273	1
387092	BA	0.112097	1	0.888937	1	0.520611	0.411218	1	0.520611	0.109157	0.0286053	0.0447683	0.034789	0.031134	1	0.758289	1	0.497816	1	1	1	1	0.916158	0.960653	1	1	1	0.00842467	1	1	0.548273	1	0.55683	0.0475789	0.332361	1	0.0888746	0.662849	0.0897451	1	0.263444	0.884354	1	0.973831	0.548273	1	0.788889	0.668963	0.798842
387093	BA	0.0776033	0.364335	0.637496	1	0.539412	0.379036	0.73178	1	0.12234	0.0354244	0.0407538	0.0386789	0.0329524	0.232968	0.461363	0.539412	0.617364	1	0.55683	1	0.580974	1	1	1	1	0.474405	0.00878319	1	1	0.588592	0.773736	0.856538	0.0451367	0.457229	0.668963	0.302936	1	0.203218	1	0.5	0.898062	1	0.865874	0.956245	0.938525	1	0.367479	1
387344	BA	0.704118	0.773736	1	0.431265	0.450076	0.539412	0.818432	1	0.282677	0.454409	1	1	1	0.23883	0.884354	1	0.692666	1	1	1	1	1	1	0.818432	1	1	0.00945216	1	1	1	0.803778	0.650363	0.978209	1	1	0.139642	1	0.110723	1	0.934072	1	0.686845	0.315067	1	0.763473	0.454409	0.457229	0.662849
387662	BA	0.0196517	1	1	1	0.0773945	0.0477131	1	1	0.199472	1	1	1	1	0.144492	1	1	1	1	0.247757	0.465389	1	0.742508	1	0.617364	1	0.573155	0.00665923	1	1	1	1	0.662849	0.313766	0.530207	0.911652	0.539412	1	1	1	0.942969	0.288307	1	1	1	0.73178	0.742508	1	1
388919	BA	0.98258	1	0.911652	1	1	1	1	1	0.169893	0.813572	0.715338	0.698422	0.920653	0.422559	0.232502	1	1	0.610399	0.548273	1	1	1	1	0.60329	1	0.768622	0.010216	1	0.856538	1	1	0.753068	0.0244954	0.813572	0.73178	0.105469	1	0.107414	0.773736	0.0538068	1	0.398623	0.680957	0.384311	0.617364	1	0.573155	1
390236	BA	0.520611	1	1	0.856538	0.947403	0.573155	0.991302	1	0.938525	0.768622	1	0.520611	1	1	0.610399	0.715338	1	1	1	0.662849	1	0.668963	0.704118	1	1	0.55683	0.00879343	0.916158	0.491108	0.934072	0.539412	0.828083	0.413186	0.20167	0.429571	0.115237	0.818432	1	0.630904	0.758289	1	1	0.610399	1	0.692666	0.283859	0.893506	1
390333	BA	1	1	1	0.808687	0.73178	0.680957	1	1	0.252614	0.662849	0.447113	0.884354	0.798842	0.281465	1	1	0.747808	0.73178	1	1	1	0.947403	1	1	1	0.773736	0.00979953	0.938525	1	0.492243	0.813572	0.239583	0.0131716	0.402984	0.48176	0.0880549	0.893506	0.0964643	0.60329	0.12625	1	0.520611	1	1	1	0.588592	0.778818	1
390874	BA	1	1	1	1	0.55683	1	0.172536	1	0.548273	0.379036	0.870518	0.208512	0.361069	0.134121	1	1	0.48766	0.252614	1	1	1	1	1	1	1	0.376283	0.0105725	1	1	0.742508	0.662849	0.548273	0.0229687	1	1	0.0662148	1	0.828083	0.447113	1	1	0.668963	1	0.893506	0.692666	0.643981	0.573155	1
391009	BA	0.450076	1	0.720868	0.548273	1	1	1	1	0.778818	0.520611	1	1	1	0.144492	0.520611	1	0.565115	1	0.747808	1	1	0.548273	0.842398	1	0.565115	0.624196	0.00960791	1	0.617364	0.55683	1	0.444087	0.370512	0.326746	1	0.0662624	0.870518	0.715338	0.737166	1	1	1	0.763473	0.828083	1	1	0.656651	1
391037	BA	0.0114217	0.252614	0.114663	0.114663	0.0240164	0.0167236	1	1	0.0571147	0.0714286	0.135561	0.0934669	0.0771688	0.203218	1	1	0.108087	1	0.089335	1	1	1	1	0.442549	1	1	0.0101568	1	1	1	1	0.539412	0.0142567	1	1	0.119524	1	0.0799448	1	0.0678209	0.191767	1	0.630904	0.174073	0.832876	0.742508	0.573155	1
391038	BA	0.00914094	0.0487927	0.0472133	0.100416	0.0191464	0.0122885	1	1	0.177943	0.0227682	0.0311285	0.0251105	0.0209338	0.317587	0.60329	1	0.0378162	1	0.0462539	1	1	1	1	0.573155	0.25	0.893506	0.00844014	0.978209	1	1	0.596025	0.304507	0.0242125	0.384311	1	0.100416	1	0.280219	1	0.0494336	1	0.610399	0.328844	0.580974	0.565115	0.364335	0.492243	1
391165	BA	0.00652384	0.329358	0.140004	0.05996	0.0150324	0.00977251	1	0.773736	0.0373905	0.630904	1	1	1	0.0583133	1	1	0.0246592	1	0.0216382	0.630904	1	1	1	1	1	1	0.00750747	1	1	1	0.588592	0.354119	0.0246293	0.31634	1	0.185625	0.530207	0.828083	0.715338	0.455826	1	0.884354	1	0.491108	1	0.737166	0.596025	0.415121
391295	BA	0.788889	1	1	0.39172	1	1	1	1	0.203218	0.709756	1	1	1	0.361069	0.510567	1	1	0.73178	0.828083	1	1	0.818432	1	0.715338	0.656651	0.934072	0.0088099	1	1	1	1	1	0.0235323	1	0.668963	0.109305	0.851843	0.0827391	1	0.0535396	0.753068	0.637496	1	0.898062	0.973831	0.530207	0.539412	0.884354
391735	BA	0.00922137	0.177359	0.0799448	0.0930689	0.0188215	0.0125568	0.768622	1	1	0.0205046	0.0274822	0.0214661	0.0187841	1	1	1	0.0342617	0.879757	0.0447296	1	1	1	1	1	1	1	0.00808811	0.624196	1	1	1	0.409216	0.0324423	1	1	0.116482	0.879757	0.102359	1	0.038408	0.346494	1	1	1	1	0.426114	0.212813	1
391896	BA	0.00707055	0.114663	0.072624	0.0517137	0.0156229	0.0110433	1	1	0.0307741	0.00909746	0.0298788	0.0228186	0.0156078	0.0723384	0.225642	0.737166	0.0192156	0.715338	0.0234314	1	1	1	1	0.773736	0.5	1	0.00799676	1	0.929609	1	1	1	0.911652	0.259479	1	0.0934669	0.471879	1	0.737166	1	1	1	1	1	1	0.747808	1	0.870518
392499	BA	0.007748	0.0236803	0.0256683	0.110184	0.016486	0.0116477	0.969446	1	0.0335617	0.00985138	0.0240052	0.0195686	0.0130574	0.139885	0.637496	0.842398	0.023789	1	0.0370939	1	1	1	1	0.402984	1	1	0.00830003	1	0.530207	1	1	0.823269	0.0199501	0.742508	0.548273	0.11692	1	1	1	0.169893	1	1	0.737166	1	0.893506	0.565115	0.437829	0.951828
392500	BA	0.00939671	0.208512	0.121071	0.112097	0.0202647	0.0133112	1	1	0.434588	0.0226882	0.0334215	0.0276076	0.0226569	1	0.55683	1	0.0356741	1	0.0751821	1	1	1	1	1	1	1	0.0079415	0.947403	0.630904	1	1	0.418898	0.0161892	0.402984	1	0.137287	1	0.12034	0.875145	0.0563548	1	0.18984	0.475653	1	1	0.271903	0.434588	0.947403
393305	BA	0.0141706	1	0.21076	0.261513	0.0292451	0.0184427	1	1	0.379036	1	1	0.893506	0.413186	0.704118	0.290386	1	0.20167	1	0.152606	1	1	1	0.747808	0.828083	1	0.624196	0.00792068	0.986944	0.98258	1	1	0.370512	0.0130215	0.823269	0.973831	0.136635	1	0.448602	1	0.280219	1	0.715338	1	1	0.278938	0.405101	0.34237	0.60329
393595	BA	0.00877803	0.0508187	0.0504441	0.0944731	0.0181134	0.0131144	1	0.773736	0.337997	0.0342037	0.0330115	0.0287159	0.0297444	0.747808	1	0.925136	0.0932727	1	0.0539873	1	1	1	1	1	1	1	0.00705827	0.942969	0.798842	1	1	0.405101	0.0213566	1	1	0.112097	0.856538	0.124363	1	0.539412	1	1	0.411218	0.596025	1	1	0.662849	1
394221	BA	0.00808811	0.10532	0.123586	0.108087	0.0190807	0.0118783	1	0.842398	0.0290011	0.0118486	0.0232558	0.0200166	0.013093	0.0729982	1	1	0.0218823	1	0.02664	0.596025	1	1	1	1	1	0.520611	0.00753706	0.978209	1	1	1	0.813572	0.0189086	0.856538	0.354119	0.121733	1	1	1	0.34237	0.888937	1	1	1	1	0.299649	0.624196	1
394503	BA	1	0.0465517	0.0433548	1	1	1	1	1	1	1	1	0.497816	1	0.170827	0.768622	1	1	1	1	0.420742	1	1	0.803778	0.479344	1	1	0.0105547	1	1	0.965053	0.956245	0.856538	0.0515804	0.656651	1	0.0689245	1	0.0894941	1	0.0393209	0.656651	0.265284	0.753068	0.969446	0.942969	0.400826	1	1
395019	BA	0.00936814	0.245972	0.100798	0.0909091	0.0207914	0.01414	1	0.720868	0.283859	0.0210075	0.0299516	0.0260644	0.0189086	1	1	1	0.0353557	0.442549	0.0491478	1	1	1	0.986944	0.783869	0.580974	1	0.00835429	1	1	1	0.698422	0.357669	0.0237969	0.991302	0.668963	0.106406	1	0.478122	1	0.617364	0.898062	0.18984	0.624196	1	1	0.520611	0.828083	0.674998
395491	BA	0.0083911	0.111111	0.134557	0.13092	0.0195115	0.0126765	1	1	0.0397236	0.0143156	0.0276588	0.0220274	0.0164328	0.0841322	1	1	0.030845	0.865874	0.029901	1	0.942969	0.396373	1	1	1	1	0.00788987	1	1	1	1	0.548273	0.0215527	0.98258	1	0.0847754	1	0.247757	1	0.092133	0.888937	0.643981	1	0.828083	0.373444	0.668963	1	1
395495	BA	0.00852507	0.132668	0.0818207	0.0826284	0.0184377	0.0122463	0.539412	1	0.34237	0.0212039	0.0280883	0.0232511	0.0191643	1	1	1	0.0400663	1	0.0423692	1	0.995654	1	1	1	1	0.610399	0.00805959	1	1	0.929609	1	0.617364	0.0245834	1	1	0.0988222	1	0.0753255	1	0.0650765	1	0.221796	0.303727	0.686845	1	0.73178	1	1
395963	BA	0.00768813	0.116251	0.203218	0.209663	0.0169611	0.0113631	0.884354	0.947403	0.0389748	0.0100754	0.0224453	0.0193655	0.013026	0.0771688	1	1	0.0260574	1	0.0258935	1	1	0.788889	0.960653	1	1	1	0.00827446	1	1	1	1	1	0.0205961	0.389312	1	0.120592	1	1	1	0.737166	1	1	0.520611	1	1	1	0.268727	1
395965	BA	0.0077567	0.17547	0.177943	0.199472	0.0177472	0.0109841	1	1	0.0312147	0.00978846	0.0245706	0.0189086	0.0125652	0.0899346	1	1	0.0217931	1	0.02581	1	1	1	0.650363	1	1	0.715338	0.00837535	1	1	1	1	0.337997	0.0186785	0.286135	1	0.106155	1	0.124932	0.818432	0.170827	1	0.242428	0.617364	0.969446	1	1	0.225038	1
396513	BA	0.013433	1	1	0.185625	0.0293419	0.01886	1	1	0.153968	0.588592	1	1	1	0.167824	0.630904	1	0.219643	0.98258	0.271903	1	1	1	0.783869	1	0.870518	0.610399	0.0102509	0.337997	1	1	0.73178	0.396373	0.0137135	0.5	0.692666	0.111624	1	0.080362	1	0.965053	1	0.346494	0.803778	0.357669	0.105469	0.726348	1	1
396588	BA	0.00894897	0.117528	0.0898881	0.0896962	0.0164485	0.0122256	1	1	0.643981	0.0213694	0.0280883	0.0231076	0.0186434	1	1	0.837647	0.038579	1	0.0489433	1	1	1	1	0.418898	1	0.875145	0.00768625	1	1	1	0.656651	0.252614	0.0209648	1	0.530207	0.12565	0.656651	0.0660647	1	0.916158	1	1	0.902604	1	1	0.437829	0.488816	1
397945	BA	0.00862004	0.21076	0.0860601	0.0788782	0.0196642	0.0128626	1	1	0.357669	0.0208678	0.0289539	0.0230483	0.020769	1	1	1	0.0347272	1	0.0445796	1	1	1	1	1	1	0.662849	0.00939868	1	1	1	1	0.426114	0.0262488	0.637496	0.462716	0.116251	0.698422	0.125	1	0.0563548	1	0.239583	0.84713	0.861215	1	0.798842	1	1
398527	BA	0.00951453	0.222477	0.0975437	0.0943213	0.0193256	0.0132914	1	0.674998	0.158259	0.0226909	0.0286647	0.0244582	0.0195865	0.34237	0.588592	0.656651	0.0351105	1	0.0480217	1	0.737166	1	1	0.934072	1	0.973831	0.00894698	1	1	1	1	0.367479	0.0244775	0.637496	0.704118	0.104144	1	0.163112	1	0.0512956	1	0.240318	0.588592	1	0.565115	0.479344	0.188014	1
398577	BA	0.00932248	0.225038	0.103952	0.100416	0.0203413	0.0131363	1	1	0.255049	0.0207581	0.0290011	0.0242674	0.02	1	0.773736	1	0.0348445	0.448602	0.0499444	0.837647	1	1	0.98258	1	0.758289	0.495607	0.00872162	1	1	1	1	0.265284	0.0240471	0.973831	0.832876	0.112945	1	0.144492	1	1	1	0.239953	1	1	1	1	0.856538	0.475653
398578	BA	0.00894487	0.198375	0.0918606	0.0864406	0.0191323	0.0128944	1	0.778818	1	0.0211412	0.0275054	0.0241741	0.0213814	1	0.455826	1	0.0344828	0.911652	0.047105	1	1	0.851843	1	1	1	0.650363	0.00884635	1	1	1	0.548273	0.434588	0.0239551	1	1	0.109927	1	0.123421	0.473147	0.357669	0.161273	0.793879	0.884354	0.469314	1	0.704118	0.925136	1
398579	BA	0.00986711	0.22442	0.129513	0.117331	0.020395	0.0139042	0.893506	1	0.431265	0.0226095	0.0318707	0.0273691	0.0215078	0.951828	0.715338	1	0.0347272	1	0.0784638	1	1	0.870518	1	1	1	1	0.00796845	1	1	1	0.98258	0.396373	0.0164328	0.539412	1	0.132668	1	0.105469	0.510567	0.55683	0.432937	0.289358	0.643981	0.893506	1	0.306783	0.530207	1
398580	BA	0.0088952	0.172536	0.15682	0.151062	0.0187026	0.0127668	1	1	0.0421959	0.0142297	0.0264383	0.0215258	0.017083	0.1618	1	1	0.0275728	1	0.0223607	0.813572	0.413186	1	0.995654	0.893506	1	0.662849	0.00767068	1	0.548273	1	1	0.530207	0.0222427	0.473147	1	0.131543	0.656651	1	1	0.191236	1	0.662849	1	1	0.995654	0.196815	0.333333	1
398767	BA	1	1	0.55683	0.455826	0.875145	0.969446	1	1	0.0695567	0.0795631	0.103104	0.0869955	0.076737	0.166667	0.231059	1	1	1	1	1	1	1	1	0.520611	0.354119	1	0.00766684	1	0.367479	1	0.884354	0.31941	0.0154193	1	0.747808	0.0572034	0.588592	0.0670205	1	0.0736105	0.956245	0.422559	1	0.788889	1	0.415121	0.692666	0.986944
399726	BA	1	0.0507641	0.0389442	1	1	1	1	1	1	0.394073	0.427855	1	0.842398	1	1	0.182432	1	0.704118	0.788889	1	1	1	1	1	0.742508	0.580974	0.010073	1	1	0.793879	1	0.337997	0.0171917	0.617364	1	0.074978	1	0.0946196	0.510567	0.305276	1	0.768622	1	0.888937	1	1	0.474405	1
399739	BA	0.00922033	0.276259	0.124582	0.112536	0.0203038	0.0141071	1	1	0.851843	0.0220569	0.0335617	0.0254087	0.020897	0.432937	1	1	0.0304378	0.630904	0.0514927	0.495607	1	1	1	0.476892	0.902604	1	0.00829051	0.55683	0.98258	1	1	0.211808	0.0206319	0.530207	0.565115	0.117904	1	0.099823	1	0.0459357	1	0.451535	1	0.965053	0.530207	1	0.478122	1
399741	BA	0.0139383	1	0.214704	0.239583	0.0318492	0.0178456	1	1	0.39172	1	0.832876	1	1	0.747808	0.510567	1	0.916158	1	0.137129	1	1	1	1	1	1	0.758289	0.0079094	0.960653	1	1	1	0.291392	0.0132506	0.783869	0.798842	0.211808	1	0.163112	0.742508	0.429571	1	0.793879	0.337997	0.879757	1	0.484144	0.222477	1
399742	BA	0.0147148	1	0.197996	0.276259	0.0293845	0.0179605	0.778818	0.488816	0.493371	0.530207	0.530207	0.813572	0.596025	0.709756	0.674998	0.656651	0.233879	1	0.134557	1	1	1	1	0.951828	1	1	0.00816269	1	1	1	1	0.261513	0.0134988	1	1	0.140798	1	1	1	0.296143	0.803778	1	0.38171	1	0.773736	0.333333	0.737166	1
400668	BA	0.0132927	1	1	0.249176	0.0308764	0.019169	0.911652	1	0.157318	0.742508	1	0.942969	0.630904	0.212813	1	1	0.361069	0.938525	0.22314	1	1	1	1	1	1	1	0.00831694	0.938525	1	1	0.510567	0.276259	0.0224878	0.468016	1	0.116251	1	0.116482	0.726348	1	1	0.234762	1	1	1	1	0.680957	1
[truncated: 295 more rows]
[truncated: 5,000 more columns]
